# Supplementary material for: A structural homology approach to identify potential cross-reactive antibody responses following SARS-CoV-2 infection
Source: Sci Rep. 2022 Jul 6;12:11388. doi: 10.1038/s41598-022-15225-3 (PMC9259575; doi:10.1038/s41598-022-15225-3)
Supplement: Supplementary file 2 — Supplementary Table 1. [file 41598_2022_15225_MOESM2_ESM.txt]

Supplementary Table 1: A complete list of all PDB accession codes for human proteins used in this study.

133LA
134LA
14GSA
14GSB
17GSA
17GSB
1A02F
1A02J
1A02N
1A07A
1A07B
1A0LA
1A0LB
1A0LC
1A0LD
1A12A
1A12B
1A12C
1A17A
1A1WA
1A1XA
1A1ZA
1A22A
1A22B
1A27A
1A2BA
1A31A
1A35A
1A36A
1A3OA
1A3OB
1A3OC
1A3OD
1A3QA
1A3QB
1A4RA
1A4RB
1A4VA
1A52A
1A52B
1A5HA
1A5HB
1A5RA
1A5YA
1A66A
1A6AA
1A6AB
1A6YA
1A6YB
1A7AA
1A7AB
1A7CA
1A7SA
1A81A
1A81C
1A81E
1A81G
1A81I
1A81K
1A8EA
1A93A
1A93B
1AAPA
1AAPB
1AAXA
1ABIH
1ABIL
1ABWA
1ABWB
1ABWD
1AD6A
1ADXA
1ADZA
1AE5A
1AFOA
1AFOB
1AGNA
1AGNB
1AGNC
1AGND
1AH1A
1AIEA
1AIIA
1AIUA
1AJEA
1AJJA
1AKZA
1ALUA
1ALYA
1AM4A
1AM4B
1AM4C
1AM4D
1AM4E
1AM4F
1AM9A
1AM9B
1AM9C
1AM9D
1AMLA
1AN0A
1AN0B
1AN4A
1AN4B
1ANWA
1ANWB
1ANXA
1ANXB
1ANXC
1AO3A
1AO3B
1AOSA
1AOSB
1AOTF
1AOXA
1AOXB
1AP6A
1AP6B
1APJA
1APZA
1APZB
1APZC
1APZD
1AQ1A
1AQCA
1AQCB
1AS4A
1AS4B
1ATUA
1ATZA
1ATZB
1AU1A
1AU1B
1AUKA
1AUQA
1AV1A
1AV1B
1AV1C
1AV1D
1AVFA
1AVFJ
1AVOA
1AVOB
1AVOC
1AVOD
1AVOE
1AVOF
1AVOG
1AVOH
1AVOI
1AVOJ
1AVOK
1AVOL
1AVOM
1AVON
1AWBA
1AWBB
1AWEA
1AWOA
1AWQA
1AWXA
1AWZA
1AX8A
1AXCA
1AXCC
1AXCE
1AXIA
1AXIB
1AXNA
1AYEA
1AZ2A
1AZEA
1AZVA
1AZVB
1AZXI
1AZXL
1B0FA
1B0LA
1B1CA
1B1EA
1B1JA
1B22A
1B2IA
1B2TA
1B3EA
1B3JA
1B3KA
1B3KB
1B3KC
1B3KD
1B3OA
1B3OB
1B3UA
1B3UB
1B47A
1B47B
1B47C
1B4FA
1B4FB
1B4FC
1B4FD
1B4FE
1B4FF
1B4FG
1B4FH
1B4QA
1B4RA
1B53A
1B53B
1B55A
1B55B
1B56A
1B5UA
1B5VA
1B5WA
1B5XA
1B5YA
1B5ZA
1B5ZB
1B64A
1B68A
1B6AA
1B6EA
1B6UA
1B72A
1B72B
1B7LA
1B7MA
1B7NA
1B7OA
1B7PA
1B7QA
1B7RA
1B7SA
1B8KA
1B8MA
1B8MB
1B8YA
1B98A
1B98M
1BA5A
1BA6A
1BAKA
1BB3A
1BB3B
1BB4A
1BB4B
1BC7C
1BC9A
1BCIA
1BD8A
1BD9A
1BD9B
1BDAA
1BDAB
1BEHA
1BEHB
1BF5A
1BF9A
1BFFA
1BG2A
1BH5A
1BH5B
1BH5C
1BH5D
1BH8A
1BH8B
1BHDA
1BHDB
1BHGA
1BHGB
1BHHA
1BHHB
1BHIA
1BHO1
1BHO2
1BHXA
1BHXB
1BHXF
1BI7A
1BI7B
1BI8A
1BI8B
1BI8C
1BI8D
1BIKA
1BJ4A
1BJ8A
1BKCA
1BKCC
1BKCE
1BKCI
1BKDR
1BKDS
1BKEA
1BKFA
1BKRA
1BL4A
1BL4B
1BLDA
1BM2A
1BM5A
1BMKA
1BMOA
1BMOB
1BMPA
1BMQA
1BMQB
1BN5A
1BNDA
1BNDB
1BNKA
1BNLA
1BNLB
1BNLC
1BNLD
1BO0A
1BO1A
1BO1B
1BO9A
1BOAA
1BOYA
1BP1A
1BP3A
1BP3B
1BP5A
1BP5B
1BP5C
1BP5D
1BPVA
1BQSA
1BQTA
1BQUA
1BQUB
1BR8I
1BR8L
1BR9A
1BSXA
1BSXB
1BTJA
1BTJB
1BTKA
1BTKB
1BU1A
1BU1B
1BU1C
1BU1D
1BU1E
1BU1F
1BU9A
1BUHA
1BUHB
1BUIA
1BUIB
1BUIC
1BUOA
1BUVM
1BUVT
1BUYA
1BV8A
1BW6A
1BWNA
1BWNB
1BX4A
1BY1A
1BY2A
1BY4A
1BY4B
1BY4C
1BY4D
1BY6A
1BY7A
1BY8A
1BYGA
1BYQA
1BYWA
1BZ4A
1BZ8A
1BZ8B
1BZDA
1BZDB
1BZEA
1BZEB
1BZHA
1BZSA
1BZYA
1BZYB
1BZYC
1BZYD
1C07A
1C15A
1C1ZA
1C25A
1C26A
1C3TA
1C43A
1C45A
1C46A
1C4ZA
1C4ZB
1C4ZC
1C4ZD
1C5MD
1C5MF
1C5WB
1C7PA
1C7UA
1C7UB
1C86A
1C8PA
1C8TA
1C8TB
1C9BA
1C9BB
1C9BE
1C9BF
1C9BI
1C9BJ
1C9BM
1C9BN
1C9BQ
1C9BR
1C9QA
1CA4A
1CA4B
1CA4C
1CA4D
1CA4E
1CA4F
1CA9A
1CA9B
1CA9C
1CA9D
1CA9E
1CA9F
1CB0A
1CB5A
1CB5B
1CB5C
1CB6A
1CC0A
1CC0C
1CC0E
1CC0F
1CCZA
1CDBA
1CDJA
1CDUA
1CDWA
1CDYA
1CDZA
1CEAA
1CEAB
1CEEA
1CEEB
1CF0A
1CF0B
1CF4A
1CF4B
1CF7A
1CF7B
1CFAA
1CFIA
1CGEA
1CGLA
1CGLB
1CGQA
1CGQB
1CGQC
1CH4A
1CH4B
1CH4C
1CH4D
1CI5A
1CJ6A
1CJ7A
1CJ8A
1CJ9A
1CJLA
1CJMA
1CJYA
1CJYB
1CK7A
1CKCA
1CKDA
1CKFA
1CKGA
1CKGB
1CKHA
1CKLA
1CKLB
1CKLC
1CKLD
1CKLE
1CKLF
1CL3A
1CLUA
1CM0A
1CM0B
1CM8A
1CM8B
1CMOA
1CMZA
1CN4A
1CN4B
1CN4C
1CNGA
1CNHA
1CNIA
1CNJA
1CNKA
1CNT1
1CNT2
1CNT3
1CNT4
1CO1A
1COKA
1CQHA
1CQTA
1CQTB
1CR8A
1CS3A
1CS8A
1CSYA
1CVJA
1CVJB
1CVJC
1CVJD
1CVJE
1CVJF
1CVJG
1CVJH
1CWDL
1CWSA
1CWTA
1CWWA
1CX8A
1CX8B
1CX8C
1CX8D
1CX8E
1CX8F
1CX8G
1CX8H
1CXWA
1CXZA
1CXZB
1CYNA
1CYVA
1CZAN
1CZSA
1CZVA
1CZVB
1CZZA
1CZZB
1CZZC
1D01A
1D01B
1D01C
1D01D
1D01E
1D01F
1D0RA
1D1JA
1D1JB
1D1JC
1D1JD
1D1TA
1D1TB
1D1TC
1D1TD
1D1ZA
1D1ZB
1D1ZC
1D1ZD
1D2BA
1D2JA
1D2LA
1D2QA
1D2QB
1D2SA
1D3BA
1D3BB
1D3BC
1D3BD
1D3BE
1D3BF
1D3BG
1D3BH
1D3BI
1D3BJ
1D3BK
1D3BL
1D3KA
1D4BA
1D4NA
1D4TA
1D4UA
1D4VA
1D4VB
1D5RA
1D5SA
1D5SB
1D5VA
1D6NA
1D6NB
1D7KA
1D7KB
1D7PM
1D7QA
1D8KA
1DB2A
1DB2B
1DBHA
1DDFA
1DDJA
1DDJB
1DDJC
1DDJD
1DE9A
1DE9B
1DEBA
1DEBB
1DEJA
1DEJS
1DEVA
1DEVB
1DEVC
1DEVD
1DEWA
1DEWB
1DFCA
1DFCB
1DFVA
1DFVB
1DG3A
1DG6A
1DGFA
1DGFB
1DGFC
1DGFD
1DGKN
1DGNA
1DGQA
1DHSA
1DHTA
1DI3A
1DI4A
1DI5A
1DI8A
1DI9A
1DIGA
1DIGB
1DJSA
1DJSB
1DK8A
1DKSA
1DKSB
1DKTA
1DKTB
1DL6A
1DLEA
1DLEB
1DLHA
1DLHB
1DLHD
1DLHE
1DLRA
1DLSA
1DNCA
1DO5A
1DO5B
1DO5C
1DO5D
1DO8A
1DO8B
1DO8C
1DO8D
1DOKA
1DOKB
1DOLA
1DOMA
1DOMB
1DPFA
1DPTA
1DPTB
1DPTC
1DPUA
1DQ9A
1DQ9B
1DQ9C
1DQ9D
1DQAA
1DQAB
1DQAC
1DQAD
1DQBA
1DR9A
1DS6A
1DS6B
1DSNA
1DSTA
1DSWA
1DSZA
1DSZB
1DT4A
1DTDA
1DTDB
1DTGA
1DTJA
1DTJB
1DTJC
1DTJD
1DTWA
1DTWB
1DU3A
1DU3B
1DU3C
1DU3D
1DU3E
1DU3F
1DU3G
1DU3H
1DU3I
1DU3J
1DU3K
1DU3L
1DUJA
1DUXC
1DUXF
1DV0A
1DVDA
1DVMA
1DVMB
1DVMC
1DVMD
1DXSA
1DXXA
1DXXB
1DXXC
1DXXD
1DZ5A
1DZ5B
1DZAA
1DZAB
1DZCA
1DZDA
1DZGI
1DZGL
1DZHI
1DZHL
1DZIA
1E03I
1E03L
1E04I
1E04L
1E05I
1E05L
1E0SA
1E17A
1E1ZP
1E21A
1E2DA
1E2FA
1E2GA
1E2SP
1E31A
1E31B
1E33P
1E3CP
1E3OC
1E41A
1E4JA
1E4KA
1E4KB
1E4KC
1E4QA
1E4SA
1E4UA
1E50A
1E50B
1E50C
1E50D
1E50E
1E50F
1E50G
1E50H
1E50Q
1E50R
1E51A
1E51B
1E5AA
1E5AB
1E5WA
1E6FA
1E6FB
1E7AA
1E7AB
1E7CA
1E7HA
1E7KA
1E7KB
1E7ZA
1E87A
1E88A
1E8OA
1E8OB
1E8OC
1E8OD
1E8YA
1E8ZA
1E96A
1E96B
1E98A
1E9CA
1E9DA
1E9JA
1E9NA
1E9NB
1E9TA
1EA6A
1EA6B
1EA8A
1EAJA
1EAJB
1EAKA
1EAKB
1EAKC
1EAKD
1EAZA
1EBAA
1EBAB
1EBMA
1EBPA
1EBPB
1EC6A
1EC6B
1EDMB
1EDMC
1EENA
1EERA
1EERB
1EERC
1EF1A
1EF1B
1EF1C
1EF1D
1EF7A
1EF7B
1EFEA
1EFHA
1EFHB
1EFVA
1EFVB
1EG3A
1EGGA
1EGGB
1EGIA
1EGIB
1EGWA
1EGWB
1EGWC
1EGWD
1EGXA
1EH3A
1EH6A
1EH7A
1EH8A
1EHWA
1EHWB
1EIHA
1EJ5A
1EJ9A
1EJFA
1EJFB
1EK6A
1EK6B
1EKGA
1EKUA
1EKUB
1ELKA
1ELKB
1ELVA
1EM1A
1EM1B
1EM2A
1EM6A
1EM6B
1EMOA
1EMRA
1EMUA
1EOGA
1EOGB
1EOHA
1EOHB
1EOHC
1EOHD
1EOHE
1EOHF
1EOHG
1EOHH
1EOLA
1EP9A
1EQ3A
1EQ4A
1EQ5A
1EQEA
1EQFA
1EQTA
1EQTB
1EREA
1EREB
1EREC
1ERED
1EREE
1EREF
1ERNA
1ERNB
1ERRA
1ERRB
1ERWA
1ESLA
1ESRA
1ET1A
1ET1B
1ETA1
1ETA2
1ETB1
1ETB2
1ETEA
1ETEB
1ETEC
1ETED
1EUBA
1EUJA
1EUJB
1EV2A
1EV2B
1EV2C
1EV2D
1EV2E
1EV2F
1EV2G
1EV2H
1EVSA
1EVTA
1EVTB
1EVTC
1EVTD
1EVUA
1EVUB
1EW2A
1EWFA
1EWNA
1EX0A
1EX0B
1EXAA
1EXTA
1EXTB
1EXVA
1EXVB
1EXZA
1EXZB
1EXZC
1EXZD
1EYBA
1EYMA
1EYMB
1EZFA
1EZFB
1EZFC
1F05A
1F05B
1F0YA
1F0YB
1F13A
1F13B
1F17A
1F17B
1F2HA
1F2LA
1F2LB
1F2LC
1F2LD
1F2QA
1F3HA
1F3HB
1F3MA
1F3MB
1F3MC
1F3MD
1F3UA
1F3UB
1F3UC
1F3UD
1F3UE
1F3UF
1F3UG
1F3UH
1F3VA
1F3VB
1F42A
1F45A
1F45B
1F4JA
1F4JB
1F4JC
1F4JD
1F4OA
1F4OB
1F4RA
1F5FA
1F5LA
1F5NA
1F5YA
1F62A
1F68A
1F6AA
1F6AB
1F6AD
1F6OA
1F6WA
1F7EA
1F86A
1F86B
1F8AB
1F9EA
1F9EB
1F9EC
1F9ED
1F9EE
1F9EF
1F9EG
1F9EH
1F9EI
1F9EJ
1F9EK
1F9EL
1F9PA
1F9RA
1F9RB
1F9RC
1F9RD
1F9SA
1F9SB
1F9SC
1F9SD
1FA9A
1FAOA
1FAQA
1FAXA
1FAXL
1FB1A
1FB1B
1FB1C
1FB1D
1FB1E
1FB8A
1FBRA
1FBYA
1FBYB
1FBZA
1FBZB
1FC0A
1FC0B
1FCGA
1FCHA
1FCHB
1FCXA
1FCYA
1FDPA
1FDPB
1FDPC
1FDPD
1FDSA
1FDUA
1FDUB
1FDUC
1FDUD
1FDWA
1FEWA
1FG9A
1FG9B
1FG9C
1FG9D
1FG9E
1FGIA
1FGIB
1FGUA
1FGUB
1FH0A
1FH0B
1FHIA
1FHSA
1FHTA
1FICA
1FICB
1FIDA
1FIEA
1FIEB
1FIKA
1FITA
1FJ2A
1FJ2B
1FJDA
1FL0A
1FL7A
1FL7B
1FL7C
1FL7D
1FLIA
1FLKA
1FLKB
1FLSA
1FM5A
1FMIA
1FMKA
1FN7A
1FNFA
1FNHA
1FNLA
1FO1A
1FO1B
1FO2A
1FO3A
1FOSE
1FOSF
1FOSG
1FOSH
1FP0A
1FPRA
1FPZA
1FPZB
1FPZC
1FPZD
1FPZE
1FPZF
1FQ1A
1FQ1B
1FQ3A
1FQ3B
1FQ9A
1FQ9B
1FQ9C
1FQ9D
1FQEA
1FQFA
1FQLA
1FQMA
1FQRA
1FQVA
1FQVB
1FQVC
1FQVD
1FQVE
1FQVF
1FQVG
1FQVH
1FQVI
1FQVJ
1FQVK
1FQVL
1FQVM
1FQVN
1FQVO
1FQVP
1FQYA
1FR4A
1FR7A
1FR7B
1FROA
1FROB
1FROC
1FROD
1FS2A
1FS2B
1FS2C
1FS2D
1FSNA
1FSNB
1FSOA
1FSQA
1FSQB
1FSTA
1FSTB
1FSUA
1FT0A
1FT0B
1FT3A
1FT3B
1FT4A
1FT4B
1FT8A
1FT8B
1FT8C
1FT8D
1FT8E
1FTAA
1FTAB
1FTAC
1FTAD
1FU1A
1FU1B
1FUJA
1FUJB
1FUJC
1FUJD
1FUNA
1FUNB
1FUNC
1FUND
1FUNE
1FUNF
1FUNG
1FUNH
1FUNI
1FUNJ
1FV9A
1FVOA
1FVOB
1FVRA
1FVRB
1FW1A
1FWQA
1FXYA
1FY1A
1FY3A
1FYCA
1FYHA
1FYHB
1FYHD
1FYHE
1FYJA
1FYNA
1FYVA
1FYWA
1FYXA
1FZAA
1FZAB
1FZAC
1FZAD
1FZAE
1FZAF
1FZDA
1FZDB
1FZDC
1FZDD
1FZDE
1FZDF
1FZDG
1FZDH
1FZEA
1FZEB
1FZEC
1FZED
1FZEE
1FZEF
1FZVA
1FZVB
1G05A
1G05B
1G0FA
1G0XA
1G0YR
1G1CA
1G1CB
1G1FA
1G1HA
1G1RA
1G1RB
1G1RC
1G1RD
1G1SA
1G1SB
1G25A
1G2EA
1G2TA
1G37A
1G3FA
1G3MA
1G3MB
1G49A
1G49B
1G4GA
1G4JA
1G55A
1G5JA
1G5MA
1G5SA
1G5VA
1G5WA
1G5YA
1G5YB
1G5YC
1G5YD
1G73A
1G73B
1G73C
1G73D
1G7FA
1G83A
1G83B
1G8QA
1G8QB
1G91A
1G96A
1G9LA
1G9OA
1GA3A
1GAYA
1GAZA
1GB0A
1GB2A
1GB3A
1GB5A
1GB6A
1GB7A
1GB8A
1GB9A
1GBOA
1GBWA
1GBXA
1GBYA
1GBZA
1GD4A
1GD5A
1GDWA
1GDXA
1GE0A
1GE1A
1GE2A
1GE3A
1GE4A
1GENA
1GEVA
1GEZA
1GF0A
1GF3A
1GF4A
1GF5A
1GF6A
1GF7A
1GF8A
1GF9A
1GFAA
1GFEA
1GFGA
1GFHA
1GFJA
1GFKA
1GFRA
1GFTA
1GFUA
1GFVA
1GFWA
1GFWB
1GFYA
1GG3A
1GG3B
1GG3C
1GGLA
1GGLB
1GGTA
1GGTB
1GGUA
1GGUB
1GGYA
1GGYB
1GGZA
1GH2A
1GH7A
1GH7B
1GHUA
1GIFA
1GIFB
1GIFC
1GIHA
1GIIA
1GIJA
1GJ7B
1GJ8B
1GJOA
1GJZA
1GJZB
1GK4A
1GK4B
1GK4C
1GK4D
1GK4E
1GK4F
1GK7A
1GKCA
1GKCB
1GKGA
1GKNA
1GKOA
1GKOB
1GKOC
1GKOD
1GLOA
1GMNA
1GMNB
1GMOA
1GMOB
1GMOC
1GMOD
1GMOE
1GMOF
1GMOG
1GMOH
1GMYA
1GMYB
1GMYC
1GNGA
1GNGB
1GO4A
1GO4B
1GO4C
1GO4D
1GO4E
1GO4F
1GO4G
1GO4H
1GO5A
1GOEA
1GOSA
1GOSB
1GP0A
1GP3A
1GP9A
1GP9B
1GP9C
1GP9D
1GPZA
1GPZB
1GQ4A
1GQ5A
1GQBA
1GQBB
1GQFA
1GQFB
1GQMA
1GQMB
1GQMC
1GQMD
1GQME
1GQMF
1GQMG
1GQMH
1GQMI
1GQMJ
1GQMK
1GQML
1GR3A
1GRIA
1GRIB
1GRTA
1GS4A
1GS9A
1GSDA
1GSDB
1GSDC
1GSDD
1GSEA
1GSEB
1GSMA
1GSNA
1GTWA
1GTWB
1GUAA
1GUAB
1GUMA
1GUMB
1GUMC
1GUMD
1GUME
1GUMF
1GUMG
1GUMH
1GVJA
1GVJB
1GVLA
1GW6A
1GWRA
1GWRB
1GWXA
1GWXB
1GWZA
1GXCA
1GXCD
1GXCG
1GXCJ
1GXDA
1GXDB
1GXDC
1GXDD
1GXEA
1GXRA
1GXRB
1GY5A
1GY5B
1GZ3A
1GZ3B
1GZ3C
1GZ3D
1GZHA
1GZHB
1GZHC
1GZHD
1GZOA
1GZRB
1GZUA
1GZUB
1GZUC
1GZYB
1GZZB
1H00A
1H01A
1H02B
1H04P
1H07A
1H08A
1H0CA
1H0DA
1H0DB
1H0DC
1H0VA
1H0WA
1H0ZA
1H19A
1H1HA
1H1WA
1H2IA
1H2IB
1H2IC
1H2ID
1H2IE
1H2IF
1H2IG
1H2IH
1H2II
1H2IJ
1H2IK
1H2IL
1H2IM
1H2IN
1H2IO
1H2IP
1H2IQ
1H2IR
1H2IS
1H2IT
1H2IU
1H2IV
1H2MA
1H2PP
1H2QP
1H2TC
1H2TZ
1H2UA
1H2UB
1H2UX
1H2UY
1H2VC
1H2VZ
1H30A
1H3IA
1H3IB
1H3OA
1H3OB
1H3OC
1H3OD
1H43A
1H44A
1H45A
1H4AX
1H4NA
1H4RA
1H4RB
1H4WA
1H53A
1H59A
1H59B
1H5PA
1H69A
1H69B
1H69C
1H69D
1H6EA
1H6FA
1H6FB
1H6GA
1H6GB
1H6HA
1H6IA
1H6KA
1H6KB
1H6KC
1H6KX
1H6KY
1H6KZ
1H6OA
1H6PA
1H6PB
1H7CA
1H7IA
1H7SA
1H7SB
1H7UA
1H7UB
1H8CA
1H8FA
1H8FB
1H8XA
1H8XB
1H92A
1H95A
1H9NA
1H9OA
1H9QA
1H9UA
1H9UB
1H9UC
1H9UD
1H9VA
1HA1A
1HA4A
1HA4B
1HAEA
1HAKA
1HAKB
1HBXA
1HBXB
1HBXD
1HBXE
1HBXG
1HBXH
1HCFA
1HCFB
1HCFX
1HCFY
1HCGA
1HCGB
1HCIA
1HCIB
1HCNA
1HCNB
1HCPA
1HCQA
1HCQB
1HCQE
1HCQF
1HCSB
1HD1A
1HD7A
1HDJA
1HDKA
1HDLA
1HDMA
1HDMB
1HDRA
1HDYA
1HDYB
1HDZA
1HDZB
1HE3A
1HE4A
1HE7A
1HF0A
1HF0B
1HFPA
1HFQA
1HFSA
1HH4A
1HH4B
1HH4D
1HH4E
1HH8A
1HI7A
1HI7B
1HIJA
1HJ7A
1HJDA
1HJWA
1HJWB
1HJXA
1HJXB
1HJXC
1HJXD
1HK0X
1HK1A
1HK2A
1HK3A
1HK5A
1HKBA
1HKBB
1HKFA
1HKKA
1HKMA
1HKNA
1HKNB
1HKNC
1HKND
1HKNE
1HKNF
1HLGA
1HLGB
1HLOA
1HLOB
1HLVA
1HLZA
1HLZB
1HMSA
1HNEE
1HNFA
1HNLA
1HNNA
1HNNB
1HOVA
1HP7A
1HPKA
1HS5A
1HS5B
1HSEA
1HSQA
1HT0A
1HT0B
1HTBA
1HTBB
1HTJF
1HTNA
1HTRB
1HTRP
1HU3A
1HUCA
1HUCB
1HUCC
1HUCD
1HULA
1HULB
1HUPA
1HURA
1HURB
1HUTH
1HUTL
1HVDA
1HVEA
1HVFA
1HVGA
1HVYA
1HVYB
1HVYC
1HVYD
1HW3A
1HW4A
1HW8A
1HW8B
1HW8C
1HW8D
1HW9A
1HW9B
1HW9C
1HW9D
1HWGA
1HWGB
1HWGC
1HWHA
1HWHB
1HWIA
1HWIB
1HWIC
1HWID
1HXEH
1HY3A
1HY3B
1HY7A
1HY7B
1HY9A
1HYIA
1HYNP
1HYNQ
1HYNR
1HYNS
1HYRA
1HYRB
1HYRC
1HZ8A
1HZFA
1HZIA
1HZJA
1HZJB
1HZMA
1HZWA
1HZWB
1I00A
1I00B
1I09A
1I09B
1I0EA
1I0EB
1I0EC
1I0ED
1I0ZA
1I0ZB
1I16A
1I1BA
1I1JA
1I1JB
1I1NA
1I1ZA
1I20A
1I22A
1I22B
1I22C
1I22D
1I27A
1I2MA
1I2MB
1I2MC
1I2MD
1I2TA
1I3EA
1I3EB
1I3MA
1I3MB
1I3OA
1I3OB
1I3OC
1I3OD
1I3OE
1I3OF
1I44A
1I49A
1I49B
1I4DA
1I4DB
1I4DD
1I4OA
1I4OB
1I4TA
1I4TB
1I4TD
1I51A
1I51B
1I51C
1I51D
1I57A
1I5KA
1I5KB
1I71A
1I7BA
1I7BB
1I7GA
1I7KA
1I7KB
1I85A
1I85B
1I85C
1I85D
1I8LA
1I8LB
1I8LC
1I8LD
1I92A
1I9RA
1I9RB
1I9RC
1I9RH
1I9RK
1I9RL
1I9RM
1I9RX
1I9RY
1IA8A
1IAMA
1IAPA
1IAQA
1IAQB
1IAQC
1IATA
1IAUA
1IB2A
1IBRA
1IBRB
1IBRC
1IBRD
1IBXA
1IBXB
1IC1A
1IC1B
1IC8A
1IC8B
1ICFA
1ICFB
1ICFC
1ICFD
1ICFI
1ICFJ
1ICHA
1ICWA
1ICWB
1IFRA
1IFYA
1IG4A
1IG6A
1IGRA
1IH0A
1IH5A
1IHBA
1IHBB
1IHIA
1IHIB
1IHKA
1II4A
1II4B
1II4C
1II4D
1II4E
1II4F
1II4G
1II4H
1II6A
1II6B
1IIEA
1IIEB
1IIEC
1IIIA
1IIIB
1IILA
1IILB
1IILC
1IILD
1IILE
1IILF
1IILG
1IILH
1IJ9A
1IJBA
1IJNA
1IJNB
1IJQA
1IJQB
1IJRA
1IJTA
1IJZA
1IK9A
1IK9B
1IKTA
1IL0A
1IL0B
1ILGA
1ILKA
1ILQA
1ILQB
1IMFA
1IMHC
1IMHD
1IMJA
1IMOA
1IMVA
1IMXA
1INRA
1INUA
1INZA
1IO6A
1IOCA
1IOLA
1IOZA
1IP0A
1IP1A
1IP2A
1IP3A
1IP3B
1IP4A
1IP5A
1IP6A
1IP7A
1IP7B
1IQ3A
1IQDA
1IQDB
1IQDC
1IQTA
1IR3A
1IRAX
1IRAY
1IRHA
1IRJA
1IRJB
1IRJC
1IRJD
1IRJE
1IRJF
1IRJG
1IRJH
1IRLA
1IRSA
1ISGA
1ISGB
1IT6A
1IT6B
1ITIA
1ITUA
1ITUB
1ITVA
1ITVB
1ITYA
1IU1A
1IU1B
1IURA
1IV6A
1IVHA
1IVHB
1IVHC
1IVHD
1IVTA
1IVYA
1IVYB
1IW2A
1IWQA
1IWTA
1IX0A
1IXDA
1IYFA
1IYRA
1IZ2A
1IZ3A
1J04A
1J0SA
1J0WA
1J0WB
1J1CA
1J1CB
1J1DA
1J1DB
1J1DC
1J1DD
1J1DE
1J1DF
1J1EA
1J1EB
1J1EC
1J1ED
1J1EE
1J1EF
1J1JA
1J1JB
1J1JC
1J1JD
1J2FA
1J2FB
1J2XA
1J3SA
1J3TA
1J42A
1J46A
1J47A
1J4WA
1J4XA
1J55A
1J5KA
1J72A
1J74A
1J7MA
1J7PA
1J7SA
1J7SB
1J7SC
1J7SD
1J7WA
1J7WB
1J7WC
1J7WD
1J86A
1J86B
1J87A
1J88A
1J88B
1J88C
1J88D
1J88E
1J8CA
1J8EA
1J8FA
1J8FB
1J8FC
1J8KA
1J8TA
1J96A
1J96B
1J99A
1J9OA
1JA8A
1JA8B
1JAHA
1JAIA
1JBIA
1JBQA
1JBQB
1JBQC
1JBQD
1JBQE
1JBQF
1JCNA
1JCNB
1JD0A
1JD0B
1JDHA
1JDHB
1JDNA
1JDPA
1JDPB
1JE4A
1JE6A
1JEQA
1JEQB
1JEYA
1JEYB
1JF7A
1JF7B
1JFIA
1JFIB
1JFIC
1JFNA
1JGNA
1JHBA
1JHJA
1JHWA
1JI7A
1JI7B
1JI7C
1JIDA
1JIQA
1JIQB
1JIQC
1JIQD
1JIZA
1JIZB
1JJ7A
1JJRA
1JJXA
1JK7A
1JK8A
1JK8B
1JKAA
1JKBA
1JKCA
1JKDA
1JKGA
1JKGB
1JKKA
1JKLA
1JKTA
1JKTB
1JKWA
1JL0A
1JL0B
1JL9A
1JL9B
1JLHA
1JLHB
1JLHC
1JLHD
1JLIA
1JLJA
1JLJB
1JLJC
1JLMA
1JM7A
1JM7B
1JMCA
1JMQA
1JMTA
1JMYA
1JN5A
1JN5B
1JNKA
1JNMA
1JNMB
1JNXX
1JOCA
1JOCB
1JPHA
1JPIA
1JPKA
1JPLA
1JPLB
1JPLC
1JPLD
1JPSH
1JPSL
1JPST
1JPWA
1JPWB
1JPWC
1JPYA
1JPYB
1JPYX
1JPYY
1JQEA
1JQEB
1JQFA
1JQHA
1JQHB
1JQHC
1JQZA
1JQZB
1JR2A
1JR2B
1JRRA
1JSGA
1JSVA
1JT3A
1JT3B
1JT4A
1JT4B
1JT5A
1JT5B
1JT7A
1JT7B
1JT7C
1JT7D
1JTCA
1JTCB
1JTCC
1JTCD
1JTVA
1JU6A
1JU6B
1JU6C
1JU6D
1JUOA
1JUOB
1JV0A
1JV0B
1JV1A
1JV1B
1JVDA
1JVDB
1JVGA
1JVGB
1JVPP
1JVQI
1JVQL
1JWHA
1JWHB
1JWHC
1JWHD
1JWOA
1JXJA
1JXKA
1JXQA
1JXQB
1JXQC
1JXQD
1JXSA
1JXVA
1JXVB
1JXVC
1JXVD
1JXVE
1JXVF
1JY0A
1JY0B
1JY1A
1JYJA
1JYUA
1K04A
1K05A
1K05B
1K05C
1K0MA
1K0MB
1K0NA
1K0NB
1K0OA
1K0OB
1K0XA
1K1BA
1K1FA
1K1FB
1K1FC
1K1FD
1K1FE
1K1FF
1K1FG
1K1FH
1K1GA
1K27A
1K2AA
1K2PA
1K2PB
1K36A
1K3AA
1K3BA
1K3BB
1K3BC
1K4QA
1K4SA
1K4UP
1K4US
1K58A
1K59A
1K5AA
1K5BA
1K5UA
1K5UB
1K5UC
1K5VA
1K5VB
1K62A
1K62B
1K6MA
1K6MB
1K6OA
1K6OB
1K6OC
1K7LA
1K7LC
1K7LE
1K7LG
1K86A
1K86B
1K88A
1K88B
1K8FA
1K8FB
1K8FC
1K8FD
1K8MA
1K8UA
1K94A
1K94B
1K95A
1K99A
1K9JA
1K9JB
1K9KA
1K9KB
1KA7A
1KAKA
1KB2A
1KB2B
1KB3A
1KB4A
1KB4B
1KB6A
1KB6B
1KBBA
1KBCA
1KBCB
1KBKA
1KBNA
1KBNB
1KCGA
1KCGB
1KCGC
1KCQA
1KCTA
1KCWA
1KDMA
1KE7A
1KE8A
1KEFA
1KF9A
1KF9B
1KF9C
1KF9D
1KF9E
1KF9F
1KFUL
1KFUS
1KFXL
1KFXS
1KGDA
1KGUA
1KGWA
1KGXA
1KHBA
1KHMA
1KHXA
1KI0A
1KI1A
1KI1B
1KI1C
1KI1D
1KIKA
1KIVA
1KJ6A
1KJSA
1KJYA
1KJYB
1KJYC
1KJYD
1KKQA
1KKQB
1KKQC
1KKQD
1KKUA
1KL9A
1KLJH
1KLJL
1KLTA
1KM7A
1KMQA
1KMVA
1KN0A
1KN0B
1KN0C
1KN0D
1KN0E
1KN0F
1KN0G
1KN0H
1KN0I
1KN0J
1KN0K
1KNTA
1KNUA
1KNUB
1KO6A
1KO6C
1KO9A
1KOHA
1KOHB
1KOHC
1KOHD
1KOOA
1KOOB
1KOOC
1KOOD
1KOYA
1KPCA
1KPCB
1KPCC
1KPCD
1KPPA
1KQ0A
1KQ6A
1KQ9A
1KQNA
1KQNB
1KQNC
1KQND
1KQNE
1KQNF
1KQOA
1KQOB
1KQOC
1KQOD
1KQOE
1KQOF
1KR5A
1KRNA
1KS0A
1KSOA
1KSOB
1KSQA
1KSWA
1KT0A
1KTAA
1KTAB
1KTHA
1KTZA
1KTZB
1KV1A
1KV2A
1KV3A
1KV3B
1KV3C
1KV3D
1KV3E
1KV3F
1KVJA
1KVOA
1KVOB
1KVOC
1KVOD
1KVOE
1KVOF
1KW2A
1KW2B
1KWAA
1KWAB
1KWMA
1KWMB
1KWPA
1KWPB
1KWSA
1KWSB
1KXGA
1KXGB
1KXGC
1KXGD
1KXGE
1KXGF
1KXUA
1KZXA
1L1FA
1L1FB
1L1FC
1L1FD
1L1FE
1L1FF
1L2HA
1L2JA
1L2JB
1L3EA
1L3EB
1L3KA
1L3YA
1L5QA
1L5QB
1L5SA
1L5SB
1L5TA
1L5TB
1L6JA
1L7XA
1L7XB
1L8GA
1L8JA
1L8KA
1L8OA
1L8OB
1L8RA
1L8RB
1L8YA
1L9LA
1L9MA
1L9MB
1L9XA
1L9XB
1L9XC
1L9XD
1LARA
1LARB
1LB4A
1LB6A
1LBKA
1LBKB
1LCKA
1LCTA
1LCYA
1LD7A
1LD7B
1LDKA
1LDKB
1LDKC
1LDKD
1LDKE
1LDLA
1LDRA
1LDSA
1LE2A
1LE4A
1LE6A
1LE6B
1LE6C
1LF7A
1LF8A
1LF8B
1LF8C
1LF8D
1LFAA
1LFAB
1LG2A
1LG4A
1LG6A
1LGPA
1LGQA
1LGQB
1LHNA
1LHOA
1LHUA
1LHVA
1LHWA
1LI4A
1LITA
1LJ5A
1LJMA
1LJMB
1LKKA
1LKYA
1LKYB
1LKYC
1LKYD
1LKYE
1LKYF
1LL8A
1LM5A
1LM5B
1LM7A
1LM7B
1LMJA
1LMWB
1LMWD
1LN2A
1LN2B
1LO1A
1LO6A
1LOTA
1LOTB
1LOZA
1LPQA
1LQ8A
1LQ8C
1LQ8E
1LQ8G
1LQFA
1LQFB
1LQFC
1LQFD
1LQVA
1LQVB
1LS6A
1LSJA
1LSJB
1LSLA
1LSOA
1LSOB
1LT7A
1LT7B
1LT8A
1LT8B
1LT9A
1LT9B
1LT9C
1LT9D
1LT9E
1LT9F
1LTOA
1LTOB
1LTOC
1LTOD
1LUVA
1LUVB
1LUWA
1LUWB
1LV2A
1LXFC
1LXLA
1LY2A
1LY7A
1LYBA
1LYBB
1LYBC
1LYBD
1LYYA
1LZ0A
1LZIA
1LZJA
1LZVA
1M0ZA
1M0ZB
1M10A
1M10B
1M12A
1M13A
1M14A
1M16A
1M16B
1M17A
1M1LA
1M1LB
1M1LC
1M1LD
1M31A
1M31B
1M36A
1M39A
1M3GA
1M47A
1M48A
1M48B
1M4AA
1M4BA
1M4CA
1M4CB
1M4KA
1M4UA
1M4UL
1M51A
1M54A
1M54B
1M54C
1M54D
1M54E
1M54F
1M5IA
1M5KC
1M5KF
1M5NS
1M5VC
1M5VF
1M61A
1M62A
1M6BA
1M6BB
1M6DA
1M6DB
1M6IA
1M73E
1M75A
1M75B
1M76A
1M76B
1M7BA
1M7KA
1M7LA
1M7LB
1M7LC
1M7NA
1M7NB
1M7RA
1M7RB
1M8OB
1M8WA
1M8WB
1M8ZA
1M9IA
1M9JA
1M9JB
1MAZA
1MB8A
1MD3A
1MD3B
1MD4A
1MD4B
1MD7A
1MD8A
1MDUA
1MDUB
1MDUD
1MDUE
1MEKA
1MENA
1MENB
1MENC
1MEOA
1MF7A
1MFLA
1MFQB
1MFQC
1MFVA
1MFWA
1MG4A
1MGSA
1MGSB
1MH0A
1MH0B
1MH1A
1MHDA
1MHDB
1MHLA
1MHLB
1MHLC
1MHLD
1MHNA
1MHQA
1MHQB
1MHWA
1MHWB
1MHWC
1MHWD
1MI1A
1MI1B
1MIFA
1MIFB
1MIFC
1MILA
1MJ4A
1MJDA
1MJNA
1MJSA
1MJVA
1MJVB
1MK2A
1MK2B
1MK3A
1MKDA
1MKDB
1MKDC
1MKDD
1MKDE
1MKDF
1MKDG
1MKDH
1MKDI
1MKDJ
1MKDK
1MKDL
1MKGA
1MKGB
1MKGC
1MKGD
1MKJA
1MKKA
1MKKB
1MKPA
1MLWA
1MM2A
1MM3A
1MMBA
1MMKA
1MMQA
1MMRA
1MOOA
1MOXA
1MOXB
1MOXC
1MOXD
1MP1A
1MPUA
1MQ0A
1MQ0B
1MQ4A
1MQ8A
1MQ8B
1MQ8C
1MQ8D
1MQ9A
1MQAA
1MQBA
1MQBB
1MR1A
1MR1B
1MR1C
1MR1D
1MR8A
1MR8B
1MRQA
1MRVA
1MRYA
1MS6A
1MSVA
1MSVB
1MSZA
1MT6A
1MU7A
1MU7B
1MUFA
1MUZA
1MV3A
1MV9A
1MWPA
1MX1A
1MX1B
1MX1C
1MX1D
1MX1E
1MX1F
1MX2A
1MX2B
1MX3A
1MX4A
1MX4B
1MX6A
1MX6B
1MZAA
1MZEA
1MZFA
1N0NA
1N0NB
1N0WA
1N0WB
1N0ZA
1N11A
1N18A
1N18B
1N18C
1N18D
1N18E
1N18F
1N18G
1N18H
1N18I
1N18J
1N19A
1N19B
1N1AA
1N1AB
1N1FA
1N1JA
1N1JB
1N26A
1N28A
1N28B
1N29A
1N2KA
1N2LA
1N39A
1N3AA
1N3CA
1N3HA
1N3LA
1N3YA
1N46A
1N46B
1N4MA
1N4MB
1N52A
1N52B
1N54A
1N54B
1N5OX
1N69A
1N69B
1N69C
1N6AA
1N6CA
1N6HA
1N6JA
1N6JB
1N6KA
1N6LA
1N6NA
1N6OA
1N6PA
1N6RA
1N6VA
1N72A
1N76A
1N7DA
1N7WA
1N7XA
1N99A
1N99B
1N9ZA
1NA5A
1NA7A
1NA8A
1NA8B
1NAFA
1NAPA
1NAPB
1NAPC
1NAPD
1NAVA
1NAXA
1NB8A
1NB8B
1NBPA
1NBQA
1NBQB
1NCTA
1ND6A
1ND6B
1ND6C
1ND6D
1ND7A
1NDEA
1NE7A
1NE7B
1NE7C
1NE7D
1NE7E
1NE7F
1NEBA
1NF1A
1NF7A
1NF7B
1NFAA
1NFBA
1NFBB
1NFIA
1NFIB
1NFIC
1NFID
1NFIE
1NFIF
1NFNA
1NFOA
1NG2A
1NGLA
1NH3A
1NHLA
1NHXA
1NHZA
1NI2A
1NI2B
1NI4A
1NI4B
1NI4C
1NI4D
1NKOA
1NKPA
1NKPB
1NKPD
1NKPE
1NKRA
1NL0G
1NL0H
1NL0L
1NLWA
1NLWB
1NLWD
1NLWE
1NM8A
1NM9A
1NMQA
1NMQB
1NMSA
1NMSB
1NMVA
1NMWA
1NN5A
1NN6A
1NNLA
1NNLB
1NOPA
1NOPB
1NOWA
1NOWB
1NQ0A
1NQ1A
1NQ2A
1NQ9I
1NQ9L
1NQLA
1NQLB
1NR1A
1NR1B
1NR1C
1NR1D
1NR1E
1NR1F
1NREA
1NRGA
1NRPH
1NRQH
1NRVA
1NRVB
1NSIA
1NSIB
1NSIC
1NSID
1NSKL
1NSKN
1NSKO
1NSKR
1NSKT
1NSKU
1NSTA
1NT3A
1NTEA
1NTGA
1NTGB
1NTGC
1NTGD
1NTYA
1NUBA
1NUBB
1NUDA
1NUDB
1NUHA
1NUNA
1NUNB
1NUOA
1NURA
1NURB
1NUSA
1NUSB
1NVSA
1NVUQ
1NVUR
1NVUS
1NW3A
1NW9A
1NW9B
1NWEA
1NWLA
1NWMX
1NY3A
1NYXA
1NYXB
1NZIA
1NZIB
1NZKA
1NZKB
1NZKC
1NZKD
1NZNA
1NZPA
1NZXA
1NZXB
1NZXC
1NZXD
1NZXE
1NZXF
1NZXG
1NZXH
1O04A
1O04B
1O04C
1O04D
1O04E
1O04F
1O04G
1O04H
1O0LA
1O0PA
1O1JA
1O1JB
1O1JD
1O1MA
1O1MB
1O1MD
1O1OA
1O1OB
1O1OC
1O1OD
1O1VA
1O3XA
1O41A
1O4CA
1O4GA
1O4XA
1O4XB
1O5BB
1O5EH
1O5EL
1O5TA
1O6UA
1O6UC
1O6UE
1O6XA
1O77A
1O77B
1O77C
1O77D
1O77E
1O7AA
1O7AB
1O7AC
1O7AD
1O7AE
1O7AF
1O7KA
1O7KB
1O7KC
1O7SA
1O7VA
1O8AA
1O8RA
1O8TA
1O9AA
1O9KA
1O9KB
1O9KC
1O9KD
1O9KE
1O9KF
1O9KG
1O9KH
1O9UA
1O9XA
1OA8A
1OA8B
1OA8C
1OA8D
1OAIA
1OBXA
1OC0A
1OC0B
1ODBA
1ODBB
1ODBC
1ODBD
1ODBE
1ODBF
1OEMX
1OEOX
1OEYA
1OEYB
1OEYC
1OEYD
1OEYJ
1OEYK
1OEYL
1OEYM
1OEZW
1OEZX
1OEZY
1OEZZ
1OG2A
1OG2B
1OGSA
1OGSB
1OHDA
1OHEA
1OI1A
1OIAA
1OIAB
1OIQA
1OIRA
1OITA
1OIVA
1OIVB
1OIWA
1OIXA
1OIZA
1OIZB
1OJ6A
1OJ6B
1OJ6C
1OJ6D
1OJWA
1OJWB
1OK1A
1OK1B
1OKIA
1OKIB
1OKYA
1OKZA
1OL5A
1OL6A
1OL7A
1OLUA
1OLUB
1OLXA
1OLXB
1OLZA
1OLZB
1OM9A
1OM9B
1ONIA
1ONIB
1ONIC
1ONID
1ONIE
1ONIF
1ONIG
1ONIH
1ONII
1OO8A
1OP1A
1OP8A
1OP8B
1OP8C
1OP8D
1OP8E
1OP8F
1OPLA
1OPLB
1OPPA
1OQAA
1OQGA
1OQHA
1OQJA
1OQJB
1OQYA
1OR2A
1OR3A
1OREA
1ORFA
1OS2A
1OS2B
1OS2C
1OS2D
1OS2E
1OS2F
1OSFA
1OSHA
1OU5A
1OU5B
1OUBA
1OUCA
1OUDA
1OUEA
1OUFA
1OUGA
1OUHA
1OUIA
1OUJA
1OUYA
1OV3A
1OV3B
1OV4A
1OVEA
1OVLA
1OVLB
1OVLC
1OVLD
1OVLE
1OVLF
1OVZA
1OVZB
1OW0A
1OW0B
1OW0C
1OW0D
1OW1A
1OW6A
1OW6B
1OW6C
1OWAA
1OWTA
1OWWA
1OWXA
1OXZA
1OYHI
1OYHL
1OYLA
1OYLB
1OZ1A
1OZ2A
1OZJA
1OZJB
1OZNA
1OZOA
1OZOB
1OZSA
1OZTG
1OZTH
1OZTI
1OZTJ
1OZTK
1OZTL
1OZTM
1OZTN
1OZUA
1OZUB
1P0MA
1P0PA
1P0RA
1P14A
1P1AA
1P1GA
1P1GB
1P1GC
1P1TA
1P1VA
1P1VB
1P1VC
1P22A
1P22B
1P27A
1P27B
1P27C
1P27D
1P2AA
1P2TA
1P32A
1P32B
1P32C
1P49A
1P4FA
1P4MA
1P4OA
1P4OB
1P4UA
1P53A
1P53B
1P5JA
1P5QA
1P5QB
1P5QC
1P60A
1P60B
1P61B
1P63A
1P63B
1P6FA
1P6SA
1P7HL
1P7HM
1P7HN
1P7HO
1P7QA
1P7QB
1P7QD
1P8DA
1P8DB
1P8TA
1P8XA
1P8XB
1P8XC
1P8ZA
1P8ZG
1P93A
1P93B
1P93C
1P93D
1P97A
1P98A
1P9CA
1P9JA
1P9MA
1P9MB
1P9MC
1P9OA
1P9OB
1PA1A
1PA7A
1PAHA
1PB5A
1PBHA
1PBKA
1PBUA
1PBVA
1PBWA
1PBWB
1PC2A
1PCFA
1PCFB
1PCFC
1PCFD
1PCFE
1PCFF
1PCFG
1PCFH
1PCGA
1PCGB
1PD6A
1PDRA
1PE0A
1PE0B
1PESA
1PESB
1PESC
1PESD
1PEXA
1PFNA
1PFNB
1PFNC
1PFND
1PGTA
1PGTB
1PHTA
1PI1A
1PINA
1PJ4A
1PJ4B
1PJ4C
1PJ4D
1PJAA
1PJLA
1PJLB
1PJLC
1PJLD
1PJLE
1PJLF
1PJLG
1PJLH
1PKGA
1PKGB
1PKZA
1PKZB
1PL1A
1PL1B
1PL2A
1PL2B
1PL4A
1PL4B
1PL4C
1PL4D
1PL6A
1PL6B
1PL6C
1PL6D
1PLOA
1PLSA
1PM9A
1PM9B
1PMEA
1PMNA
1PMUA
1PMVA
1PN5A
1POGA
1POZA
1PPQA
1PQ6A
1PQ6B
1PQ6C
1PQ6D
1PQCA
1PQCB
1PQCC
1PQCD
1PQNA
1PRXA
1PRXB
1PS2A
1PSIA
1PSRA
1PSRB
1PT6A
1PT6B
1PTTA
1PTVA
1PTYA
1PTZA
1PTZB
1PU5A
1PU5B
1PU5C
1PUBA
1PV8A
1PV8B
1PVEA
1PVHA
1PVHB
1PVHC
1PVHD
1PW6A
1PW6B
1PWAA
1PX6A
1PX6B
1PX7A
1PX7B
1PY2A
1PY2B
1PY2C
1PY2D
1PY4A
1PY4B
1PY4C
1PY4D
1PY5A
1PYEA
1PYNA
1PYXA
1PYXB
1PZLA
1PZUB
1PZUD
1PZUH
1PZUI
1PZUL
1PZUM
1PZZA
1PZZB
1Q03A
1Q03B
1Q04A
1Q04B
1Q0BA
1Q0BB
1Q0PA
1Q11A
1Q1CA
1Q1QA
1Q1UA
1Q1VA
1Q1ZA
1Q20A
1Q22A
1Q2HA
1Q2HB
1Q2HC
1Q2UA
1Q2ZA
1Q3AA
1Q3AB
1Q3AC
1Q3WA
1Q3WB
1Q3XA
1Q3XB
1Q41A
1Q41B
1Q4LA
1Q4LB
1Q4NX
1Q4OA
1Q4OB
1Q4XA
1Q5HA
1Q5HB
1Q5HC
1Q5KA
1Q5KB
1Q5UX
1Q5UY
1Q5UZ
1Q6JA
1Q7LA
1Q7LB
1Q7LC
1Q7LD
1Q7SA
1Q7SB
1Q7XA
1Q8KA
1Q8LA
1Q8MA
1Q8MB
1Q8MC
1Q8MD
1Q8XA
1Q91A
1Q92A
1Q9CA
1Q9CB
1Q9CC
1Q9CD
1Q9CE
1Q9CF
1Q9CG
1Q9CH
1Q9CI
1Q9SA
1QABA
1QABB
1QABC
1QABD
1QABE
1QABF
1QAGA
1QAGB
1QB2A
1QB2B
1QBGA
1QBGB
1QBGC
1QBGD
1QBHA
1QBKB
1QBKC
1QC5A
1QC5B
1QCFA
1QCYA
1QE6A
1QE6B
1QE6C
1QE6D
1QF8A
1QF8B
1QFKH
1QFKL
1QG1E
1QG3A
1QG3B
1QG7A
1QG7B
1QGKA
1QGKB
1QGPA
1QGRA
1QGVA
1QH5A
1QH5B
1QHAA
1QHAB
1QIAA
1QIAB
1QIAC
1QIAD
1QIBA
1QICA
1QICB
1QICC
1QICD
1QJAA
1QJAB
1QJBA
1QJBB
1QK1A
1QK1B
1QK1C
1QK1D
1QK1E
1QK1F
1QK1G
1QK1H
1QK9A
1QKIA
1QKIB
1QKIC
1QKID
1QKIE
1QKIF
1QKIG
1QKIH
1QKLA
1QKMA
1QKQA
1QKTA
1QKUA
1QKUB
1QKUC
1QLPA
1QLYA
1QM9A
1QMBA
1QMBB
1QMNA
1QMVA
1QMVB
1QMVC
1QMVD
1QMVE
1QMVF
1QMVG
1QMVH
1QMVI
1QMVJ
1QNDA
1QNKA
1QNKB
1QNMA
1QNMB
1QNTA
1QO5A
1QO5B
1QO5C
1QO5D
1QO5E
1QO5F
1QO5G
1QO5H
1QO5I
1QO5J
1QO5K
1QO5L
1QO5M
1QO5N
1QO5O
1QO5P
1QO5Q
1QO5R
1QO6A
1QOIA
1QPDA
1QPJA
1QQDA
1QQDB
1QQGA
1QQGB
1QQSA
1QQWA
1QQWB
1QQWC
1QQWD
1QRKA
1QRKB
1QRZA
1QRZB
1QRZC
1QRZD
1QSCA
1QSCB
1QSCC
1QSVA
1QTTA
1QTUA
1QU6A
1QUBA
1QUQA
1QUQB
1QUQC
1QUQD
1QUUA
1QVJA
1QVNA
1QVNB
1QVNC
1QVND
1QVYA
1QVYB
1QVYC
1QVYD
1QWHA
1QWHB
1QWTA
1QWTB
1QX3A
1QYVA
1QYXA
1QYYA
1QYYG
1QZEA
1QZPA
1QZQA
1QZQB
1QZUA
1QZUB
1QZUC
1QZUD
1R05A
1R05B
1R0DA
1R0DB
1R0DD
1R0DE
1R0DF
1R0DG
1R0DH
1R0DI
1R0EA
1R0EB
1R0PA
1R1LI
1R1LL
1R1WA
1R21A
1R29A
1R2DA
1R2EA
1R2GA
1R2HA
1R2IA
1R2QA
1R39A
1R3QA
1R3RA
1R3SA
1R3VA
1R3WA
1R46A
1R46B
1R49A
1R4CA
1R4CB
1R4CC
1R4CD
1R4CE
1R4CF
1R4CG
1R4CH
1R4LA
1R4MA
1R4MB
1R4MC
1R4MD
1R4ME
1R4MF
1R4MG
1R4MH
1R4MI
1R4MJ
1R4MK
1R4ML
1R4XA
1R54A
1R55A
1R5KA
1R5KB
1R5KC
1R5LA
1R6GA
1R6HA
1R6TA
1R6TB
1R74A
1R74B
1R78A
1R79A
1R7UA
1R7VA
1R7XA
1R7YA
1R80A
1R81A
1R8ME
1RAXA
1RBMA
1RBMB
1RD3A
1RD3B
1RD3C
1RD3D
1RD4A
1RD4B
1RD4C
1RD4D
1RE1A
1RE1B
1REUA
1REWA
1REWB
1REWC
1REWD
1RF0A
1RF0B
1RF0C
1RF0D
1RF0E
1RF0F
1RFAA
1RG6A
1RGOA
1RGPA
1RGTA
1RGTB
1RGWA
1RHFA
1RHFB
1RHOA
1RHOB
1RHOC
1RI0A
1RI9A
1RJ7A
1RJ7B
1RJ7D
1RJ7E
1RJ7F
1RJ7G
1RJ7H
1RJ7I
1RJ7J
1RJ7K
1RJ7L
1RJ7M
1RJ8A
1RJ8B
1RJ8D
1RJ8E
1RJ8F
1RJ8G
1RJAA
1RJBA
1RJHA
1RJVA
1RJXB
1RK4A
1RK4B
1RK7A
1RKBA
1RKEA
1RKEB
1RKPA
1RL1A
1RLWA
1RM8A
1RMJA
1RMLA
1RN7A
1RNEA
1RO6A
1RO6B
1ROAA
1RODA
1RODB
1RONA
1RORA
1RORB
1RPMA
1RPMB
1RPQA
1RPQB
1RPQC
1RPQD
1RQDA
1RQDB
1RR8C
1RRJA
1RRPA
1RRPB
1RRPC
1RRPD
1RS0A
1RSFA
1RSZA
1RTKA
1RTOA
1RTOB
1RV6V
1RV6W
1RV6X
1RV6Y
1RW2A
1RW5A
1RX0A
1RX0B
1RX0C
1RX0D
1RXDA
1RXDB
1RXDC
1RXRA
1RXTA
1RXTB
1RXTC
1RXTD
1RY7A
1RY7B
1RY8A
1RY8B
1RYFA
1RYFB
1RYOA
1RYUA
1RZ4A
1RZTA
1RZTE
1RZTI
1RZTM
1S0LA
1S0XA
1S19A
1S1EA
1S1GA
1S1GB
1S1NA
1S2HA
1S31A
1S35A
1S3AA
1S3XA
1S4BP
1S4GA
1S6UA
1S79A
1S7AA
1S95A
1S95B
1S9CA
1S9CB
1S9CC
1S9CD
1S9CE
1S9CF
1S9CG
1S9CH
1S9CI
1S9CJ
1S9CK
1S9CL
1S9IA
1S9IB
1SA4A
1SA4B
1SAVA
1SAWA
1SAWB
1SBXA
1SC4A
1SC4B
1SC7A
1SCFA
1SCFB
1SCFC
1SCFD
1SD2A
1SENA
1SG4A
1SG4B
1SG4C
1SGOA
1SHCA
1SHJA
1SHJB
1SHLA
1SHLB
1SHTX
1SHUX
1SHYA
1SHYB
1SHZA
1SHZC
1SHZD
1SHZF
1SI3A
1SI5H
1SIFA
1SIRA
1SJ0A
1SJ6A
1SJQA
1SJRA
1SJUA
1SK4A
1SKXA
1SL5A
1SL6A
1SL6B
1SL6C
1SL6D
1SL6E
1SL6F
1SLMA
1SMBA
1SMOA
1SMOB
1SNLA
1SNTA
1SNXA
1SNXB
1SO0A
1SO0B
1SO0C
1SO0D
1SO2A
1SO2B
1SO2C
1SO2D
1SO7A
1SO8A
1SOHA
1SOJA
1SOJB
1SOJC
1SOJD
1SOJE
1SOJF
1SOJG
1SOJH
1SOJI
1SOJJ
1SOJK
1SOJL
1SOQA
1SOQB
1SOQC
1SOQD
1SP2A
1SPJA
1SQ0A
1SQ0B
1SQAA
1SQMA
1SQNA
1SQNB
1SQWA
1SR7A
1SR7B
1SRAA
1SRQA
1SRQB
1SRQC
1SRQD
1SRSA
1SRSB
1SS6A
1SSLA
1ST4A
1ST4B
1SU3A
1SU3B
1SW8A
1SWXA
1SX6A
1SXEA
1SYQA
1SYXA
1SYXB
1SYXC
1SYXD
1SYXE
1SYXF
1SZ7A
1SZBA
1SZBB
1SZXA
1SZXB
1T08A
1T08B
1T09A
1T09B
1T0CA
1T0PA
1T0PB
1T1FA
1T1FB
1T1FC
1T29A
1T2AA
1T2AB
1T2AC
1T2AD
1T2FA
1T2FB
1T2FC
1T2FD
1T2KA
1T2KB
1T2KC
1T2KD
1T2LA
1T2LB
1T2UA
1T32A
1T38A
1T39A
1T39B
1T3GA
1T3GB
1T3NA
1T3NB
1T3YA
1T45A
1T46A
1T48A
1T4EA
1T4EB
1T4FM
1T4JA
1T4QA
1T5AA
1T5AB
1T5AC
1T5AD
1T5CA
1T5CB
1T5IA
1T5PA
1T5PB
1T5YA
1T63A
1T64A
1T64B
1T65A
1T67A
1T69A
1T6NA
1T6NB
1T77A
1T77B
1T77C
1T77D
1T7WA
1T83A
1T83B
1T83C
1T8DA
1T8TA
1T8TB
1T91A
1T91B
1T91C
1T91D
1T94A
1T94B
1T9NA
1T9RA
1T9ZA
1TA0A
1TA2A
1TAZA
1TB5A
1TB5B
1TB6H
1TB6I
1TB6L
1TBBA
1TBBB
1TCEA
1TDHA
1TDIA
1TDIB
1TDWA
1TEVA
1TEYA
1TFBA
1TFFA
1TFHA
1TFHB
1TG6A
1TG6B
1TG6C
1TG6D
1TG6E
1TG6F
1TG6G
1TG9A
1TGHA
1TGRA
1TGRB
1TH0A
1TH0B
1TH1A
1TH1B
1TH1C
1TH1D
1TH9A
1TIJA
1TIJB
1TITA
1TJCA
1TJCB
1TJTA
1TKIA
1TKIB
1TKNA
1TL5A
1TL8A
1TMWA
1TN3A
1TNMA
1TNRA
1TNRR
1TOOA
1TOZA
1TP0A
1TP4A
1TPGA
1TQ7A
1TQ7B
1TQFA
1TQNA
1TR2A
1TR2B
1TR4A
1TSHA
1TSHB
1TT5A
1TT5B
1TT5C
1TT5D
1TTNA
1TTRA
1TTRB
1TTXA
1TU3A
1TU3B
1TU3C
1TU3D
1TU3E
1TU3F
1TU3G
1TU3H
1TU3I
1TU3J
1TU4A
1TU4B
1TU4C
1TU4D
1TUZA
1TV9A
1TVOA
1TVXA
1TVXB
1TVXC
1TVXD
1TWEA
1TWMA
1TX4A
1TX4B
1TXDA
1TXQA
1TXQB
1TXUA
1TYEA
1TYEB
1TYEC
1TYED
1TYEE
1TYEF
1TZSA
1U1KA
1U2FA
1U2HA
1U30A
1U31A
1U31B
1U32A
1U38A
1U39A
1U3BA
1U3QA
1U3QB
1U3QC
1U3QD
1U3RA
1U3RB
1U3TA
1U3TB
1U3UA
1U3UB
1U46A
1U46B
1U4AA
1U4DA
1U4DB
1U4PA
1U4PB
1U4RA
1U4RB
1U4RC
1U4RD
1U54A
1U54B
1U59A
1U5DA
1U5DB
1U5DC
1U5DD
1U5MA
1U5SA
1U5SB
1U6QA
1U6TA
1U71A
1U76A
1U76C
1U76E
1U7FA
1U7FB
1U7FC
1U7TA
1U7TB
1U7TC
1U7TD
1U7VA
1U7VB
1U7VC
1U81A
1U8CA
1U8CB
1U8EA
1U8EB
1U9WA
1UA2A
1UA2B
1UA2C
1UA2D
1UAPA
1UBDC
1UBZA
1UC6A
1UCHA
1UCNA
1UCNB
1UCNC
1UCTA
1UCVA
1UDLA
1UDTA
1UE9A
1UECA
1UEGA
1UEIA
1UEIB
1UEJA
1UEJB
1UELA
1UELB
1UEMA
1UENA
1UEPA
1UEQA
1UEWA
1UEYA
1UEZA
1UF0A
1UF1A
1UFFA
1UFIA
1UFIB
1UFIC
1UFID
1UFQA
1UFQB
1UFQC
1UFQD
1UFUA
1UFWA
1UFXA
1UG1A
1UG3A
1UG3B
1UGAA
1UGBA
1UGCA
1UGDA
1UGEA
1UGFA
1UGKA
1UGNA
1UGVA
1UHCA
1UHFA
1UHPA
1UIIA
1UIIB
1UITA
1UJ3A
1UJ3B
1UJ3C
1UJDA
1UJKA
1UJKB
1UJSA
1UJTA
1UJUA
1UJVA
1UJYA
1UK0A
1UK0B
1ULHA
1ULHB
1UM1A
1UM7A
1UMKA
1UMSA
1UMWA
1UMWB
1UN3A
1UN4A
1UN5A
1UNCA
1UNDA
1UNGA
1UNGB
1UNGD
1UNGE
1UNPA
1UNQA
1UNRA
1UOHA
1UOLA
1UOLB
1UOMA
1UORA
1UOTP
1UOUA
1UPKA
1UPLA
1UPLB
1UPQA
1UPTA
1UPTB
1UPTC
1UPTD
1UPTE
1UPTF
1UPTG
1UPTH
1UPVA
1UR6A
1UR6B
1URFA
1URMA
1URNA
1URNB
1URNC
1URWA
1URYA
1URYB
1US1A
1US1B
1USBA
1USBB
1USDA
1USEA
1USNA
1UTTA
1UTUA
1UTUB
1UU3A
1UU7A
1UU8A
1UUCA
1UUHA
1UUHB
1UV0A
1UV5A
1UVFA
1UVGA
1UVQA
1UVQB
1UVZA
1UVZB
1UVZC
1UVZD
1UVZE
1UVZF
1UW0A
1UW4A
1UW4B
1UW4C
1UW4D
1UW5A
1UW5B
1UW5C
1UW5D
1UWHA
1UWHB
1UWJA
1UWJB
1UWYA
1UX6A
1UXLA
1UXLB
1UXLC
1UXLD
1UXLE
1UXLF
1UXLG
1UXLH
1UXLI
1UXLJ
1UXMA
1UXMB
1UXMC
1UXMD
1UXME
1UXMF
1UXMG
1UXMH
1UXMI
1UXMJ
1UXMK
1UXML
1UYIA
1UYMA
1UZ3A
1UZ3B
1UZCA
1UZJA
1UZJB
1UZJC
1UZKA
1V05A
1V1CA
1V1KA
1V1TA
1V1TB
1V27A
1V3AA
1V40A
1V40B
1V40C
1V40D
1V4TA
1V5HA
1V5JA
1V5WA
1V5WB
1V62A
1V66A
1V6GA
1V83A
1V83B
1V88A
1V89A
1V95A
1V9VA
1VA1A
1VA9A
1VARA
1VARB
1VCAA
1VCAB
1VCBA
1VCBB
1VCBC
1VCBD
1VCBE
1VCBF
1VCBG
1VCBH
1VCBI
1VCBJ
1VCBK
1VCBL
1VCUA
1VCUB
1VD2A
1VD4A
1VDGA
1VDGB
1VECA
1VECB
1VF9A
1VFCA
1VFDA
1VFEA
1VFQA
1VGHA
1VHRA
1VHRB
1VIGA
1VJYA
1VKAA
1VKAB
1VKGA
1VKGB
1VKTB
1VMCA
1VPFA
1VPFB
1VPFC
1VPFD
1VR2A
1VRYA
1VSCA
1VSCB
1VSNA
1VYJA
1VYJC
1VYJE
1VYJG
1VYJI
1VYJK
1VYZA
1VZJC
1VZJD
1VZJF
1VZJG
1VZOA
1W08A
1W0AA
1W0BA
1W0EA
1W0FA
1W0GA
1W0HA
1W0TA
1W0TB
1W0XC
1W0YH
1W0YL
1W0YT
1W1FA
1W1GA
1W1HA
1W1HB
1W1HC
1W1HD
1W22A
1W22B
1W24A
1W2DA
1W2DB
1W2FA
1W2FB
1W3BA
1W3BB
1W3WA
1W45A
1W45B
1W4MA
1W4RA
1W4RB
1W4RC
1W4RD
1W4RE
1W4RF
1W4RG
1W4RH
1W51A
1W60A
1W60B
1W6JA
1W6KA
1W6OA
1W6OB
1W6QA
1W6QB
1W6VA
1W6XA
1W6XB
1W70A
1W70B
1W73A
1W73B
1W73C
1W73D
1W7BA
1W7MA
1W8BH
1W8BL
1W8CA
1W9CA
1W9CB
1W9GA
1W9GB
1WAAA
1WAAB
1WAAC
1WAAD
1WAAE
1WAAF
1WAKA
1WAO1
1WAO2
1WAO3
1WAO4
1WAQA
1WARA
1WAWA
1WB0A
1WBGA
1WBGB
1WBPA
1WBSA
1WCHA
1WD2A
1WD8A
1WD9A
1WDAA
1WDYA
1WDZA
1WDZB
1WELA
1WERA
1WEZA
1WF0A
1WF1A
1WF2A
1WF5A
1WF6A
1WF8A
1WFCA
1WFGA
1WFMA
1WFNA
1WFOA
1WFQA
1WFVA
1WG1A
1WG5A
1WG7A
1WGDA
1WGLA
1WGMA
1WGNA
1WGOA
1WGRA
1WGVA
1WGXA
1WGYA
1WH0A
1WH1A
1WH3A
1WH6A
1WH8A
1WH9A
1WHAA
1WHBA
1WHLA
1WHMA
1WHRA
1WI1A
1WI3A
1WI5A
1WI8A
1WIEA
1WIGA
1WILA
1WIMA
1WISA
1WIZA
1WJ3A
1WJ4A
1WJ6A
1WJIA
1WJMA
1WJOA
1WJPA
1WJQA
1WJRA
1WJSA
1WJUA
1WK0A
1WKUA
1WKUB
1WKWA
1WL5A
1WLJA
1WLPB
1WLXA
1WLZA
1WLZB
1WLZC
1WLZD
1WM0X
1WM2A
1WM3A
1WM5A
1WMHA
1WMHB
1WMSA
1WMSB
1WMVA
1WNJA
1WOJA
1WOUA
1WP0A
1WP0B
1WP0C
1WPAA
1WPQA
1WPQB
1WQ6A
1WQ6B
1WQMA
1WQNA
1WQOA
1WQPA
1WQQA
1WQRA
1WQUA
1WR0A
1WRLA
1WRLB
1WRLC
1WRLD
1WRLE
1WRLF
1WRMA
1WRYA
1WRZA
1WSSH
1WSSL
1WSST
1WSVA
1WSVB
1WT0A
1WT1A
1WT2A
1WT6A
1WT6B
1WT6D
1WTBA
1WU9A
1WU9B
1WUMA
1WUUA
1WUUB
1WUUC
1WUUD
1WVBA
1WVBB
1WVNA
1WVOA
1WVXA
1WVYA
1WWAX
1WWAY
1WWBX
1WWCA
1WWTA
1WWUA
1WWVA
1WWXA
1WWYA
1WX6A
1WX7A
1WX9A
1WXBA
1WXMA
1WXPA
1WXSA
1WXTA
1WXVA
1WY8A
1WYHA
1WYIA
1WYIB
1WYLA
1WYMA
1WYNA
1WYOA
1WYPA
1WYQA
1WYRA
1WYWA
1WYWB
1WYXA
1WYXB
1WZ0A
1WZ9A
1WZ9B
1WZVA
1WZVB
1X03A
1X04A
1X05A
1X0HA
1X0NA
1X0VA
1X0VB
1X0XA
1X11A
1X11B
1X1FA
1X1GA
1X23A
1X23B
1X23C
1X23D
1X2KA
1X2LA
1X2NA
1X2PA
1X2QA
1X3AA
1X3BA
1X3CA
1X3DA
1X3HA
1X3SA
1X40A
1X41A
1X44A
1X45A
1X47A
1X4AA
1X4BA
1X4EA
1X4GA
1X4IA
1X4JA
1X4KA
1X4LA
1X4PA
1X4QA
1X4SA
1X4UA
1X4VA
1X4WA
1X4XA
1X50A
1X51A
1X52A
1X53A
1X57A
1X59A
1X5BA
1X5CA
1X5DA
1X5EA
1X5FA
1X5GA
1X5HA
1X5IA
1X5JA
1X5KA
1X5LA
1X5MA
1X5NA
1X5OA
1X5PA
1X5QA
1X5RA
1X5SA
1X5TA
1X5XA
1X5ZA
1X61A
1X62A
1X63A
1X65A
1X66A
1X67A
1X68A
1X69A
1X6AA
1X6BA
1X6CA
1X6DA
1X6EA
1X6FA
1X6GA
1X6HA
1X6VA
1X6VB
1X79A
1X79B
1X79C
1X7RA
1X7SA
1X7SB
1X7TA
1X7TB
1X7XA
1X7XB
1X86A
1X86B
1X86C
1X86D
1X86E
1X86F
1X86G
1X86H
1X88A
1X88B
1X89A
1X89B
1X89C
1X8BA
1X8YA
1X9DA
1X9NA
1XA6A
1XAPA
1XARA
1XARB
1XAWA
1XB1A
1XB1B
1XB1C
1XB1D
1XB1E
1XB1F
1XB7A
1XBAA
1XBCA
1XBSA
1XC5A
1XCMA
1XCRA
1XCRB
1XD4A
1XD4B
1XDCA
1XDCB
1XDLA
1XDLB
1XDLC
1XDLD
1XDLW
1XDLX
1XDLY
1XDLZ
1XDMA
1XDMB
1XDMC
1XDMD
1XDMW
1XDMX
1XDMY
1XDMZ
1XDVA
1XDVB
1XEDA
1XEDB
1XEDC
1XEDD
1XEDE
1XEDF
1XF0A
1XFBA
1XFBB
1XFBC
1XFBD
1XFBE
1XFBF
1XFBG
1XFBH
1XFBI
1XFBJ
1XFBK
1XFBL
1XFDA
1XFDB
1XFDC
1XFDD
1XFEA
1XG1A
1XG5A
1XG5B
1XG5C
1XG5D
1XGDA
1XGWA
1XH1A
1XHNA
1XHNB
1XHNC
1XHND
1XILA
1XILB
1XJ0A
1XJ7A
1XJDA
1XJQA
1XJQB
1XJVA
1XJZA
1XJZB
1XK0A
1XK0B
1XK1A
1XK1B
1XK2A
1XK2B
1XK5A
1XK8A
1XK8B
1XK8C
1XK8D
1XK8E
1XK8F
1XKAC
1XKAL
1XKEA
1XKIA
1XKKA
1XKSA
1XKTA
1XKTB
1XLVA
1XLXA
1XLXB
1XM2A
1XM2B
1XM2C
1XM2D
1XM2E
1XM2F
1XM6A
1XM6B
1XM9A
1XMIA
1XMIB
1XMIC
1XMID
1XMIE
1XMJA
1XMKA
1XMLA
1XMLB
1XMMA
1XMMB
1XMMC
1XMMD
1XMUA
1XMUB
1XN0A
1XN0B
1XN3A
1XN3B
1XN3C
1XN3D
1XNAA
1XO5A
1XO5B
1XOIA
1XOIB
1XOSA
1XOXA
1XOXB
1XOZA
1XP6A
1XPAA
1XPHA
1XPWA
1XQ8A
1XQCA
1XQCB
1XQCC
1XQCD
1XQGA
1XQGB
1XQHA
1XQHE
1XQRA
1XQRB
1XQSA
1XQSB
1XQSC
1XQSD
1XR0B
1XRJA
1XRJB
1XSAA
1XSNA
1XTIA
1XTJA
1XTKA
1XTQA
1XTSA
1XU8A
1XU8B
1XUOA
1XUOB
1XUTA
1XW3A
1XW4X
1XWDA
1XWDB
1XWDC
1XWDD
1XWDE
1XWDF
1XWEA
1XWGA
1XWGB
1XWHA
1XWIA
1XWNA
1XWWA
1XX0A
1XYHA
1XZ7A
1XZ7B
1XZ7C
1XZ7D
1XZXX
1XZYA
1Y01A
1Y01B
1Y02A
1Y0SA
1Y0SB
1Y0XX
1Y1AA
1Y1AB
1Y1EX
1Y1FX
1Y1GX
1Y1HX
1Y1JX
1Y2OA
1Y2OB
1Y3AA
1Y3AB
1Y3AC
1Y3AD
1Y3KA
1Y4JA
1Y4JB
1Y57A
1Y6AA
1Y6BA
1Y6KL
1Y6KR
1Y6LA
1Y6LB
1Y6LC
1Y6WA
1Y7NA
1Y7QA
1Y7QB
1Y7XA
1Y8OA
1Y8OB
1Y8QA
1Y8QB
1Y8QC
1Y8QD
1Y8XA
1Y8XB
1Y91A
1Y96A
1Y96B
1Y96C
1Y96D
1Y97A
1Y97B
1Y9RA
1Y9RB
1YA0A
1YA0B
1YA3A
1YA3B
1YA3C
1YAMA
1YANA
1YAOA
1YAPA
1YAQA
1YB1A
1YB1B
1YB5A
1YB5B
1YBOA
1YBOB
1YBWA
1YBWB
1YC0A
1YC0I
1YC1A
1YC3A
1YCIA
1YCKA
1YCSA
1YCSB
1YDEA
1YDEB
1YDEC
1YDED
1YDEE
1YDEF
1YDEG
1YDEH
1YDEI
1YDEJ
1YDEK
1YDEL
1YDEM
1YDEN
1YDEO
1YDEP
1YDIA
1YDKA
1YDKB
1YDLA
1YEVA
1YEVB
1YEVC
1YEVD
1YFHA
1YFHB
1YFHC
1YGRA
1YGRB
1YGSA
1YH2A
1YH3A
1YH3B
1YHNA
1YHNB
1YHSA
1YHVA
1YHWA
1YI6A
1YI6B
1YIBA
1YIGA
1YIGB
1YINA
1YJ6A
1YJ6B
1YJ6C
1YJTA
1YJUA
1YJXA
1YJXB
1YJXC
1YJXD
1YJXE
1YJXF
1YJXG
1YJXH
1YJXI
1YJXJ
1YJXK
1YJXL
1YK1A
1YK1B
1YKBA
1YKBB
1YKBC
1YKBD
1YKBE
1YKBF
1YLAA
1YLAB
1YM9A
1YMKA
1YMMA
1YMMB
1YMMD
1YMME
1YNSA
1YNWA
1YNWB
1YO1A
1YO5C
1YO8A
1YOJA
1YOJB
1YOLA
1YOLB
1YOMA
1YOMB
1YOVA
1YOVB
1YOVC
1YOVD
1YOWA
1YPOA
1YPOB
1YPOC
1YPOD
1YPOE
1YPOF
1YPOG
1YPOH
1YPQA
1YPQB
1YPVA
1YQ7A
1YQBA
1YQKA
1YQRA
1YRKA
1YRPA
1YRPB
1YRVA
1YSEA
1YSXA
1YT7A
1YTOA
1YTOB
1YTOC
1YTOD
1YTQA
1YTYA
1YTYB
1YU9A
1YUCA
1YUCB
1YUFA
1YUKA
1YUKB
1YUOA
1YVJA
1YVLA
1YVLB
1YWHA
1YWHC
1YWHE
1YWHG
1YWHI
1YWHK
1YWHM
1YWHO
1YWNA
1YWTA
1YWTB
1YX4A
1YXJA
1YXJB
1YXMA
1YXMB
1YXMC
1YXMD
1YXRA
1YXSA
1YY9A
1YY9C
1YY9D
1YYHA
1YYHB
1YZ1A
1YZ1B
1YZ1C
1YZ1D
1YZ4A
1YZ4B
1YZ5A
1YZ5B
1YZBA
1YZEA
1YZEB
1YZEC
1YZGA
1YZKA
1YZMA
1YZQA
1YZTA
1YZTB
1YZUA
1YZUB
1YZXA
1YZXB
1Z08A
1Z08B
1Z08C
1Z08D
1Z0AA
1Z0AB
1Z0AC
1Z0AD
1Z0FA
1Z0IA
1Z0KA
1Z0KB
1Z0KC
1Z0KD
1Z1LA
1Z1MA
1Z28A
1Z29A
1Z2MA
1Z2VA
1Z2VB
1Z32X
1Z3KA
1Z3SA
1Z3SB
1Z3UA
1Z3UB
1Z3UC
1Z3UD
1Z4IA
1Z4RA
1Z4SA
1Z4SB
1Z4SC
1Z4SD
1Z57A
1Z5VA
1Z5WA
1Z60A
1Z6CA
1Z6TA
1Z6TB
1Z6TC
1Z6TD
1Z6UA
1Z6UB
1Z6WA
1Z6XA
1Z6XB
1Z6YA
1Z6YB
1Z6ZA
1Z6ZB
1Z6ZC
1Z6ZD
1Z6ZE
1Z6ZF
1Z70X
1Z78A
1Z7CA
1Z7GA
1Z7GB
1Z7GC
1Z7GD
1Z8AA
1Z8DA
1Z8GA
1Z8IA
1Z8IB
1Z8JA
1Z8JB
1Z8LA
1Z8LB
1Z8LC
1Z8LD
1Z8UA
1Z8UB
1Z8UC
1Z8UD
1Z92A
1Z92B
1Z93A
1Z97A
1Z9EA
1Z9IA
1Z9MA
1Z9MB
1Z9QA
1ZA3A
1ZA3B
1ZA3H
1ZA3L
1ZA3R
1ZA3S
1ZA4A
1ZAFA
1ZAFB
1ZAGA
1ZAGB
1ZAGC
1ZAGD
1ZAQA
1ZBHA
1ZBHB
1ZBHC
1ZBHD
1ZBJA
1ZBQA
1ZBQB
1ZBQC
1ZBQD
1ZBQE
1ZBQF
1ZBUA
1ZBUB
1ZBUC
1ZBUD
1ZC0A
1ZCMA
1ZCNA
1ZD1A
1ZD1B
1ZD3A
1ZD8A
1ZD9A
1ZDNA
1ZDNB
1ZEBA
1ZEDA
1ZEFA
1ZEOA
1ZEOB
1ZFPE
1ZGKA
1ZGYA
1ZH9A
1ZHJA
1ZHKA
1ZHKB
1ZHMA
1ZHPA
1ZI3A
1ZI4A
1ZI5A
1ZIVA
1ZIWA
1ZJ0A
1ZJ1A
1ZJ6A
1ZJDA
1ZJDB
1ZJHA
1ZJKA
1ZJMA
1ZJNA
1ZJPA
1ZKCA
1ZKCB
1ZKHA
1ZKLA
1ZLLA
1ZLLB
1ZLLC
1ZLLD
1ZLLE
1ZLMA
1ZM0A
1ZM0B
1ZMDA
1ZMDB
1ZMDC
1ZMDD
1ZMDE
1ZMDF
1ZMDG
1ZMDH
1ZMFA
1ZMJA
1ZMMA
1ZMMB
1ZMMC
1ZMMD
1ZMQA
1ZMQB
1ZMQC
1ZMQD
1ZMSA
1ZMZA
1ZNCA
1ZNCB
1ZONA
1ZOQA
1ZOQB
1ZOQC
1ZOQD
1ZPZA
1ZQ5A
1ZQ9A
1ZQ9B
1ZQAA
1ZR3A
1ZR3B
1ZR3C
1ZR3D
1ZR5A
1ZR5B
1ZR7A
1ZR9A
1ZRHA
1ZRZA
1ZS6A
1ZS6B
1ZS6D
1ZS9A
1ZSBA
1ZSGA
1ZSJA
1ZSLA
1ZSPA
1ZSPB
1ZSQA
1ZSVA
1ZSVB
1ZSVC
1ZSVD
1ZSXA
1ZSYA
1ZT5A
1ZTEA
1ZTEB
1ZTEC
1ZTED
1ZTGA
1ZTGB
1ZTGC
1ZTGD
1ZTNA
1ZTPA
1ZTPB
1ZTPC
1ZTQA
1ZTQB
1ZTQC
1ZTQD
1ZUAX
1ZUCA
1ZUCB
1ZUMA
1ZUMB
1ZUMC
1ZUMD
1ZUME
1ZUMF
1ZUMG
1ZUMH
1ZUMI
1ZUMJ
1ZUMK
1ZUML
1ZUOA
1ZUOB
1ZUQA
1ZUQB
1ZV4X
1ZV6A
1ZVDA
1ZVMA
1ZVMB
1ZVMC
1ZVMD
1ZVQA
1ZVRA
1ZW5A
1ZW6A
1ZWBA
1ZWDA
1ZWEA
1ZWSA
1ZWSB
1ZWSC
1ZWSD
1ZWSE
1ZWSF
1ZWSG
1ZWSH
1ZWVA
1ZX1A
1ZX1B
1ZXAA
1ZXAB
1ZXCA
1ZXCB
1ZXMA
1ZXMB
1ZXQA
1ZY3A
1ZY7A
1ZY7B
1ZYJA
1ZZ2A
1ZZAA
1ZZIA
1ZZIB
1ZZJA
1ZZJB
1ZZJC
1ZZKA
1ZZPA
1ZZWA
1ZZWB
22GSA
22GSB
2A0WA
2A0XA
2A0YA
2A0ZA
2A14A
2A1HA
2A1HB
2A1IA
2A1JA
2A1JB
2A1RA
2A1RB
2A1SA
2A1SB
2A1SC
2A1SD
2A1TA
2A1TB
2A1TC
2A1TD
2A1TR
2A1TS
2A1UA
2A1UB
2A1XA
2A25A
2A26A
2A26B
2A26C
2A27A
2A27B
2A27C
2A27D
2A27E
2A27F
2A27G
2A27H
2A2AA
2A2AB
2A2AC
2A2AD
2A2CA
2A2DA
2A2KA
2A2NA
2A2NB
2A2NC
2A2ZA
2A2ZB
2A2ZC
2A2ZD
2A30A
2A30B
2A30C
2A30D
2A38A
2A38B
2A38C
2A3JA
2A3KA
2A3RA
2A3RB
2A4DA
2A4LA
2A4ZA
2A55A
2A5JA
2A66A
2A72A
2A72B
2A73A
2A73B
2A74A
2A74B
2A74C
2A74D
2A74E
2A74F
2A7LA
2A7LB
2A7OA
2A7RA
2A7RB
2A7RC
2A7RD
2A8BA
2A8JA
2A8JB
2A8LA
2A8LB
2A8MA
2A8MB
2A91A
2A98A
2A9UA
2A9UB
2AA2A
2AA5A
2AA5B
2AA6A
2AA6B
2AA7A
2AAVA
2AAXA
2AAXB
2AB2A
2AB2B
2ABIA
2ABIB
2ABIC
2ABJA
2ABJD
2ABJG
2ABJJ
2ABLA
2AC0A
2AC0B
2AC0C
2AC0D
2AC3A
2AC5A
2ACHA
2ACHB
2ACJA
2ACJB
2ACJC
2ACJD
2ACMA
2ACMB
2ACRA
2ACSA
2ACUA
2ACXA
2ACXB
2AD1A
2AD9A
2ADBA
2ADPA
2ADQB
2AEBA
2AEBB
2AEWA
2AEWB
2AEXA
2AF0A
2AF9A
2AFFA
2AFFB
2AFMA
2AFMB
2AFOA
2AFOB
2AFSA
2AFSB
2AFUA
2AFUB
2AFYX
2AG5A
2AG5B
2AG5C
2AG5D
2AG9A
2AG9B
2AGAA
2AGDA
2AGDB
2AGDC
2AGTA
2AH9A
2AH9B
2AH9C
2AHEA
2AHSA
2AHSB
2AHXA
2AHXB
2AI6A
2AIIX
2AIKX
2AINA
2AJLI
2AJLJ
2AJPA
2AJPB
2AKZA
2AKZB
2AL7A
2ALDA
2ALFA
2ALRA
2ALZA
2AM9A
2AMAA
2AMBA
2AN3A
2AN3B
2ANNA
2ANRA
2ANTI
2ANTL
2ANWA
2ANYA
2AO6A
2AOAA
2AOAB
2AOBA
2AOBB
2AOBC
2AOBD
2AOTA
2AOTB
2AOVA
2AOVB
2AOWA
2AOWB
2APHA
2APHB
2AQLA
2AQLB
2AQZA
2AQZB
2AR5A
2AR7A
2AR7B
2ARFA
2ARQA
2ARRA
2ARWA
2ARYA
2ARYB
2AS5F
2AS5G
2AS5M
2AS5N
2ASEA
2ASKA
2ASKB
2ASQA
2ASUB
2ATIA
2ATIB
2ATVA
2ATXA
2ATXB
2AUHA
2AUHB
2AVDA
2AVDB
2AVGA
2AW0A
2AW1A
2AW2A
2AW2B
2AW2X
2AW2Y
2AW5A
2AW5B
2AW5C
2AWFA
2AWGA
2AWHA
2AWHB
2AWTA
2AX4A
2AX4B
2AX4C
2AX4D
2AX6A
2AX7A
2AX8A
2AX9A
2AXIA
2AXLA
2AXNA
2AYNA
2AYNB
2AYNC
2AYRA
2AZ5A
2AZ5B
2AZ5C
2AZ5D
2AZEA
2AZEB
2AZEC
2AZMA
2AZMB
2AZTA
2AZTB
2AZXA
2AZXB
2B02A
2B05A
2B05B
2B05C
2B05D
2B05E
2B05F
2B0OE
2B0OF
2B0OG
2B0OH
2B0UA
2B0UB
2B0UC
2B0UD
2B1PA
2B1UA
2B1WA
2B25A
2B25B
2B29A
2B2TA
2B2TB
2B2TC
2B2UA
2B2UB
2B2UC
2B2YA
2B2YB
2B2YC
2B3AA
2B3GA
2B3LA
2B3OA
2B3UA
2B3UB
2B3YA
2B3YB
2B48A
2B49A
2B4BA
2B4BB
2B4DA
2B4DB
2B4XI
2B4XL
2B4YA
2B4YB
2B4YC
2B4YD
2B50A
2B50B
2B52A
2B55A
2B58A
2B5GA
2B5GB
2B5MA
2B5NA
2B5NB
2B5NC
2B5ND
2B69A
2B6FA
2B6HA
2B86A
2B8UA
2B8VA
2B8WA
2B8WB
2B8XA
2B8YA
2B8ZA
2B90A
2B91A
2B9EA
2B9RA
2B9RB
2BAJA
2BALA
2BAQA
2BAWA
2BAWB
2BB5A
2BB5B
2BBAA
2BBOA
2BBSA
2BBSB
2BBTA
2BBTB
2BBWA
2BBWB
2BBYA
2BC9A
2BCDA
2BCQA
2BCRA
2BCVA
2BDFA
2BDFB
2BDJA
2BE6A
2BE6B
2BE6C
2BECA
2BEHI
2BEHL
2BELA
2BELB
2BELC
2BELD
2BEUA
2BEUB
2BEXA
2BEXB
2BEXC
2BEXD
2BFCA
2BFCB
2BGDA
2BGEA
2BGRA
2BGRB
2BH9A
2BHHA
2BHKA
2BHLA
2BHLB
2BIDA
2BIJA
2BIMA
2BIMB
2BINA
2BIOA
2BIPA
2BIQA
2BIVA
2BIVB
2BIVC
2BIYA
2BJ4A
2BJ4B
2BJJX
2BJNA
2BJNB
2BJXA
2BK5A
2BK5B
2BK8A
2BKAA
2BKDN
2BKQA
2BKQB
2BKQC
2BKQD
2BKRA
2BKRB
2BKTA
2BKTB
2BLEA
2BMCA
2BMCB
2BMCC
2BMCD
2BMCE
2BMCF
2BMDA
2BMEA
2BMEB
2BMEC
2BMED
2BMJA
2BO2A
2BO2B
2BO9A
2BO9B
2BO9C
2BO9D
2BOAA
2BOAB
2BOKA
2BOKL
2BOUA
2BOXA
2BP1A
2BP1B
2BP1C
2BP1D
2BP3A
2BP3B
2BPMA
2BPMB
2BPMC
2BPMD
2BQ0A
2BQ0B
2BQ8X
2BQAA
2BQBA
2BQCA
2BQDA
2BQEA
2BQFA
2BQGA
2BQHA
2BQIA
2BQJA
2BQKA
2BQLA
2BQMA
2BQNA
2BQOA
2BQZA
2BQZE
2BR9A
2BRFA
2BRGA
2BRHA
2BRMA
2BRNA
2BRQA
2BRQB
2BRSA
2BRSB
2BSKA
2BSKB
2BSKC
2BSKD
2BSKE
2BSKF
2BT2A
2BT2B
2BT2C
2BT2D
2BT2E
2BTRA
2BTSA
2BTZA
2BU2A
2BU5A
2BU6A
2BU7A
2BU8A
2BUGA
2BUJA
2BUJB
2BV1A
2BV1B
2BV5A
2BVAA
2BVAB
2BW0A
2BWGA
2BWGB
2BWGC
2BWGD
2BWJA
2BWJB
2BWJC
2BWJD
2BWJE
2BWJF
2BX6A
2BXAA
2BXAB
2BXHA
2BXHB
2BXKA
2BXRA
2BXRB
2BXSA
2BXSB
2BXVA
2BXWA
2BXWB
2BYBA
2BYBB
2BYDA
2BYEA
2BYFA
2BYGA
2BYJA
2BYJB
2BYJC
2BYLA
2BYLB
2BYLC
2BZ2A
2BZ8A
2BZ8B
2BZEA
2BZFA
2BZGA
2BZIB
2BZLA
2BZMA
2BZNA
2BZNB
2BZNC
2BZND
2BZNE
2BZNF
2BZNG
2BZNH
2BZXA
2BZYA
2BZYB
2C0CA
2C0CB
2C0JA
2C0JB
2C0LA
2C0LB
2C0MA
2C0MB
2C0MC
2C0MF
2C0TA
2C0TB
2C0YA
2C10A
2C10B
2C10C
2C10D
2C11A
2C11B
2C11C
2C11D
2C1NA
2C1NB
2C23A
2C2HA
2C2HB
2C2NA
2C2NB
2C30A
2C3IB
2C3JA
2C3KA
2C3LA
2C3NA
2C3NB
2C3NC
2C3ND
2C3TA
2C3TB
2C3TC
2C3TD
2C43A
2C46A
2C46B
2C46C
2C46D
2C47A
2C47B
2C47C
2C47D
2C4JA
2C4JB
2C4JC
2C4JD
2C4KA
2C4KB
2C4KC
2C4KD
2C4KE
2C4KF
2C4PA
2C4PB
2C5DA
2C5DB
2C5DC
2C5DD
2C5LA
2C5LB
2C5LC
2C5LD
2C5YA
2C60A
2C63A
2C63B
2C63C
2C63D
2C6AA
2C6CA
2C6DA
2C6EA
2C6EB
2C6FA
2C6FB
2C6GA
2C6KA
2C6LA
2C6OA
2C6PA
2C6UA
2C72A
2C72B
2C73A
2C73B
2C74A
2C74B
2C75A
2C75B
2C76A
2C76B
2C7AA
2C7AB
2C7HA
2C7SA
2C7WA
2C7WB
2C95A
2C95B
2C9AA
2C9HA
2C9OA
2C9OB
2C9OC
2C9WA
2C9WB
2C9WC
2C9YA
2CANA
2CANB
2CANC
2CARA
2CARB
2CB5A
2CB5B
2CB8A
2CB8B
2CBZA
2CCHA
2CCHB
2CCHC
2CCHD
2CCQA
2CCTA
2CDZA
2CE8A
2CE8B
2CE8C
2CE8D
2CEIA
2CEOA
2CEOB
2CFHA
2CFHB
2CFHC
2CFHD
2CFIA
2CFRA
2CFSA
2CFTA
2CFVA
2CFYA
2CFYB
2CFYC
2CFYD
2CFYE
2CFYF
2CG5A
2CG5B
2CG6A
2CGNA
2CGOA
2CGUA
2CGVA
2CGWA
2CGXA
2CH0A
2CH5A
2CH5B
2CH5C
2CH5D
2CH6A
2CH6B
2CH6C
2CH6D
2CHIA
2CHMA
2CHWA
2CHXA
2CI8A
2CI9A
2CI9B
2CIAA
2CIJA
2CJWA
2CJWB
2CJZA
2CK2A
2CK2B
2CKAA
2CKCA
2CKEA
2CKEB
2CKEC
2CKED
2CKGA
2CKGB
2CKJA
2CKJB
2CKJC
2CKJD
2CKKA
2CKOA
2CKOB
2CKPA
2CKPB
2CKQA
2CKQB
2CL3A
2CLPA
2CLPB
2CLPC
2CLPD
2CLPE
2CLPF
2CLPG
2CLPH
2CLPI
2CLPJ
2CLPK
2CLQA
2CLQB
2CLSA
2CLSB
2CLWA
2CLWB
2CLWC
2CLWD
2CM0A
2CM2A
2CM3A
2CM3B
2CMCA
2CMWA
2CN5A
2CN6A
2CN8A
2CNEA
2CNJD
2CNXA
2CO8A
2COAA
2COBA
2COCA
2CODA
2COEA
2COFA
2COGA
2COGB
2COKA
2COMA
2COOA
2COPA
2CORA
2COTA
2COWA
2COYA
2COZA
2CP0A
2CP2A
2CP3A
2CP5A
2CP6A
2CP8A
2CP9A
2CPCA
2CPDA
2CPEA
2CPMA
2CPNA
2CPQA
2CPRA
2CPTA
2CPWA
2CPXA
2CPYA
2CQ0A
2CQ1A
2CQ2A
2CQ3A
2CQ4A
2CQ7A
2CQ8A
2CQ9A
2CQAA
2CQBA
2CQCA
2CQDA
2CQEA
2CQFA
2CQGA
2CQHA
2CQIA
2CQJA
2CQKA
2CQLA
2CQMA
2CQNA
2CQOA
2CQQA
2CQRA
2CQUA
2CQVA
2CQYA
2CR2A
2CR3A
2CR4A
2CR6A
2CR8A
2CR9A
2CRAA
2CRCA
2CREA
2CRFA
2CRLA
2CRMA
2CRNA
2CRPA
2CRRA
2CRUA
2CRWA
2CRYA
2CRZA
2CS0A
2CS1A
2CS2A
2CS3A
2CS4A
2CS5A
2CS8A
2CSFA
2CSHA
2CSIA
2CSKA
2CSOA
2CSPA
2CSQA
2CSSA
2CSVA
2CSWA
2CSYA
2CSZA
2CT0A
2CT1A
2CT2A
2CT3A
2CT4A
2CT5A
2CT6A
2CT7A
2CTDA
2CTEA
2CTFA
2CTJA
2CTKA
2CTLA
2CTMA
2CTOA
2CTPA
2CTQA
2CTRA
2CTTA
2CTUA
2CU1A
2CU7A
2CU8A
2CUBA
2CUDA
2CUEA
2CUFA
2CUHA
2CUIA
2CUMA
2CUPA
2CUQA
2CURA
2CW9A
2CXKA
2CXKB
2CXKC
2CXKD
2CXKE
2CXYA
2CY7A
2CYXA
2CYXB
2CYXC
2CZHA
2CZHB
2CZIA
2CZKA
2D07A
2D07B
2D0JA
2D0JB
2D0JC
2D0JD
2D1IA
2D1IB
2D1JA
2D1JB
2D1XA
2D1XB
2D1XC
2D1XD
2D2PA
2D2ZA
2D2ZB
2D2ZC
2D39A
2D39B
2D39C
2D3JA
2D3VA
2D46A
2D48A
2D4CA
2D4CB
2D4CC
2D4CD
2D4DA
2D4FA
2D4HA
2D4HB
2D4QA
2D4QB
2D58A
2D5RA
2D5RB
2D68A
2D68B
2D7CA
2D7CB
2D7CC
2D7CD
2D7LA
2D7MA
2D7NA
2D7OA
2D7PA
2D7QA
2D7RA
2D85A
2D86A
2D87A
2D88A
2D89A
2D8HA
2D8IA
2D8KA
2D8MA
2D8NA
2D8QA
2D8RA
2D8SA
2D8TA
2D8UA
2D8XA
2D8YA
2D8ZA
2D92A
2D93A
2D96A
2D99A
2D9BA
2D9DA
2D9EA
2D9FA
2D9GA
2D9HA
2D9IA
2D9JA
2D9KA
2D9LA
2D9MA
2D9NA
2D9OA
2D9PA
2D9QA
2D9QB
2D9UA
2D9WA
2D9XA
2D9YA
2D9ZA
2DA0A
2DA1A
2DA2A
2DA3A
2DA4A
2DA5A
2DA6A
2DA7A
2DADA
2DAEA
2DAFA
2DAGA
2DAHA
2DAIA
2DAJA
2DAKA
2DALA
2DAMA
2DANA
2DAOA
2DAQA
2DARA
2DASA
2DATA
2DAVA
2DAWA
2DAXA
2DAYA
2DAZA
2DB2A
2DB5A
2DB6A
2DB7A
2DB7B
2DB8A
2DB9A
2DBAA
2DBDA
2DBFA
2DBGA
2DBHA
2DBJA
2DBKA
2DBMA
2DC2A
2DC3A
2DC3B
2DCEA
2DCOA
2DDIA
2DDKA
2DDKB
2DDYA
2DE0X
2DEWX
2DEXX
2DF3A
2DG4A
2DG9A
2DGPA
2DGQA
2DGRA
2DGSA
2DGTA
2DGUA
2DGVA
2DGWA
2DGXA
2DGYA
2DGZA
2DH3A
2DH3B
2DH7A
2DH8A
2DH9A
2DHAA
2DHGA
2DHJA
2DHKA
2DHOA
2DHSA
2DHXA
2DHYA
2DHZA
2DI0A
2DI7A
2DI8A
2DI9A
2DIAA
2DIBA
2DICA
2DIDA
2DIGA
2DIIA
2DILA
2DIMA
2DINA
2DIPA
2DIQA
2DIRA
2DISA
2DITA
2DIUA
2DIVA
2DIWA
2DIXA
2DIYA
2DIZA
2DJ0A
2DJ4A
2DJ7A
2DJ8A
2DJAA
2DJBA
2DJNA
2DJPA
2DJRA
2DJSA
2DJTA
2DJUA
2DJVA
2DJYA
2DK1A
2DK2A
2DK3A
2DK4A
2DK5A
2DK6A
2DK7A
2DK9A
2DKLA
2DKMA
2DKPA
2DKQA
2DKRA
2DKSA
2DKUA
2DKWA
2DKXA
2DKYA
2DKZA
2DL0A
2DL1A
2DL2A
2DL3A
2DL4A
2DL5A
2DL6A
2DL7A
2DL8A
2DL9A
2DLEA
2DLGA
2DLHA
2DLIA
2DLKA
2DLLA
2DLMA
2DLOA
2DLPA
2DLRA
2DLSA
2DLUA
2DLVA
2DLWA
2DLXA
2DLZA
2DM0A
2DM1A
2DM2A
2DM3A
2DM4A
2DM7A
2DM8A
2DMBA
2DMCA
2DMEA
2DMFA
2DMGA
2DMHA
2DMIA
2DMJA
2DMKA
2DMMA
2DMNA
2DMOA
2DMPA
2DMQA
2DMTA
2DMUA
2DMVA
2DMWA
2DMXA
2DMYA
2DMZA
2DN0A
2DN4A
2DN5A
2DN6A
2DN7A
2DN8A
2DN9A
2DNCA
2DNEA
2DNFA
2DNHA
2DNKA
2DNLA
2DNMA
2DNNA
2DNOA
2DNPA
2DNQA
2DNRA
2DNTA
2DNUA
2DNWA
2DNXA
2DNYA
2DNZA
2DO0A
2DO1A
2DO3A
2DO4A
2DO5A
2DO6A
2DO6B
2DO7A
2DOAA
2DOBA
2DOCA
2DODA
2DOEA
2DOFA
2DOHX
2DOIA
2DOIX
2DOKA
2DOKB
2DOSA
2DPXA
2DPXB
2DQ5A
2DQ7X
2DS1A
2DS4A
2DSBA
2DSBB
2DSBC
2DSBD
2DSPB
2DSPI
2DSQA
2DSQB
2DSQC
2DSQG
2DSQH
2DSQI
2DSRB
2DSRG
2DSRI
2DT6A
2DT7A
2DT7B
2DUDA
2DUDB
2DUNA
2DUVA
2DV0A
2DVJA
2DVVA
2DW4A
2DW5A
2DWBA
2DWPA
2DWYA
2DWYB
2DWYC
2DWYD
2DX1A
2DYBA
2DYBB
2DYLA
2DYNA
2DYNB
2DYQA
2DZIA
2DZJA
2DZLA
2DZMA
2DZQA
2DZRA
2E0AA
2E0AB
2E0JA
2E0JB
2E0LA
2E0LB
2E0MA
2E0MB
2E0OA
2E0OB
2E0TA
2E19A
2E1FA
2E1OA
2E1QA
2E1QB
2E1QC
2E1QD
2E29A
2E2BA
2E2BB
2E2WA
2E2XA
2E2XB
2E30A
2E30B
2E3HA
2E3IA
2E3KA
2E3KB
2E3KC
2E3KD
2E3LA
2E3MA
2E3NA
2E3PA
2E3PB
2E3RA
2E3RB
2E3SA
2E3VA
2E3VB
2E3VC
2E42A
2E42B
2E43A
2E43B
2E44A
2E45A
2E48A
2E48B
2E48C
2E48D
2E4HA
2E50A
2E50B
2E50P
2E50Q
2E59A
2E5BA
2E5BB
2E5GA
2E5HA
2E5JA
2E5KA
2E5NA
2E5OA
2E5PA
2E5QA
2E5RA
2E5SA
2E5ZA
2E60A
2E61A
2E63A
2E6IA
2E6JA
2E6NA
2E6OA
2E6PA
2E6QA
2E6RA
2E6SA
2E6WA
2E6ZA
2E70A
2E71A
2E72A
2E73A
2E7AA
2E7AB
2E7AC
2E7BA
2E7CA
2E7GA
2E7HA
2E7KA
2E7MA
2E7NA
2E7OA
2E88A
2E8JA
2E8JB
2E8MA
2E8NA
2E8OA
2E8PA
2E9GA
2E9HA
2E9IA
2E9JA
2E9KA
2E9MA
2E9OA
2E9WA
2E9WB
2E9WC
2E9WD
2E9XA
2E9XB
2E9XC
2E9XD
2E9XE
2E9XF
2E9XG
2E9XH
2EA5A
2EA6A
2EAMA
2EANA
2EAOA
2EAPA
2EAQA
2EAVA
2EAVB
2EB1A
2EB1B
2EB1C
2EB2A
2EB3A
2EBKA
2EBLA
2EBMA
2EBPA
2EBQA
2EBRA
2EBTA
2EBUA
2EBVA
2EBWA
2EBZA
2EC1A
2EC3A
2EC4A
2EC8A
2ECBA
2ECCA
2ECDA
2ECGA
2ECIA
2ECJA
2ECLA
2ECNA
2ECVA
2ECYA
2ECZA
2ED0A
2ED1A
2ED2A
2ED7A
2ED8A
2ED9A
2EDBA
2EDDA
2EDEA
2EDFA
2EDHA
2EDIA
2EDJA
2EDKA
2EDLA
2EDNA
2EDOA
2EDPA
2EDQA
2EDRA
2EDTA
2EDUA
2EDVA
2EDWA
2EDXA
2EDYA
2EE0A
2EE1A
2EE2A
2EE3A
2EE4A
2EE5A
2EE6A
2EE7A
2EE9A
2EEAA
2EEBA
2EECA
2EEDA
2EEEA
2EEFA
2EEGA
2EEHA
2EEIA
2EEJA
2EELA
2EF1A
2EF1B
2EFIA
2EFKA
2EFLA
2EGAA
2EGCA
2EGDA
2EGDB
2EGEA
2EGMA
2EGPA
2EGQA
2EH0A
2EH9A
2EHEA
2EHFA
2EHOA
2EHOB
2EHOC
2EHOD
2EHOE
2EHOF
2EHOG
2EHOH
2EHOI
2EHOJ
2EHOK
2EHOL
2EHRA
2EJ4A
2EJ8A
2EJ8B
2EJEA
2EJMA
2EJSA
2EJYA
2EK1A
2EK1B
2EK1C
2EK1D
2EK1E
2EK1F
2EK1G
2EK1H
2EKFA
2EKHA
2EKIA
2EKJA
2EKKA
2EKOA
2EKXA
2EL4A
2EL5A
2EL6A
2EL8A
2ELAA
2ELAB
2ELBA
2ELIA
2ELMA
2ELNA
2ELOA
2ELPA
2ELQA
2ELRA
2ELTA
2ELUA
2ELVA
2ELYA
2ELZA
2EM0A
2EM1A
2EM2A
2EM3A
2EM4A
2EM5A
2EM6A
2EM7A
2EM8A
2EM9A
2EMAA
2EMBA
2EMCA
2EMEA
2EMFA
2EMGA
2EMHA
2EMIA
2EMJA
2EMKA
2EMLA
2EMMA
2EMPA
2EMVA
2EMWA
2EMXA
2EMYA
2EMZA
2EN0A
2EN1A
2EN2A
2EN3A
2EN4A
2EN6A
2EN7A
2EN8A
2EN9A
2ENAA
2ENCA
2ENEA
2ENFA
2ENHA
2ENJA
2ENKA
2ENNA
2ENOA
2ENPA
2ENQA
2ENSA
2ENTA
2ENVA
2ENYA
2ENZA
2EO1A
2EO3A
2EO9A
2EOCA
2EODA
2EOEA
2EOFA
2EOGA
2EOHA
2EOIA
2EOJA
2EOKA
2EOLA
2EOMA
2EONA
2EOOA
2EOPA
2EOQA
2EORA
2EOSA
2EOTA
2EOUA
2EOVA
2EOWA
2EOXA
2EOYA
2EOZA
2EP0A
2EP1A
2EP2A
2EP3A
2EP4A
2EP6A
2EP8A
2EPAA
2EPBA
2EPCA
2EPDA
2EPPA
2EPQA
2EPRA
2EPSA
2EPTA
2EPUA
2EPVA
2EPWA
2EPXA
2EPYA
2EPZA
2EQ0A
2EQ1A
2EQ2A
2EQ3A
2EQ4A
2EQEA
2EQFA
2EQGA
2EQKA
2EQMA
2EQNA
2EQOA
2EQPA
2EQRA
2EQSA
2EQUA
2EQWA
2EQXA
2EQZA
2ERFA
2ERJA
2ERJB
2ERJC
2ERJD
2ERJE
2ERJF
2ERJG
2ERJH
2ERRA
2ERSA
2ERXA
2ERXB
2ERYA
2ERYB
2ES0A
2ESBA
2ESKA
2ESOA
2ESPA
2ESQA
2ETKA
2ETKB
2ETLA
2ETLB
2ETMA
2ETMB
2ETTA
2EU9A
2EUKA
2EV8A
2EVAA
2EVSA
2EVSE
2EVTA
2EVZA
2EW1A
2EW3A
2EW9A
2EWPA
2EWPB
2EWPC
2EWPD
2EWPE
2EWYA
2EWYB
2EWYC
2EWYD
2EX4A
2EX4B
2EXCX
2EXEA
2EXGA
2EXMA
2EXXA
2EXXB
2EYIA
2EYNA
2EYVA
2EYWA
2EYXA
2EYYA
2EYZA
2EZYA
2EZYB
2F0RA
2F0RB
2F0XA
2F0XB
2F0XC
2F0XD
2F0XE
2F0XF
2F0XG
2F0XH
2F0YA
2F0YB
2F0ZA
2F10A
2F11A
2F12A
2F13A
2F15A
2F1OA
2F1OB
2F1OC
2F1OD
2F1OE
2F1OF
2F1OG
2F1OH
2F1WA
2F1XA
2F1XB
2F1YA
2F1ZA
2F1ZB
2F21A
2F24A
2F25A
2F25B
2F26A
2F27A
2F27B
2F28A
2F29A
2F29B
2F2DA
2F2SA
2F2SB
2F2SC
2F2SD
2F37A
2F37B
2F3EA
2F3EB
2F3EC
2F3IA
2F3YA
2F3ZA
2F4JA
2F4WA
2F4WB
2F54A
2F54B
2F54D
2F54E
2F54F
2F54G
2F54K
2F54L
2F57A
2F57B
2F5IA
2F5IB
2F5JA
2F5JB
2F5KA
2F5KB
2F5KC
2F5KD
2F5KE
2F5KF
2F5YA
2F5YB
2F60K
2F69A
2F6FA
2F6NA
2F6NB
2F6QA
2F6QB
2F6QC
2F7KA
2F7KB
2F7MF
2F7SA
2F7SB
2F8AA
2F8AB
2F8OA
2F8OB
2F8VA
2F8VB
2F8VC
2F8VD
2F8VT
2F8VY
2F8YA
2F8YB
2F90A
2F90B
2F94F
2F9DA
2F9DB
2F9DP
2F9DQ
2F9JA
2F9JB
2F9JP
2F9LA
2F9MA
2F9OA
2F9OB
2F9OC
2F9OD
2F9QA
2F9QB
2F9QC
2F9QD
2FAUA
2FAZA
2FAZB
2FB8A
2FB8B
2FBEA
2FBEB
2FBEC
2FBED
2FBMA
2FBMB
2FBMC
2FBTA
2FBVA
2FBXA
2FC6A
2FC7A
2FC8A
2FC9A
2FCBA
2FCFA
2FCWA
2FCWB
2FDBM
2FDBN
2FDBP
2FDBR
2FDUA
2FDUB
2FDUC
2FDUD
2FE4A
2FE5A
2FEBA
2FEIA
2FEJA
2FFQA
2FFUA
2FFVA
2FFVB
2FFWA
2FFXJ
2FG4A
2FG5A
2FG8A
2FG8B
2FG8C
2FG8D
2FG8E
2FG8F
2FG8G
2FG8H
2FGBA
2FH1A
2FH1B
2FH1C
2FH4A
2FH4B
2FH4C
2FH7A
2FHIA
2FHOA
2FHOB
2FHYA
2FHYD
2FHYH
2FHYL
2FI2A
2FI2B
2FICA
2FICB
2FIEA
2FIED
2FIEH
2FIEL
2FIMA
2FIMB
2FITA
2FJ4A
2FJHA
2FJHB
2FJHH
2FJHL
2FJHV
2FJHW
2FJMA
2FJMB
2FJUA
2FJUB
2FK2A
2FK9A
2FKLA
2FKLB
2FKYA
2FKYB
2FLNA
2FLPA
2FLSA
2FM0A
2FM0B
2FM0C
2FM0D
2FMEA
2FMEB
2FMMA
2FMMB
2FMMC
2FMMD
2FMME
2FMRA
2FN2A
2FN4A
2FNBA
2FNEA
2FNEB
2FNEC
2FNKA
2FNNA
2FO0A
2FOLA
2FOQA
2FOUA
2FP0A
2FP0B
2FPTA
2FPVA
2FQIA
2FQQA
2FQQB
2FR3A
2FRGP
2FRSA
2FRSB
2FRWA
2FRYA
2FS4A
2FS4B
2FSLX
2FSMX
2FSOX
2FSTX
2FSZA
2FSZB
2FTUA
2FUEA
2FUUA
2FV2A
2FV2B
2FV2C
2FV2D
2FV5A
2FV5B
2FV7A
2FV7B
2FV8A
2FVDA
2FVJA
2FVLA
2FVLB
2FVLC
2FVVA
2FVZA
2FVZB
2FVZC
2FVZD
2FW2A
2FW2B
2FW2C
2FW2D
2FW2E
2FW2F
2FWWA
2FWWB
2FWWC
2FWWD
2FXFA
2FXFB
2FXKA
2FXKB
2FXMA
2FXMB
2FXOA
2FXOB
2FXOC
2FXOD
2FY2A
2FY3A
2FY4A
2FY5A
2FY7A
2FYAA
2FYBA
2FYEA
2FYJA
2FYTA
2FZDA
2FZEA
2FZEB
2FZPA
2FZWA
2FZWB
2FZZA
2FZZL
2G15A
2G1LA
2G1MA
2G1NA
2G1NB
2G27A
2G27B
2G2BA
2G2FA
2G2FB
2G2HA
2G2HB
2G2IA
2G2IB
2G2KA
2G31A
2G3YA
2G3ZA
2G3ZB
2G43A
2G43B
2G48A
2G48B
2G4AA
2G4BA
2G4CA
2G4CB
2G4CC
2G4CD
2G4SA
2G56A
2G56B
2G59A
2G59B
2G5RA
2G62A
2G6BA
2G6DA
2G6ZA
2G6ZB
2G6ZC
2G79A
2G7BA
2G7IA
2G7RA
2G7RB
2G83A
2G83B
2G9NA
2G9NB
2G9OA
2GA2A
2GABA
2GABB
2GAOA
2GAOB
2GAQA
2GBJA
2GBJB
2GBKA
2GBKB
2GBKC
2GBKD
2GBNA
2GBRA
2GBRB
2GBRC
2GBTA
2GBTB
2GBTC
2GBTD
2GBVA
2GBVB
2GBVC
2GBVD
2GBVE
2GBVF
2GBVG
2GBVH
2GBVI
2GBVJ
2GCGA
2GCGB
2GCGC
2GCGD
2GCNA
2GCOA
2GCOB
2GCPA
2GD5A
2GD5B
2GD5C
2GD5D
2GD7A
2GD7B
2GDOA
2GDSA
2GDSB
2GDSC
2GDSD
2GDZA
2GE9A
2GEEA
2GERA
2GERB
2GERC
2GERD
2GERE
2GF0A
2GF0B
2GF0C
2GF0D
2GF2A
2GF2B
2GF2C
2GF2D
2GF5A
2GF9A
2GFOA
2GFSA
2GFUA
2GGFA
2GGMA
2GGMB
2GGTA
2GGTB
2GGZA
2GGZB
2GHFA
2GHQA
2GHQB
2GI7A
2GI7B
2GILA
2GILB
2GILC
2GILD
2GIUA
2GIVA
2GJKA
2GJSA
2GJSB
2GJTA
2GJTB
2GK1A
2GK1B
2GK1C
2GK1D
2GK1E
2GK1F
2GK1G
2GK1H
2GK1I
2GK1J
2GK1K
2GK1L
2GK1M
2GK1N
2GK1O
2GK1P
2GK1Q
2GK1R
2GK1S
2GK1T
2GK2A
2GK2B
2GK6A
2GK6B
2GK7A
2GK9A
2GK9B
2GK9C
2GK9D
2GL7A
2GL7B
2GL7D
2GL8A
2GL8B
2GL8C
2GL8D
2GLIA
2GM1A
2GM1B
2GM1D
2GM1E
2GMFA
2GMFB
2GMVA
2GMVB
2GNQA
2GO0A
2GOWA
2GP0A
2GP3A
2GP3B
2GP9A
2GP9B
2GPOA
2GPUA
2GPVA
2GPVB
2GPVC
2GPVD
2GPVE
2GPVF
2GQEA
2GQGA
2GQGB
2GQHA
2GQIA
2GQJA
2GRAA
2GRAB
2GRAC
2GRAD
2GRAE
2GRCA
2GRYA
2GS2A
2GS3A
2GS6A
2GS7A
2GS7B
2GSBA
2GSFA
2GT5A
2GTGA
2GTOA
2GTPA
2GTPB
2GTPC
2GTPD
2GTRA
2GTRB
2GTRC
2GUTA
2GV2A
2GW2A
2GW5A
2GW6A
2GW6B
2GWFA
2GWFB
2GWFC
2GWFD
2GWFE
2GWFF
2GWHA
2GWHB
2GWXA
2GWXB
2GY5A
2GYSA
2GYSB
2GYTA
2GYZA
2GZ5A
2GZVA
2H00A
2H00B
2H00C
2H02A
2H02B
2H03A
2H04A
2H07A
2H07B
2H08A
2H08B
2H0DA
2H0DB
2H16A
2H16B
2H16C
2H16D
2H17A
2H18A
2H24A
2H2BA
2H2CA
2H2KA
2H2KB
2H2MA
2H2NA
2H2NB
2H2RA
2H2RB
2H2TB
2H2UA
2H2UB
2H31A
2H32A
2H32B
2H32H
2H3LA
2H3LB
2H3NA
2H3NB
2H3NC
2H3ND
2H40A
2H41A
2H43A
2H43B
2H43C
2H43D
2H43E
2H43F
2H44A
2H4MA
2H4MB
2H4UA
2H4UB
2H4UC
2H4UD
2H4VA
2H4VB
2H4ZA
2H4ZB
2H57A
2H57B
2H57C
2H5GA
2H5GB
2H5KA
2H5KB
2H60A
2H63A
2H63B
2H63C
2H63D
2H65A
2H65B
2H65C
2H65D
2H6DA
2H77A
2H79A
2H7BA
2H7TA
2H8HA
2H8KA
2H8KB
2H8LA
2H8LB
2H8LC
2H8NA
2H8NB
2H8NC
2H8ND
2H8RA
2H8RB
2H94A
2H9LA
2H9TH
2HA1A
2HA8A
2HA8B
2HACA
2HACB
2HAKA
2HAKB
2HAKC
2HAKD
2HAKE
2HAKF
2HAKG
2HAKH
2HAMA
2HARA
2HAUA
2HAUB
2HAZA
2HBTA
2HBUA
2HC1A
2HC2A
2HCCA
2HCKA
2HCKB
2HCTA
2HCTB
2HD1A
2HD1B
2HDAA
2HDEA
2HDHA
2HDHB
2HDKA
2HDKB
2HDLA
2HDMA
2HDPA
2HDPB
2HDZA
2HE0A
2HE0B
2HE2A
2HE2B
2HE3A
2HE4A
2HE7A
2HE9A
2HE9B
2HEAA
2HEBA
2HECA
2HEDA
2HEEA
2HEFA
2HEHA
2HEIA
2HEIB
2HEVF
2HEVR
2HF5A
2HF6A
2HFGH
2HFGL
2HFTA
2HFWA
2HGFA
2HGLA
2HGMA
2HGNA
2HGSA
2HGWA
2HGWB
2HGXA
2HGXB
2HH2A
2HH3A
2HHFA
2HHFB
2HHJA
2HHJB
2HHLA
2HHLB
2HHLC
2HHLD
2HHMA
2HHMB
2HI4A
2HI9A
2HI9B
2HI9C
2HIJI
2HIJL
2HIWA
2HIWB
2HIZA
2HIZB
2HIZC
2HJ8A
2HJWA
2HK5A
2HKNA
2HKNB
2HKOA
2HKYA
2HL3A
2HL3B
2HL5A
2HL5B
2HL5C
2HL5D
2HLEA
2HLEB
2HLWA
2HLZA
2HLZB
2HLZC
2HLZD
2HM2Q
2HNPA
2HO2A
2HP4A
2HP4B
2HP8A
2HPCA
2HPCB
2HPCC
2HPCD
2HPCE
2HPCF
2HPCG
2HPCH
2HPCI
2HPCJ
2HPCK
2HPCL
2HQ6A
2HQEA
2HQEB
2HQQA
2HQUA
2HQUB
2HQUC
2HQXA
2HQXB
2HR7A
2HR7B
2HR9A
2HRBA
2HRCA
2HRCB
2HRFA
2HRLA
2HSHA
2HSTA
2HT6A
2HT6B
2HT9A
2HT9B
2HTFA
2HUPA
2HUPB
2HUZA
2HUZB
2HV1A
2HV1B
2HV6A
2HV6B
2HVDA
2HVDB
2HVDC
2HVEA
2HVEB
2HVEC
2HVLA
2HVXA
2HVZA
2HW4A
2HW5A
2HW5B
2HW5C
2HW5D
2HW5E
2HW5F
2HW6A
2HW6B
2HW9A
2HW9B
2HWAA
2HWAB
2HWLB
2HWLC
2HWLD
2HWMA
2HWMB
2HWWA
2HWWB
2HWWC
2HWXA
2HWYA
2HWYB
2HXPA
2HXSA
2HXYA
2HXYB
2HXYC
2HXYD
2HY3A
2HY3B
2HYVA
2HYYA
2HYYB
2HYYC
2HYYD
2HZ0A
2HZ0B
2HZ4A
2HZ4B
2HZ4C
2HZ5A
2HZ5B
2HZ6A
2HZ9A
2HZ9B
2HZCA
2HZDA
2HZIA
2HZIB
2HZPA
2HZQA
2HZRA
2I03A
2I03B
2I03C
2I03D
2I08A
2I0EA
2I0EB
2I0JA
2I0JB
2I0JC
2I0JD
2I0VA
2I0YA
2I17A
2I1BA
2I1MA
2I1NA
2I1NB
2I1VB
2I1YA
2I1YB
2I32A
2I32B
2I38A
2I3BA
2I3HA
2I3HB
2I3RA
2I3RB
2I3UA
2I3YA
2I46A
2I46B
2I4EA
2I4EB
2I4GA
2I4HA
2I4IA
2I4KA
2I4QA
2I4QB
2I50A
2I53A
2I59A
2I5CA
2I5CB
2I5CC
2I5DA
2I5FA
2I5OA
2I5WA
2I5XA
2I5XB
2I6AA
2I6AB
2I6AC
2I6AD
2I6BA
2I6BB
2I6KA
2I6KB
2I6LA
2I6LB
2I6QA
2I6SA
2I6TA
2I6TB
2I75A
2I7AA
2I7BA
2I7DA
2I7DB
2I7KA
2I7NA
2I7NB
2I7PA
2I7PB
2I7PC
2I7PD
2I7QA
2I7TA
2I7VA
2I83A
2I85A
2I8NA
2I96A
2I99A
2I99B
2I9AA
2I9AB
2I9AC
2I9AD
2I9BA
2I9BB
2I9BC
2I9BD
2I9BE
2I9BF
2I9BG
2I9BH
2I9GA
2IAGA
2IAGB
2IB8A
2IB8B
2IB8C
2IB8D
2IBNA
2IBNB
2IBYA
2IBYB
2IBYC
2IBYD
2IC1A
2ICAA
2ICFA
2ICFB
2ICFS
2ICJA
2ICKA
2ID5A
2ID5B
2ID5C
2ID5D
2IDHA
2IDHB
2IDHD
2IDHE
2IDHF
2IDHG
2IDHH
2IDXA
2IDXB
2IDXC
2IF1A
2IF5A
2IF7A
2IF7B
2IF7C
2IF7D
2IFDA
2IFGA
2IFGB
2IFGE
2IFGF
2IFVA
2IG7A
2IG7B
2IGPA
2IGQA
2IGQB
2IHBA
2IHBB
2IHCA
2IHCB
2IHCC
2IHCD
2IHDA
2II0A
2IIKA
2IIKB
2IIMA
2IIPA
2IIPB
2IIPC
2IIPD
2IIYA
2IJAA
2IJMA
2IJMB
2IKIA
2IKOA
2IKOB
2IL1A
2ILKA
2ILMA
2ILRA
2ILTA
2IMGA
2IMSA
2IMTA
2IN6A
2INGX
2IO0A
2IO0B
2IO2A
2IO2B
2IO2C
2IO6A
2IOGA
2IOKA
2IOKB
2IPJA
2IPJB
2IPWA
2IPXA
2IQ1A
2IQCA
2IQGA
2IQJA
2IQJB
2IRWA
2IRWB
2IRWC
2IRWD
2IRWE
2IRWF
2IRWG
2IRWH
2IS0A
2IS7A
2ISIA
2ISIB
2ISIC
2IT5A
2ITNA
2ITOA
2ITPA
2ITQA
2ITTA
2ITUA
2ITVA
2ITWA
2ITXA
2ITYA
2ITZA
2IU1A
2IU2A
2IUGA
2IUHA
2IUIA
2IUIB
2IULA
2IUWA
2IUXA
2IV8A
2IVSA
2IVSB
2IVTA
2IVUA
2IVVA
2IVXA
2IVXB
2IW2A
2IW2B
2IWGA
2IWGB
2IWGD
2IWGE
2IWIA
2IWIB
2IWLX
2IWNA
2IWOA
2IWOB
2IWQA
2IWRA
2IWYA
2IWYB
2IWZA
2IWZB
2IXMA
2IY1A
2IY1B
2IY1C
2IY1D
2IYBA
2IYBB
2IYBC
2IYBD
2IYBE
2IYBF
2IYBG
2IYBH
2IYKA
2IYKB
2IZRA
2IZSA
2IZTA
2IZUA
2IZVA
2IZVB
2IZVC
2IZXA
2IZXB
2J05A
2J05B
2J0DA
2J0DB
2J0FA
2J0FB
2J0FC
2J0FD
2J0TA
2J0TB
2J0TC
2J0TD
2J0TE
2J0TF
2J0UA
2J0UB
2J0YA
2J0YB
2J0YC
2J0YD
2J0YE
2J0YF
2J10A
2J10B
2J10C
2J10D
2J11A
2J11B
2J11C
2J11D
2J14A
2J14B
2J1DG
2J1LA
2J1WA
2J1WB
2J1YA
2J1YB
2J1YC
2J1YD
2J1ZA
2J1ZB
2J20A
2J20B
2J21A
2J21B
2J2CA
2J2SA
2J3FA
2J3FB
2J3FC
2J3FD
2J3FE
2J3FF
2J3NA
2J3NB
2J3NC
2J3ND
2J3NE
2J3NF
2J3SA
2J3SB
2J4AA
2J4CA
2J4EA
2J4EB
2J4EC
2J4ED
2J4EE
2J4EF
2J4EG
2J4EH
2J4OA
2J4ZA
2J4ZB
2J50A
2J50B
2J51A
2J5DA
2J5DB
2J5EA
2J5FA
2J5XA
2J5XB
2J5ZA
2J5ZB
2J5ZC
2J61A
2J61B
2J67A
2J67B
2J6KA
2J6KB
2J6KC
2J6KD
2J6KE
2J6KF
2J6KG
2J6KH
2J6KI
2J6KJ
2J6KK
2J6KL
2J6LA
2J6LB
2J6LC
2J6LD
2J6LE
2J6LF
2J6LG
2J6LH
2J6MA
2J7TA
2J8HA
2J8PA
2J8QA
2J8QB
2J8ZA
2J90A
2J90B
2J91A
2J91B
2J91C
2J91D
2J9HA
2J9HB
2J9LA
2J9LB
2J9LC
2J9LD
2J9LE
2J9LF
2J9MA
2J9QA
2J9QB
2JA4A
2JAIA
2JAIB
2JAJA
2JAJB
2JAKA
2JAVA
2JBHA
2JBHB
2JBMA
2JBMB
2JBMC
2JBMD
2JBME
2JBMF
2JBMG
2JBMH
2JBMI
2JBMJ
2JBMK
2JBML
2JBOA
2JC2A
2JC2B
2JC2C
2JC2D
2JC6A
2JC6C
2JC9A
2JCMA
2JCNA
2JDFA
2JDGA
2JDXA
2JE1A
2JE1B
2JE1C
2JE1D
2JEOA
2JEVA
2JEVB
2JF1A
2JFAA
2JFAB
2JFDA
2JFDB
2JFDC
2JFDD
2JFEX
2JFKA
2JFKB
2JFKC
2JFKD
2JFLA
2JFMA
2JG4A
2JG4B
2JG9A
2JG9B
2JG9C
2JG9D
2JG9E
2JG9F
2JGAA
2JGCA
2JGNA
2JGNB
2JGNC
2JGWA
2JGXA
2JGYA
2JGYB
2JGZA
2JGZB
2JHHC
2JHHF
2JHKF
2JHLF
2JHSA
2JHTA
2JHTB
2JHTC
2JHTD
2JHUA
2JHUB
2JHWA
2JHWB
2JHXA
2JHXB
2JHZA
2JHZB
2JI0A
2JI4A
2JIFA
2JIFB
2JIFC
2JIFD
2JIHA
2JIHB
2JIIA
2JIIB
2JIKA
2JIKB
2JILA
2JILB
2JINA
2JISA
2JISB
2JITA
2JITB
2JIUA
2JIUB
2JIVA
2JIVB
2JIXA
2JIXB
2JIXC
2JIXD
2JIXE
2JIXF
2JIXG
2JIXH
2JIXL
2JJ3A
2JJ3B
2JJ6A
2JJ6B
2JJDA
2JJDB
2JJDC
2JJDD
2JJDE
2JJDF
2JJSA
2JJSB
2JJSC
2JJSD
2JJTA
2JJTB
2JJTC
2JJTD
2JJWA
2JJZA
2JJZB
2JJZC
2JJZD
2JK2A
2JK2B
2JK4A
2JK9A
2JKUA
2JKVA
2JKVB
2JKVC
2JKVD
2JKVE
2JKVF
2JLLA
2JLPA
2JLPB
2JLPC
2JLPD
2JM1A
2JM4A
2JMDA
2JMOA
2JNBA
2JNGA
2JNHA
2JNJA
2JNJB
2JNPA
2JNUA
2JNWA
2JO1A
2JO8A
2JO8B
2JODA
2JODB
2JOGA
2JOXA
2JP0A
2JP1A
2JP1B
2JP2A
2JPDA
2JPHA
2JQ3A
2JQ6A
2JQ8A
2JQ9A
2JQHA
2JQZA
2JR7A
2JRFA
2JRJA
2JRSA
2JRZA
2JS0A
2JS2A
2JS7A
2JSDA
2JSNA
2JT3A
2JT8A
2JTGA
2JTXA
2JTZA
2JUFA
2JUNA
2JV0A
2JV5A
2JVNA
2JVZA
2JW2A
2JW4A
2JW5A
2JW6A
2JWEA
2JWEB
2JX2A
2JX3A
2JX8A
2JXCA
2JXCB
2JXDA
2JXLA
2JXOA
2JXWA
2JXXA
2JXYA
2JY5A
2JYEA
2JYTA
2JYUA
2JYVA
2JYWA
2JZXA
2K05A
2K05B
2K05C
2K05D
2K07A
2K0JA
2K18A
2K1AA
2K1BA
2K1JA
2K1LA
2K1LB
2K1PA
2K21A
2K25A
2K28A
2K2CA
2K2DA
2K2IA
2K3JA
2K3TA
2K3WA
2K40A
2K45A
2K4DA
2K4PA
2K4TA
2K5BA
2K5BB
2K60A
2K6BA
2K6MS
2K6OA
2K6SA
2K6SB
2K7BA
2K7DA
2K7FA
2K7JA
2K7KA
2K7LA
2K7NA
2K7PA
2K7QA
2K7SA
2K7WA
2K7ZA
2K85A
2K86A
2K89A
2K8GA
2K8OA
2K8PA
2K8VA
2K9AA
2K9GA
2K9UA
2K9YA
2K9YB
2KA2A
2KA2B
2KA3A
2KA3B
2KA3C
2KAPA
2KAVA
2KAYA
2KAYB
2KB0A
2KB5A
2KB8A
2KBGA
2KBIA
2KBOA
2KBSA
2KBWA
2KBWB
2KBXA
2KBXB
2KBYA
2KBYB
2KBYC
2KBYD
2KC3A
2KCCA
2KCFA
2KCJA
2KCXA
2KDBA
2KDDA
2KDDB
2KDGA
2KDKA
2KDOA
2KDPA
2KE4A
2KE5A
2KE7A
2KE9A
2KEBA
2KEDA
2KEMA
2KEOA
2KESA
2KFBA
2KFFA
2KFTA
2KFVA
2KFXT
2KG1A
2KG2A
2KG4A
2KG5A
2KGBC
2KGGA
2KGRA
2KGTA
2KHNA
2KHTA
2KHWA
2KHWB
2KHXA
2KI4A
2KI4B
2KI4C
2KI4D
2KIEA
2KIJA
2KIQA
2KISA
2KIUA
2KIVA
2KIZA
2KJDA
2KJMA
2KJXA
2KJYA
2KK0A
2KK1A
2KK6A
2KKFA
2KKQA
2KKRA
2KKTA
2KL7A
2KLCA
2KLEA
2KLLA
2KLQA
2KLRA
2KLRB
2KLUA
2KLYA
2KLZA
2KM2A
2KM2B
2KM6A
2KMSA
2KMUA
2KMXA
2KMZA
2KN1A
2KN6A
2KN7A
2KN7D
2KNAA
2KNCA
2KNCB
2KNFA
2KNHA
2KNOA
2KNVA
2KNVB
2KNXA
2KNYA
2KO0A
2KOLA
2KOMA
2KOYA
2KPFA
2KPFB
2KPKA
2KPWA
2KQ6A
2KQCA
2KQDA
2KQFA
2KQPA
2KQZA
2KR0A
2KR1A
2KR6A
2KRBA
2KREA
2KRGA
2KRIA
2KRIB
2KRJA
2KRKA
2KRRA
2KS9A
2KSNA
2KSOA
2KSOB
2KSRA
2KT0A
2KT1A
2KTBB
2KTVA
2KU3A
2KU7A
2KUGA
2KULA
2KUMA
2KUOA
2KUPA
2KV2A
2KV3A
2KV4A
2KV8A
2KV9B
2KVDA
2KVEA
2KVRA
2KW1A
2KW3A
2KW3B
2KW3C
2KW6A
2KW6B
2KW9A
2KWHA
2KWKA
2KX3A
2KXFA
2KXJA
2KXNB
2KXRA
2KY5A
2KY6A
2KYGA
2KYGB
2KYGC
2KYKA
2KYTA
2KYUA
2KYXA
2KZ3A
2KZ5A
2KZGA
2KZUA
2L03A
2L05A
2L08A
2L0AA
2L0BA
2L0EA
2L0GA
2L0SA
2L0YA
2L1CA
2L1LB
2L1PA
2L1QA
2L1XA
2L23A
2L27A
2L27B
2L29A
2L29B
2L2DA
2L2LA
2L2LB
2L2OA
2L2TA
2L2TB
2L30A
2L31A
2L33A
2L35A
2L35B
2L3DA
2L3GA
2L3LA
2L3XA
2L4CA
2L4IA
2L4KA
2L4MA
2L4NA
2L4RA
2L4SA
2L4ZA
2L50A
2L50B
2L54A
2L5CA
2L5FA
2L5GA
2L5GB
2L5SA
2L5UA
2L5VA
2L5XA
2L5XB
2L5XC
2L5XD
2L5YA
2L68A
2L6AA
2L6KA
2L6LA
2L6UA
2L6WA
2L6WB
2L71A
2L73A
2L76A
2L79A
2L7BA
2L7FP
2L7MP
2L7SA
2L7WA
2L7ZA
2L80A
2L81A
2L85A
2L8EA
2L8JA
2L8RA
2L8SA
2L91A
2L9MA
2L9NA
2L9RA
2L9UA
2L9UB
2L9VA
2L9ZA
2LA6A
2LAHA
2LAJA
2LANA
2LAPA
2LASA
2LAUA
2LAVA
2LAWA
2LAXA
2LAZA
2LB1A
2LB2A
2LB3A
2LBCA
2LBDA
2LC3A
2LCCA
2LCEA
2LCFA
2LCPA
2LCRA
2LCTA
2LCWA
2LD1A
2LD4A
2LD9A
2LDMA
2LDRA
2LDUA
2LE3A
2LE4A
2LE9A
2LE9B
2LE9C
2LE9D
2LEAA
2LEHA
2LENA
2LEOA
2LFEA
2LFGA
2LFHA
2LFHB
2LG1A
2LGBB
2LGCA
2LGDA
2LGGA
2LGPA
2LGQA
2LGRA
2LGTA
2LGVA
2LGWA
2LGXA
2LGYA
2LHAA
2LI8A
2LJ0A
2LJ1A
2LJEA
2LJFA
2LJKA
2LJRA
2LJRB
2LK2A
2LK4A
2LKMA
2LKMB
2LKNA
2LKOA
2LKSA
2LKZA
2LLHA
2LLKA
2LLLA
2LLSA
2LLSB
2LLTA
2LLTB
2LLXA
2LLYA
2LM0A
2LM2A
2LM5A
2LMDA
2LMGA
2LMIA
2LMJA
2LMRA
2LMSA
2LN0A
2LNAA
2LNBA
2LNIA
2LNLA
2LNSA
2LNSB
2LNTA
2LNWA
2LO1A
2LOBA
2LOHA
2LOHB
2LOMA
2LONA
2LOOA
2LOQA
2LORA
2LOSA
2LOUA
2LOZA
2LP0A
2LP1A
2LP2A
2LP2B
2LPCA
2LPNA
2LQ6A
2LQ7A
2LQ9A
2LQBA
2LQCA
2LQLA
2LQNA
2LQPA
2LQTA
2LQWA
2LR6A
2LR6B
2LR8A
2LRIC
2LRRA
2LS8A
2LSIA
2LSOA
2LSPB
2LSRA
2LSWA
2LSYA
2LT7A
2LTBA
2LTCA
2LTMA
2LTOA
2LTPA
2LTUA
2LTVA
2LTZA
2LU7A
2LUCA
2LUCB
2LUEA
2LULA
2LV2A
2LV6A
2LV7A
2LV9A
2LVAA
2LVCA
2LVNC
2LVRA
2LW4A
2LW7A
2LW8A
2LW9A
2LW9B
2LWDA
2LWEA
2LWLA
2LWZA
2LX7A
2LXIA
2LXLA
2LXPA
2LXPC
2LXSA
2LXUA
2LXWA
2LY4A
2LY4B
2LY9A
2LYHA
2LYVA
2LZ1A
2LZGA
2LZLA
2LZLB
2LZUA
2M03A
2M04A
2M09A
2M0CA
2M0DA
2M0PA
2M0QA
2M0RA
2M0RB
2M0TA
2M10A
2M13A
2M16A
2M1LA
2M1LB
2M1RA
2M1WA
2M1XA
2M20A
2M20B
2M2BA
2M2DA
2M2EA
2M2FA
2M2MB
2M32A
2M38A
2M3DA
2M3EA
2M3HA
2M3TA
2M3UA
2M3WA
2M3WB
2M49A
2M49B
2M49C
2M49D
2M51A
2M59A
2M59B
2M5HA
2M5IA
2M5OA
2M5VA
2M63A
2M65A
2M68A
2M6IA
2M6IB
2M6IC
2M6ID
2M6IE
2M6NA
2M6YA
2M74A
2M76A
2M7PA
2M7QA
2M7SA
2M85A
2M8DB
2M8HA
2M8IA
2M8JA
2M96A
2M9AA
2M9GA
2M9GB
2M9KA
2M9KB
2M9MA
2M9NA
2M9WA
2M9XA
2M9YA
2MA2A
2MA5A
2MA6A
2MA7A
2MAKA
2MAKC
2MAMA
2MAWA
2MB0B
2MB7A
2MB9A
2MBEA
2MBGA
2MC3A
2MCYA
2MCZA
2MD7B
2MDCA
2MDFA
2MDGA
2MDIA
2MDJA
2MDKA
2MDRA
2MDXA
2ME6A
2ME9A
2MEAA
2MEAB
2MEBA
2MECA
2MECB
2MEDA
2MEEA
2MEFA
2MEGA
2MEHA
2MEIA
2MEMA
2META
2METB
2METC
2MEUA
2MEUB
2MF9A
2MFQA
2MFRA
2MG5A
2MGSA
2MGSB
2MGWA
2MGXA
2MH0A
2MH0B
2MH3A
2MH3B
2MH9A
2MHNA
2MHPA
2MI8A
2MIOA
2MITA
2MITB
2MIUA
2MJ7A
2MJ8A
2MJIA
2MJNA
2MJUA
2MJWA
2MJWB
2MJWC
2MJWD
2MK2A
2MK9A
2MK9B
2MKDA
2MKEA
2MKFA
2MKGA
2MKHA
2MKIA
2MKJA
2MKKA
2MKSA
2MKVA
2MKZA
2MLEC
2MLFC
2MLRA
2MMYA
2MMZA
2MNGA
2MNUA
2MNWA
2MNYA
2MO5A
2MOEA
2MOMA
2MOMB
2MOMC
2MOUA
2MOVA
2MOXA
2MP1A
2MP2A
2MP2B
2MP3A
2MPCA
2MPFA
2MPHA
2MPSA
2MPTA
2MQ0A
2MQ3A
2MQ6A
2MQ9A
2MQIA
2MRDA
2MRDB
2MRFA
2MS7A
2MS7B
2MS7C
2MS7D
2MS7E
2MS7F
2MS7G
2MS7H
2MS7I
2MS7J
2MS7K
2MS7L
2MS7M
2MS7N
2MS7O
2MS7P
2MS7Q
2MS7R
2MS7S
2MS7T
2MS7U
2MSDA
2MSDB
2MSDC
2MSRB
2MSVA
2MSXA
2MSYA
2MT5A
2MT6A
2MTFA
2MTGA
2MTNA
2MTPA
2MTPC
2MULA
2MUOA
2MURA
2MURB
2MUTA
2MUTB
2MUUA
2MUXA
2MV6A
2MV7A
2MVNA
2MVWA
2MVWB
2MVXA
2MVXB
2MVXC
2MVXD
2MVXE
2MVXF
2MVXG
2MVXH
2MVXI
2MVXJ
2MW5A
2MW8A
2MW9A
2MWAA
2MWBA
2MWCA
2MWFA
2MWIA
2MWNB
2MWOA
2MWXA
2MX4A
2MX7A
2MXCA
2MXPA
2MXTA
2MXVA
2MXWA
2MY8A
2MY9A
2MZ1A
2MZDA
2MZEA
2MZIA
2N03A
2N04A
2N05A
2N06A
2N0KA
2N0KB
2N0ZA
2N10A
2N11A
2N12A
2N19A
2N1BA
2N1DA
2N1DB
2N1GA
2N1IA
2N1KA
2N1LA
2N1OA
2N1UA
2N26A
2N2AA
2N2AB
2N2CA
2N39A
2N3AB
2N3JA
2N3JB
2N3KA
2N3OA
2N3YA
2N40A
2N4GA
2N4HA
2N4PA
2N4RA
2N4SA
2N4TA
2N4UA
2N4VA
2N4WA
2N51A
2N52A
2N54A
2N54B
2N55A
2N55B
2N56A
2N5EA
2N5EB
2N5MA
2N5NA
2N5SA
2N5XA
2N64A
2N64B
2N64C
2N6AA
2N6DA
2N6FA
2N73A
2N73B
2N77A
2N77B
2N79C
2N7BA
2N7DA
2N7GA
2N7IA
2N7LC
2N7RA
2N7YA
2N7ZA
2N8AA
2N8GA
2N8RA
2N8ZA
2N90A
2N90B
2N97A
2N97B
2N9DA
2N9OA
2N9XA
2N9YA
2N9YB
2NA2A
2NA8A
2NA9A
2NANA
2NAOA
2NAOB
2NAOC
2NAOD
2NAOE
2NAOF
2NAQA
2NB1A
2NB1B
2NB1C
2NB1D
2NBBA
2NBDA
2NBOA
2NBPA
2NBQA
2NBRA
2NC9A
2NCAA
2NCLA
2NCNA
2ND0A
2ND5A
2NDFA
2NDHA
2NDJA
2NDKA
2NGRA
2NGRB
2NLBA
2NLBB
2NLBC
2NLBD
2NLCA
2NLCB
2NLCC
2NLCD
2NLDA
2NLDB
2NLEA
2NLEB
2NLFA
2NLFB
2NLGA
2NLGB
2NLGC
2NLGD
2NLHA
2NLHB
2NLHC
2NLHD
2NLKA
2NLLA
2NLLB
2NLPA
2NLPB
2NLPC
2NLPD
2NLQA
2NLQB
2NLQC
2NLQD
2NLSA
2NLWA
2NMLA
2NMMA
2NMMB
2NMMC
2NMPA
2NMPB
2NMPC
2NMPD
2NMSA
2NN1A
2NN1B
2NN2A
2NN2B
2NN6A
2NN6B
2NN6C
2NN6D
2NN6E
2NN6F
2NN6G
2NN6H
2NN6I
2NNAA
2NNAB
2NNGA
2NNHA
2NNHB
2NNQA
2NNTA
2NNTB
2NNTC
2NNTD
2NNVA
2NNXA
2NNXB
2NNXC
2NNXD
2NNYA
2NNYB
2NO1A
2NO1B
2NO2A
2NO9A
2NO9B
2NOBA
2NOEA
2NOFA
2NOHA
2NOIA
2NOLA
2NOYA
2NOYB
2NOZA
2NP8A
2NPAA
2NPAC
2NPLX
2NPQA
2NPTA
2NPTB
2NPTC
2NPTD
2NPUA
2NQ3A
2NQCA
2NRUA
2NRUB
2NRUC
2NRUD
2NRYA
2NRYB
2NRYC
2NRYD
2NS2A
2NS2B
2NSMA
2NSNA
2NSQA
2NT2A
2NT2B
2NT2C
2NTDA
2NTDB
2NTDC
2NTDD
2NTEA
2NTEB
2NUPA
2NUPB
2NUPC
2NVHA
2NWGA
2NWGB
2NWMA
2NWNA
2NWPA
2NWYA
2NXBA
2NXBB
2NXPA
2NXPB
2NXPC
2NXPD
2NXPE
2NXPF
2NXPG
2NXPH
2NXSA
2NYRA
2NYRB
2NYTA
2NYTB
2NYTC
2NYTD
2NYUA
2NYUB
2NZ0A
2NZ0B
2NZ0C
2NZ0D
2NZ2A
2NZ4A
2NZ4B
2NZ4C
2NZ4D
2NZ6A
2NZ7A
2NZ7B
2NZIA
2NZIB
2NZJA
2NZJB
2NZJC
2NZJD
2NZLA
2NZTA
2NZTB
2O05A
2O05B
2O06A
2O06B
2O0LA
2O0LB
2O0OA
2O0OB
2O0OC
2O0UA
2O10A
2O13A
2O1FA
2O1GA
2O1HA
2O1YA
2O22A
2O23A
2O23B
2O2FA
2O2KA
2O2KB
2O2NA
2O2OA
2O2TA
2O2TB
2O2UA
2O2VA
2O2VB
2O2WA
2O36A
2O3DA
2O3HA
2O3RA
2O3RB
2O3SA
2O3SB
2O3TA
2O3TB
2O49A
2O4HA
2O4HB
2O4XA
2O4XB
2O52A
2O52B
2O61A
2O61B
2O6LA
2O6LB
2O72A
2O7UA
2O7UB
2O7UC
2O7UD
2O7UE
2O7UF
2O7UG
2O7UH
2O7UI
2O84X
2O8BA
2O8BB
2O8DA
2O8DB
2O8EA
2O8EB
2O8FA
2O8FB
2O8JA
2O8JB
2O8JC
2O8JD
2O8TA
2O8UA
2O8WA
2O8YA
2O8YB
2O93L
2O93M
2O93O
2O94A
2O94B
2O94C
2O94D
2O95A
2O95B
2O96A
2O96B
2OAHA
2OAXA
2OAXB
2OAXC
2OAXD
2OAXE
2OAXF
2OAYA
2OB0A
2OB0B
2OB0C
2OB4A
2OBDA
2OBFA
2OBFB
2OBIA
2OBVA
2OBYA
2OBYB
2OBYC
2OBYD
2OBYE
2OC2A
2OC3A
2OC4A
2OC9A
2OCBA
2OCFA
2OCFD
2OCIA
2OCJA
2OCJB
2OCJC
2OCJD
2OCKA
2OCLA
2OCPA
2OCPB
2OCPC
2OCPD
2OCPE
2OCPF
2OCPG
2OCPH
2OCSA
2OCTA
2OCTB
2ODBA
2ODBB
2ODCI
2ODDA
2ODEA
2ODEB
2ODEC
2ODED
2ODPA
2ODQA
2ODTX
2ODUA
2ODVA
2OEIA
2OEVA
2OEXA
2OEXB
2OF2A
2OF5A
2OF5B
2OF5C
2OF5D
2OF5E
2OF5F
2OF5G
2OF5H
2OF5I
2OF5J
2OF5K
2OF5L
2OFSA
2OFUA
2OFVA
2OFVB
2OFWA
2OFWB
2OFWC
2OFWD
2OFWE
2OFWF
2OFWG
2OFWH
2OFXA
2OFXB
2OG8A
2OG8B
2OGQA
2OGVA
2OH2A
2OH2B
2OH4A
2OHFA
2OHMA
2OHSA
2OI0A
2OI3A
2OI4X
2OIBA
2OIBB
2OIBC
2OIBD
2OICA
2OICB
2OICC
2OICD
2OIDA
2OIDB
2OIDC
2OIDD
2OILA
2OITA
2OJ4A
2OJ9A
2OJGA
2OJJA
2OJQA
2OJRA
2OJWA
2OJWB
2OJWC
2OJWD
2OJWE
2OJXA
2OK1A
2OK5A
2OKJA
2OKJB
2OKKA
2OKVA
2OKVB
2OKVC
2OKVD
2OL2A
2OL2B
2OLMA
2OM5A
2OMJA
2ON3A
2ON3B
2ON6A
2ONBA
2ONCA
2ONCB
2ONCC
2ONCD
2ONIA
2ONLA
2ONLB
2ONLC
2ONLD
2ONMA
2ONMB
2ONMC
2ONMD
2ONME
2ONMF
2ONMG
2ONMH
2ONMI
2ONMJ
2ONMK
2ONML
2ONNA
2ONNB
2ONNC
2ONND
2ONNE
2ONNF
2ONNG
2ONNH
2ONYA
2ONYB
2OO0A
2OO0B
2OO4A
2OO4B
2OO8X
2OO9A
2OO9B
2OO9C
2OOAA
2OOAB
2OOQA
2OOQB
2OOTA
2OP7A
2OPGA
2OPGB
2OPMA
2OPUA
2OPVA
2OPWA
2OPZA
2OPZB
2OPZC
2OPZD
2OQ0A
2OQ0B
2OQ0C
2OQ0D
2OQ1A
2OQ5A
2OQ7A
2OQ7B
2OQPA
2OQSA
2OR4A
2ORVA
2ORVB
2OS9A
2OS9B
2OS9C
2OSAA
2OSCA
2OSGA
2OSGB
2OSLA
2OSLB
2OSLH
2OSLL
2OT3A
2OT3B
2OT8A
2OT8B
2OTKE
2OTKF
2OTPA
2OTPB
2OTTX
2OTTY
2OU2A
2OU7A
2OUCA
2OUCB
2OUDA
2OUHA
2OUHB
2OUJA
2OUQA
2OUQB
2OURA
2OURB
2OUSA
2OUSB
2OUVA
2OUVB
2OUYA
2OUYB
2OVAA
2OVCA
2OVEA
2OVHA
2OVJA
2OVMA
2OVQA
2OVQB
2OVRA
2OVRB
2OVXA
2OVXB
2OW2A
2OW2B
2OW3A
2OW3B
2OWBA
2OWIA
2OX8A
2OX8B
2OX8C
2OX8D
2OXCA
2OXCB
2OXEA
2OXEB
2OY2A
2OY2F
2OYCA
2OZ7A
2OZFA
2OZOA
2OZUA
2P03A
2P0AA
2P0AB
2P0CA
2P0CB
2P0DA
2P0EA
2P0FA
2P0HA
2P0KA
2P0WA
2P0WB
2P1BA
2P1BB
2P1BC
2P1BD
2P1BE
2P1BF
2P1BG
2P1BH
2P1BI
2P1BJ
2P1FA
2P1HA
2P1LA
2P1LC
2P1LE
2P1LG
2P23A
2P23B
2P26A
2P27A
2P28A
2P28B
2P2HA
2P2IA
2P2IB
2P2LA
2P2LB
2P2LC
2P2RA
2P31A
2P31B
2P33A
2P39A
2P3WA
2P3WB
2P4IA
2P4IB
2P4KA
2P4KB
2P4KC
2P4KD
2P4YA
2P4YB
2P57A
2P5BA
2P5BB
2P5SA
2P5SB
2P5XA
2P5XB
2P64A
2P64B
2P66A
2P69A
2P6NA
2P6NB
2P6VA
2P6XA
2P6XB
2P7GA
2P7ZA
2P82A
2P82B
2P82C
2P82D
2P85A
2P85B
2P85C
2P85D
2P85E
2P85F
2P8EA
2P8EB
2P8QA
2P8QB
2P8UA
2P8UB
2P8VA
2P9RA
2P9RB
2PA1A
2PA2A
2PA2B
2PA5A
2PA5B
2PAHA
2PAHB
2PB7A
2PBCA
2PBCB
2PBCC
2PBCD
2PBNA
2PCUA
2PCXA
2PD6A
2PD6B
2PD6C
2PD6D
2PD9A
2PDCA
2PDFA
2PDHA
2PDIA
2PDKA
2PDMA
2PDQA
2PDXA
2PDYA
2PE0A
2PE4A
2PE6A
2PE6B
2PE8A
2PEHA
2PEHB
2PERA
2PETA
2PEYA
2PEYB
2PF5A
2PF5B
2PF5C
2PF5D
2PF5E
2PFGA
2PFIA
2PFIB
2PFNA
2PFOA
2PFPA
2PFRA
2PFRB
2PG5A
2PG5B
2PG5C
2PG5D
2PG6A
2PG6B
2PG6C
2PG6D
2PG7A
2PG7B
2PG7C
2PG7D
2PGBA
2PGBB
2PGQA
2PGQB
2PGVA
2PGYA
2PH6A
2PH8A
2PI0A
2PI0B
2PI0C
2PI0D
2PIDA
2PIDB
2PIEA
2PIPL
2PIUA
2PJLA
2PJLB
2PJTA
2PJTB
2PJTC
2PJTD
2PJYA
2PJYB
2PJYC
2PKDA
2PKDB
2PKDC
2PKDD
2PKDE
2PKDF
2PKTA
2PL0A
2PL3A
2PLAA
2PLAB
2PLZA
2PM4A
2PM4B
2PM8A
2PM8B
2PMEA
2PMFA
2PMVA
2PMVB
2PMVC
2PMVD
2PMYA
2PMYB
2PN8A
2PN8B
2PN8C
2PN8D
2PN8E
2PN8F
2PN8G
2PN8H
2PN8I
2PN8J
2PNJA
2PNJB
2PNOA
2PNOB
2PNOC
2PNOD
2PNOE
2PNOF
2PNOG
2PNOH
2PNOI
2PNOJ
2PNOK
2PNOL
2PNRA
2PNRB
2PNRC
2PNRE
2PNRF
2PNRG
2PNTA
2PNTB
2PNUA
2PNXA
2PNXC
2PNYA
2PO5A
2PO5B
2PO7A
2PO7B
2POBA
2POBB
2POGA
2POGB
2POIA
2PONB
2POPA
2POPB
2POPC
2POPD
2PP4A
2PPHA
2PPIA
2PPLA
2PPOA
2PQ8A
2PQFA
2PQFB
2PQFC
2PQFD
2PQFE
2PQFF
2PQKA
2PQTA
2PRHA
2PRTA
2PSOA
2PSOB
2PSOC
2PSQA
2PSQB
2PSRA
2PV0A
2PV0B
2PV0C
2PVFA
2PVSA
2PVSB
2PVWA
2PVYA
2PVYB
2PVYC
2PVYD
2PW3A
2PW3B
2PWLA
2PWLB
2PX6A
2PX6B
2PY1A
2PY3A
2PY3B
2PY9A
2PY9B
2PY9C
2PY9D
2PZ1A
2PZ5A
2PZ5B
2PZDA
2PZDB
2PZEA
2PZEB
2PZFA
2PZFB
2PZGA
2PZGB
2PZPA
2PZPB
2PZRA
2PZRB
2PZYA
2PZYB
2PZYC
2PZYD
2Q0BA
2Q0BB
2Q0NA
2Q0ZX
2Q11A
2Q11B
2Q11C
2Q12A
2Q13A
2Q15A
2Q1LA
2Q1LB
2Q1LC
2Q1LD
2Q1MA
2Q21A
2Q2FA
2Q32A
2Q32B
2Q3FA
2Q3FB
2Q3GA
2Q3GB
2Q3HA
2Q3ZA
2Q4GW
2Q4GX
2Q4GY
2Q4GZ
2Q4QA
2Q4QB
2Q4RA
2Q4VA
2Q4VB
2Q50A
2Q50B
2Q50C
2Q50D
2Q51A
2Q51B
2Q53A
2Q53B
2Q59A
2Q59B
2Q5DA
2Q5DB
2Q5DC
2Q5EA
2Q5EB
2Q5EC
2Q5ED
2Q5EE
2Q5EF
2Q5EG
2Q5EH
2Q5HA
2Q5IA
2Q5PA
2Q5PB
2Q5SA
2Q5SB
2Q61A
2Q61B
2Q6BA
2Q6BB
2Q6BC
2Q6BD
2Q6RA
2Q6RB
2Q71A
2Q7DA
2Q7DB
2Q7JA
2Q7KA
2Q7MA
2Q7MB
2Q7MC
2Q7MD
2Q7ME
2Q7MF
2Q7OE
2Q80A
2Q80B
2Q80C
2Q80D
2Q80E
2Q80F
2Q81A
2Q81B
2Q81C
2Q81D
2Q87A
2Q87B
2Q87C
2Q8CA
2Q8CB
2Q8DA
2Q8DB
2Q8FA
2Q8GA
2Q8IA
2Q8IB
2Q8KA
2Q91A
2Q91B
2Q98A
2Q9IA
2Q9IB
2Q9IC
2Q9ID
2Q9IE
2Q9IF
2Q9PA
2Q9VA
2QA5A
2QA5B
2QA7A
2QA7B
2QA7C
2QA7D
2QAGA
2QAGB
2QAGC
2QB5A
2QB5B
2QBWA
2QBXA
2QBXB
2QC7A
2QC7B
2QC8A
2QC8B
2QC8C
2QC8D
2QC8E
2QC8F
2QC8G
2QC8H
2QC8I
2QC8J
2QCCA
2QCCB
2QCDA
2QCDB
2QCEA
2QCFA
2QCJA
2QCJB
2QCNA
2QCNB
2QCQA
2QCQB
2QCTA
2QCTB
2QD0A
2QD0B
2QD1A
2QD1B
2QD1C
2QD1D
2QD2A
2QD2B
2QD3A
2QD3B
2QD9A
2QDCA
2QDJA
2QDMA
2QDPA
2QE3A
2QE4A
2QE4B
2QELA
2QELB
2QELC
2QELD
2QEPA
2QEPB
2QFBA
2QFBB
2QFBC
2QFBD
2QFBE
2QFBF
2QFBG
2QFBH
2QFBI
2QFBJ
2QFEA
2QFJA
2QFJB
2QFZA
2QFZB
2QG1A
2QG6A
2QGXA
2QGXB
2QGXC
2QGXD
2QH7A
2QH7B
2QHNA
2QISA
2QJFA
2QJFB
2QJZA
2QJZB
2QK0A
2QK4A
2QK4B
2QK9A
2QKBA
2QKBB
2QKCA
2QKCC
2QKHA
2QKHB
2QKKA
2QKKB
2QKKE
2QKKF
2QKKI
2QKKJ
2QKKM
2QKKN
2QKKR
2QKKS
2QKKW
2QKQA
2QKQB
2QL6A
2QL6B
2QL6C
2QL6D
2QL6E
2QL6F
2QL6G
2QL6H
2QL6I
2QL6J
2QL6K
2QL6L
2QL6M
2QL6N
2QL6O
2QL6P
2QLDA
2QLLA
2QLYA
2QMEA
2QMRA
2QMRB
2QMRC
2QMRD
2QNAA
2QNAB
2QNDA
2QNDB
2QNJA
2QNJB
2QNKA
2QNRA
2QNRB
2QO2A
2QO7A
2QO9A
2QOBA
2QOCA
2QODA
2QOFA
2QOIA
2QOKA
2QOLA
2QONA
2QOOA
2QOQA
2QOSC
2QP3A
2QP4A
2QPWA
2QQ2A
2QQ2B
2QQ2C
2QQ2D
2QQ2E
2QQ2F
2QQ2G
2QQ2H
2QQ2I
2QQ2J
2QQ2K
2QQ2L
2QQ5A
2QQ8A
2QQHA
2QQIA
2QQJA
2QQKA
2QQKH
2QQKL
2QQLA
2QQLH
2QQLL
2QQMA
2QQOA
2QQOB
2QQRA
2QQRB
2QROA
2QROB
2QROC
2QROD
2QRVA
2QRVB
2QRVC
2QRVD
2QRVE
2QRVF
2QRVG
2QRVH
2QS9A
2QS9B
2QSQA
2QSQB
2QSTA
2QSTB
2QSYA
2QSZA
2QT0A
2QT1A
2QT7A
2QT7B
2QTLA
2QTUA
2QTUB
2QTZA
2QU5A
2QU6A
2QU6B
2QUHA
2QUHB
2QUKA
2QUZA
2QV2A
2QW4A
2QW4B
2QW4C
2QW4D
2QXIA
2QXSA
2QXSB
2QY0A
2QY0B
2QY0C
2QY0D
2QY7A
2QY7B
2QY7C
2QYFA
2QYFB
2QYFC
2QYFD
2QYLA
2QYMA
2QYPA
2QYPB
2QYQA
2QZ4A
2QZDA
2QZFA
2QZHA
2QZKA
2QZLA
2R0BA
2R0LA
2R0LH
2R0LL
2R0MA
2R0OA
2R0OB
2R0RA
2R0RB
2R0UA
2R13A
2R15A
2R15B
2R17A
2R17B
2R17C
2R17D
2R1QA
2R1VA
2R1VB
2R1ZA
2R1ZB
2R27A
2R27B
2R2OA
2R2OB
2R2PA
2R2QA
2R2QB
2R30A
2R37A
2R37B
2R3AA
2R3HA
2R3IA
2R3JA
2R3KA
2R3LA
2R3NA
2R3QA
2R3XA
2R3XB
2R4BA
2R4BB
2R4FA
2R4FB
2R4FC
2R4FD
2R4HA
2R4HB
2R4HC
2R4VA
2R52A
2R52B
2R53A
2R53B
2R55A
2R55B
2R5GA
2R6WA
2R6WB
2R6YA
2R6YB
2R7BA
2R7EA
2R7EB
2R83A
2R83B
2R99A
2R9AA
2R9AB
2R9SA
2R9SB
2RA4A
2RA4B
2RAHA
2RAIA
2RAIB
2RAJA
2RAXA
2RAXB
2RAXE
2RAXF
2RAXX
2RAXY
2RB3A
2RB3B
2RB3C
2RB3D
2RB4A
2RB4B
2RB8A
2RBHA
2RBHB
2RBLA
2RBLB
2RBLM
2RC4A
2RCQA
2RCZA
2RCZB
2RD0A
2RD0B
2RDTA
2RDUA
2RDWA
2RE9A
2RE9B
2RE9C
2REAA
2REDA
2REIA
2RELA
2REOA
2REWA
2REXA
2REXB
2REXC
2REXD
2REYA
2RF0A
2RF0B
2RF0C
2RF0D
2RF5A
2RFDA
2RFDB
2RFEA
2RFEB
2RFEC
2RFED
2RFJA
2RFJB
2RFJC
2RFNA
2RFNB
2RFSA
2RG5A
2RG6A
2RG8A
2RG8B
2RGAA
2RGBA
2RGCA
2RGEA
2RGFA
2RGGA
2RGIA
2RGIB
2RGNA
2RGNB
2RGNC
2RGND
2RGNE
2RGNF
2RGZA
2RGZB
2RHIA
2RHUA
2RHXA
2RHYA
2RHZA
2RI2A
2RI3A
2RI5A
2RIAA
2RIAB
2RIAC
2RIEA
2RIEB
2RIEC
2RIIA
2RIIB
2RIIX
2RIIY
2RIQA
2RITA
2RIVA
2RIVB
2RIXA
2RIYA
2RIZA
2RJ0A
2RJ1A
2RJ4A
2RJ5A
2RJ6A
2RJ7A
2RJ8A
2RJ9A
2RJCA
2RJCB
2RJCC
2RJDA
2RJFA
2RJFC
2RJFE
2RJPA
2RJPB
2RJPC
2RJPD
2RJQA
2RK3A
2RK4A
2RK6A
2RKBA
2RKBB
2RKBC
2RKBD
2RKBE
2RKYA
2RKYC
2RL0A
2RL0B
2RL0D
2RL0F
2RL0I
2RL0K
2RL5A
2RLIA
2RLOA
2RLPA
2RLQA
2RMJA
2RMNA
2RMZA
2RNBA
2RNDA
2RNFA
2RNFB
2RNLA
2RNQA
2ROLA
2ROPA
2RORA
2ROYA
2ROYB
2RPCA
2RPPA
2RPQA
2RPRA
2RQ1A
2RQ4A
2RQ8A
2RQ9A
2RQAA
2RQBA
2RQPA
2RQRA
2RQUA
2RR3A
2RR3B
2RR6A
2RR8A
2RRAA
2RRBA
2RRDA
2RRFA
2RSGA
2RSHA
2RSIA
2RSJA
2RSQA
2RSVA
2RT5A
2RTUA
2RUCA
2RUDA
2RUHA
2RUQA
2RURA
2RUTA
2RVJA
2RVQC
2RVQD
2SHPA
2SHPB
2SRCA
2SSPE
2TMPA
2TRHA
2TRHB
2TRYA
2TRYB
2U1AA
2U2FA
2USNA
2UUHA
2UUIA
2UURA
2UV2A
2UV3A
2UV3B
2UV5A
2UV6A
2UV7A
2UVLA
2UVLB
2UVMA
2UVQA
2UW2A
2UWDA
2UWNA
2UWQA
2UWRA
2UX0A
2UX0B
2UX0C
2UX0D
2UX0E
2UX0F
2UX2A
2UX2B
2UX2C
2UXWA
2UXXA
2UXXB
2UYYA
2UYYB
2UYYC
2UYYD
2UZ8A
2UZ8B
2UZ9A
2UZCA
2UZCB
2UZCC
2UZCD
2UZCE
2UZGA
2UZKA
2UZKC
2UZNA
2UZPA
2UZPB
2UZPC
2UZQA
2UZQB
2UZQC
2UZQD
2UZQE
2UZQF
2UZRA
2UZSA
2V01A
2V02A
2V0EA
2V0FA
2V0MA
2V0MB
2V0MC
2V0MD
2V0OA
2V0OB
2V0OC
2V0VA
2V0VB
2V0VC
2V0VD
2V14A
2V1NA
2V1WA
2V1WB
2V1XA
2V1XB
2V24A
2V30A
2V30B
2V37A
2V3EA
2V3EB
2V3FA
2V3FB
2V3SA
2V3SB
2V40A
2V4BA
2V4BB
2V4LA
2V4MA
2V4MB
2V4MC
2V4MD
2V4UA
2V4ZA
2V4ZB
2V53A
2V55A
2V55B
2V55C
2V55D
2V5NA
2V5OA
2V5PA
2V5PB
2V5PC
2V5PD
2V5TA
2V5XA
2V5XB
2V5YA
2V62A
2V62B
2V66B
2V66C
2V66D
2V66E
2V6ZM
2V70A
2V70B
2V70C
2V70D
2V77A
2V77B
2V7AA
2V7AB
2V7CA
2V7CB
2V7OA
2V8SE
2V8SV
2V8WA
2V8WE
2V90A
2V90B
2V90C
2V90D
2V90E
2V90F
2V9KA
2V9QA
2V9RA
2V9SA
2V9SB
2V9SC
2V9SD
2V9TA
2V9TB
2V9YA
2V9YB
2VA6A
2VACA
2VAFA
2VAGA
2VAJA
2VB5A
2VC8A
2VCVA
2VCVB
2VCVC
2VCVD
2VCVE
2VCVF
2VCVG
2VCVH
2VCVI
2VCVJ
2VCVK
2VCVL
2VCVM
2VCVN
2VCVO
2VCVP
2VCYA
2VCYB
2VD5A
2VD5B
2VD6A
2VD6B
2VD6C
2VD6D
2VD7A
2VD7B
2VDXA
2VDXB
2VDYA
2VDYB
2VE7A
2VE7B
2VE7C
2VE7D
2VEUA
2VEXA
2VFJA
2VFJB
2VFJC
2VFJD
2VFXA
2VFXB
2VFXC
2VFXD
2VFXE
2VFXF
2VFXG
2VFXH
2VFXI
2VFXJ
2VFXK
2VFXL
2VGBA
2VGBB
2VGBC
2VGBD
2VGEA
2VGFA
2VGFB
2VGFC
2VGFD
2VGGA
2VGGB
2VGGC
2VGGD
2VGIA
2VGIB
2VGIC
2VGID
2VGZA
2VGZB
2VH7A
2VHFA
2VHFB
2VHSA
2VHSB
2VHSC
2VHSD
2VIFA
2VIGA
2VIGB
2VIGC
2VIGD
2VIGE
2VIGF
2VIGG
2VIGH
2VIJA
2VINA
2VIZA
2VJ3A
2VJ8A
2VJ9A
2VJEA
2VJEB
2VJEC
2VJED
2VJFA
2VJFB
2VJFC
2VJFD
2VKCA
2VKIA
2VKPA
2VKPB
2VKQA
2VKTA
2VKWA
2VKWB
2VKXA
2VKXB
2VKXC
2VKXD
2VKXE
2VKXF
2VL9A
2VL9B
2VL9C
2VL9D
2VM5A
2VM6A
2VM8A
2VM8B
2VM8C
2VM8D
2VN0A
2VN8A
2VN8B
2VN9A
2VN9B
2VNNA
2VNSA
2VNSB
2VNTA
2VNTB
2VNTC
2VNTD
2VNTE
2VNTF
2VO1A
2VO1B
2VODA
2VODB
2VOMA
2VOMB
2VOMC
2VOMD
2VOOA
2VOOB
2VOPA
2VP7A
2VP7B
2VPBA
2VPBB
2VPEA
2VPEB
2VPEC
2VPHA
2VPHB
2VPIA
2VPIB
2VPJA
2VPKA
2VQJA
2VQMA
2VQOA
2VQOB
2VQQA
2VQQB
2VQVA
2VQVB
2VQWG
2VR2A
2VR6A
2VR6F
2VR8A
2VR8F
2VRDA
2VREA
2VREB
2VREC
2VRFA
2VRFB
2VRFC
2VRFD
2VRGA
2VSLA
2VSPA
2VSPB
2VSPC
2VSPD
2VSRA
2VSRB
2VSTA
2VSTB
2VSVA
2VSVB
2VSWA
2VSWB
2VSZA
2VSZB
2VT0A
2VT0B
2VT8A
2VT8B
2VTGA
2VTHA
2VTIA
2VTJA
2VTNA
2VTOA
2VTPA
2VTQA
2VTRA
2VTSA
2VTTA
2VU3A
2VUEA
2VUEB
2VUFA
2VUFB
2VUKA
2VUKB
2VUXA
2VUXB
2VV0A
2VV0B
2VV1A
2VV1B
2VV2A
2VV2B
2VV4A
2VV4B
2VV9A
2VVKA
2VVVA
2VVVL
2VWFA
2VWIA
2VWIB
2VWIC
2VWID
2VWVA
2VWWA
2VWXA
2VX0A
2VX2A
2VX2B
2VX2C
2VX2D
2VX2E
2VX2F
2VX2G
2VX2H
2VX2I
2VXDA
2VXOA
2VXOB
2VXPA
2VXPB
2VXWA
2VXWB
2VXWC
2VXWD
2VY4A
2VYIA
2VYIB
2VYRA
2VYRB
2VYRC
2VYRD
2VYRE
2VYRF
2VYRG
2VYRH
2VYRI
2VYRJ
2VYRK
2VYRL
2VYTA
2VYTB
2VZ5A
2VZ6A
2VZ6B
2VZGB
2W05A
2W06A
2W0DA
2W0DB
2W0DC
2W0DD
2W0IA
2W0JA
2W0TA
2W0UA
2W0UB
2W0UC
2W0UD
2W0XA
2W0ZA
2W17A
2W18A
2W1DA
2W1EA
2W1FA
2W1GA
2W1HA
2W1IA
2W1IB
2W1OA
2W1OB
2W2CA
2W2CB
2W2CC
2W2CD
2W2CE
2W2CF
2W2CG
2W2CH
2W2CI
2W2CJ
2W2CK
2W2CL
2W2CM
2W2CN
2W2IA
2W2IB
2W2IC
2W2JA
2W2NA
2W2NE
2W2NP
2W2TA
2W2VA
2W2VB
2W2VC
2W2VD
2W2WA
2W2WB
2W2WC
2W2WD
2W2WE
2W2WF
2W2WG
2W2WH
2W2WI
2W2WJ
2W2WK
2W2WL
2W2XA
2W2XB
2W2XC
2W2XD
2W3CA
2W3LA
2W3LB
2W3OA
2W3OB
2W4CA
2W4FA
2W4KA
2W4LA
2W4LB
2W4LC
2W4LD
2W4LE
2W4LF
2W4MA
2W4OA
2W4PA
2W4QA
2W4RA
2W4RB
2W4RC
2W4RD
2W50A
2W50B
2W51A
2W5AA
2W5BA
2W5HA
2W5YA
2W5ZA
2W7OA
2W7OB
2W7PA
2W7PB
2W7RA
2W7RB
2W7XA
2W83A
2W83B
2W83C
2W83D
2W83E
2W84A
2W86A
2W8NA
2W8OA
2W8PA
2W8YA
2W8YB
2W96A
2W96B
2W97A
2W97B
2W98A
2W98B
2W99A
2W99B
2W9FA
2W9FB
2W9NA
2WA0A
2WA5A
2WA6A
2WA7A
2WAJA
2WALA
2WALB
2WAXA
2WAXB
2WAXC
2WAYA
2WAYC
2WAYD
2WB8A
2WBIA
2WBIB
2WBJA
2WBJB
2WBJC
2WBJD
2WBJE
2WBJF
2WBJG
2WBJH
2WC8A
2WC8B
2WC8C
2WC8D
2WCEA
2WCEB
2WCGA
2WCGB
2WCYA
2WD1A
2WD2A
2WD9A
2WD9B
2WD9C
2WDPA
2WDPB
2WDPC
2WDPD
2WEFA
2WEKA
2WEKB
2WEWA
2WEXA
2WEYA
2WEYB
2WF0A
2WFDA
2WFDB
2WFHA
2WFHB
2WFIA
2WFNA
2WFNB
2WFQA
2WFRA
2WFTA
2WFTB
2WG3A
2WG3B
2WG3C
2WG3D
2WGHA
2WGHB
2WGPA
2WGPB
2WGXA
2WGXB
2WH0A
2WH0B
2WH0C
2WH0D
2WH5A
2WH5B
2WH5C
2WH5D
2WH5E
2WH5F
2WIDA
2WIFA
2WIGA
2WIIA
2WIIB
2WIIC
2WILA
2WILB
2WIMA
2WIMB
2WJ7A
2WJ7B
2WJ7C
2WJ7D
2WJ7E
2WJOA
2WJUA
2WJUB
2WJUC
2WJUD
2WJUE
2WJUF
2WJUG
2WJUH
2WJVA
2WJVB
2WJVD
2WJVE
2WJWA
2WJXA
2WJXB
2WJXC
2WJYA
2WK3A
2WK3B
2WK5A
2WK5B
2WK5C
2WK5D
2WK6A
2WK6B
2WKMA
2WKOA
2WKOF
2WL1A
2WL8A
2WL8B
2WL8C
2WL8D
2WM3A
2WM8A
2WM9A
2WM9B
2WMDA
2WMOA
2WMOB
2WMQA
2WMRA
2WMSA
2WMTA
2WMUA
2WMVA
2WMWA
2WMXA
2WNDA
2WNGA
2WNOA
2WNPF
2WNSA
2WNSB
2WO1A
2WO1B
2WO2A
2WO2B
2WO3A
2WO3B
2WO6A
2WO6B
2WO8A
2WO8B
2WO8C
2WO8D
2WOTA
2WOUA
2WP3O
2WP3T
2WPLE
2WPLS
2WQ9A
2WQBA
2WQEA
2WQIA
2WQIB
2WQIC
2WQID
2WQMA
2WQNA
2WQOA
2WSLA
2WTCA
2WTDA
2WTIA
2WTJA
2WTKA
2WTKB
2WTKC
2WTKD
2WTKE
2WTKF
2WTTA
2WTTB
2WTTC
2WTTD
2WTTE
2WTTF
2WTTG
2WTTH
2WTTI
2WTTJ
2WTTK
2WTTL
2WTTN
2WTTO
2WTTP
2WTVA
2WTVB
2WTVC
2WTVD
2WTWA
2WU6A
2WUHA
2WULA
2WULB
2WULC
2WULD
2WUTA
2WVIA
2WVJA
2WVJB
2WVJC
2WVJD
2WVJE
2WVJF
2WVJG
2WVJH
2WVRA
2WVRB
2WVRC
2WWEA
2WWKO
2WWKT
2WWMC
2WWMD
2WWMO
2WWMT
2WWPA
2WWPB
2WWRA
2WWRB
2WWRC
2WWRD
2WWUA
2WWWA
2WWWB
2WWWC
2WWWD
2WX3A
2WX3B
2WX3C
2WXWA
2WYAA
2WYAB
2WYAC
2WYAD
2WYQA
2WYZA
2WYZF
2WZ1A
2WZ1B
2WZ5A
2WZ5F
2WZ9A
2WZDA
2WZOA
2X04A
2X04B
2X0GA
2X0GB
2X0LA
2X0LB
2X0VA
2X0VB
2X10A
2X13A
2X18A
2X18B
2X18C
2X18D
2X18E
2X18F
2X18G
2X18H
2X1HA
2X1HB
2X1VA
2X1WA
2X1WB
2X1WC
2X1WD
2X1WL
2X1WM
2X1WN
2X1WO
2X1XE
2X1XR
2X29A
2X2DB
2X2DC
2X2DD
2X2DE
2X2EA
2X2ED
2X2FA
2X2FD
2X2KA
2X2LA
2X2MA
2X2MB
2X2UA
2X36A
2X36B
2X36C
2X36D
2X36E
2X36F
2X44D
2X47A
2X4DA
2X4DB
2X4FA
2X4FB
2X4WA
2X57A
2X57B
2X57C
2X5YA
2X6DA
2X6EA
2X6GA
2X6GB
2X6GC
2X6GD
2X6GE
2X6GF
2X6GG
2X6GH
2X6GI
2X6GJ
2X6GK
2X6GL
2X6GM
2X6GN
2X6GO
2X6GP
2X6GQ
2X6GR
2X6UA
2X7AA
2X7AB
2X7AC
2X7AD
2X7AE
2X7AF
2X7AG
2X7AH
2X7AI
2X7AJ
2X7AK
2X7EA
2X7EB
2X7FA
2X7FB
2X7FC
2X7FD
2X7FE
2X7GA
2X7HA
2X7HB
2X7SA
2X7ZA
2X81A
2X8AA
2X8DA
2X8EA
2X8IA
2X9EA
2X9FA
2XA0A
2XA0B
2XA4A
2XA4B
2XA6A
2XA6B
2XACA
2XACB
2XACC
2XACX
2XAEA
2XAEB
2XAEC
2XB1A
2XB1C
2XB2A
2XB2C
2XB2D
2XB2S
2XB2T
2XB2X
2XB2Y
2XB2Z
2XB7A
2XBAA
2XBFA
2XBJA
2XBVA
2XBVL
2XC7A
2XCHA
2XCKA
2XCVA
2XCWA
2XCXA
2XD7A
2XD7B
2XD7C
2XD7D
2XDGA
2XDGB
2XDPA
2XDVA
2XE6A
2XEGA
2XEQA
2XEQB
2XEQC
2XEQD
2XERA
2XERB
2XERC
2XESA
2XESB
2XEUA
2XEYA
2XEZA
2XF0A
2XFJA
2XFKA
2XFOA
2XFOB
2XG7A
2XG7C
2XH1A
2XH1B
2XHDA
2XHDB
2XHIA
2XHTA
2XIJA
2XIKA
2XIOA
2XIQA
2XIQB
2XIXA
2XJCA
2XJDA
2XJEA
2XJFA
2XJJA
2XJJB
2XJKA
2XJLA
2XJXA
2XJYA
2XJYB
2XJZA
2XJZB
2XJZC
2XJZD
2XJZE
2XJZJ
2XK3A
2XK4A
2XK6A
2XK7A
2XK8A
2XK9A
2XKCA
2XKDA
2XKEA
2XKFA
2XKUA
2XKWA
2XKWB
2XM8A
2XM9A
2XMDA
2XMLA
2XMLB
2XMQA
2XMQB
2XMQC
2XMRA
2XMRB
2XMRC
2XMSA
2XMYA
2XN3A
2XN3B
2XNBA
2XNEA
2XNFA
2XNGA
2XNHA
2XNKA
2XNKB
2XNKC
2XNKD
2XNMA
2XNNA
2XNOA
2XNPA
2XNSA
2XNSB
2XNSC
2XNSD
2XO2A
2XO3A
2XOCA
2XOCB
2XOYA
2XOYB
2XP2A
2XP3A
2XP6A
2XPAA
2XPGA
2XPGB
2XPHA
2XPHB
2XQBA
2XQBH
2XQBL
2XQGA
2XQNM
2XQNT
2XQQA
2XQQB
2XQQC
2XQQD
2XR5A
2XR6A
2XRCA
2XRCB
2XRCC
2XRCD
2XRFA
2XRFB
2XRFC
2XRIA
2XRUA
2XRWA
2XS6A
2XSNA
2XSNB
2XSNC
2XSND
2XSQA
2XSSA
2XSSB
2XSTA
2XSWA
2XSWB
2XSXA
2XSXB
2XT3A
2XTCA
2XTCB
2XTDA
2XTDB
2XTEA
2XTEB
2XTEC
2XTED
2XTEE
2XTEF
2XTEG
2XTEH
2XTEI
2XTEJ
2XTEK
2XTEL
2XTMA
2XTMB
2XTNA
2XTOA
2XTOB
2XTPA
2XU5A
2XU7A
2XU7B
2XUBA
2XUEA
2XUEB
2XUSA
2XUSB
2XUUA
2XV4S
2XV5A
2XV5B
2XV7A
2XVDA
2XVSA
2XVTA
2XVTB
2XVTC
2XVTD
2XVTE
2XVTF
2XVUA
2XVUB
2XW9A
2XWAA
2XWAB
2XWCA
2XWDA
2XWDB
2XWRA
2XWRB
2XWTA
2XWTB
2XWTC
2XX3A
2XXZA
2XXZB
2XY1A
2XY2A
2XY9A
2XYCA
2XYJA
2XYJB
2XYNA
2XYNB
2XYNC
2XYPA
2XYPB
2XYWA
2XYWB
2XZEA
2XZEB
2XZOA
2XZPA
2XZSA
2XZSB
2XZZA
2Y0AA
2Y0JA
2Y0JB
2Y1HA
2Y1HB
2Y1KA
2Y1MA
2Y1MB
2Y1MC
2Y1MD
2Y1ME
2Y1MF
2Y1NA
2Y1NC
2Y1WA
2Y1WB
2Y1WC
2Y1WD
2Y1XA
2Y1XB
2Y1XC
2Y1XD
2Y1YA
2Y1ZA
2Y1ZB
2Y22A
2Y22B
2Y22C
2Y22D
2Y22E
2Y22F
2Y23A
2Y25A
2Y25B
2Y25C
2Y25D
2Y33A
2Y34A
2Y3IA
2Y3ID
2Y43A
2Y43B
2Y4PA
2Y4PB
2Y4PC
2Y4PD
2Y4QA
2Y4TA
2Y4TB
2Y4TC
2Y4UA
2Y4VA
2Y4WA
2Y5BA
2Y5BB
2Y5BE
2Y5BF
2Y5CA
2Y5CB
2Y6CA
2Y6DA
2Y6EA
2Y6EB
2Y6EC
2Y6ED
2Y6EE
2Y6EF
2Y6WA
2Y6WB
2Y74A
2Y74B
2Y7AA
2Y7AB
2Y7AC
2Y7AD
2Y7BA
2Y7JA
2Y7JB
2Y7JC
2Y7JD
2Y7QA
2Y7QB
2Y7QD
2Y8FA
2Y8FB
2Y8FC
2Y8FD
2Y8GA
2Y8GB
2Y8OA
2Y92A
2Y96A
2Y96B
2Y9QA
2Y9RT
2Y9TA
2Y9UA
2YADA
2YADB
2YADC
2YADD
2YADE
2YADF
2YAKA
2YANA
2YANB
2YATA
2YB6A
2YBEA
2YBFA
2YBGA
2YBGB
2YBGC
2YBGD
2YBTA
2YBTB
2YBTC
2YBTD
2YBTE
2YBTF
2YBUA
2YBUB
2YBUC
2YBUD
2YBUE
2YBUF
2YBXA
2YBXB
2YCFA
2YCQA
2YCRA
2YCSA
2YD0A
2YD2A
2YD3A
2YD5A
2YD6A
2YD7A
2YD7B
2YD8A
2YD9A
2YDJA
2YDJB
2YDKA
2YDLA
2YDMA
2YDOA
2YDVA
2YDWA
2YDWB
2YDWC
2YDXA
2YDXB
2YDXC
2YDXD
2YDXE
2YDYA
2YEEA
2YEFA
2YEMA
2YEMB
2YERA
2YF0A
2YFEA
2YFEB
2YFXA
2YG2A
2YG2B
2YGDA
2YGDB
2YGDC
2YGDD
2YGDE
2YGDF
2YGDG
2YGDH
2YGDI
2YGDJ
2YGDK
2YGDL
2YGDM
2YGDN
2YGDO
2YGDP
2YGDQ
2YGDR
2YGDS
2YGDT
2YGDU
2YGDV
2YGDW
2YGDX
2YGNA
2YGOA
2YGPA
2YGQA
2YGWA
2YGWB
2YH0A
2YHFA
2YHFB
2YHFC
2YHFD
2YHFE
2YHFF
2YHFG
2YHFH
2YHFI
2YHNA
2YHNB
2YHOA
2YHOB
2YHOC
2YHOD
2YHOE
2YHOF
2YHOG
2YHOH
2YHVA
2YHWA
2YHYA
2YI5A
2YINA
2YINB
2YINC
2YIND
2YIQA
2YIRA
2YISA
2YITA
2YIYA
2YJ1A
2YJ1C
2YJAB
2YJDA
2YJDB
2YJRA
2YJSA
2YJWA
2YJYA
2YJYB
2YKGA
2YL2A
2YL2B
2YLEA
2YLFA
2YLPA
2YLYA
2YLYB
2YM3A
2YM4A
2YM6A
2YM7A
2YM8A
2YMTA
2YN8A
2YN8B
2YOBA
2YOBB
2YPAA
2YPAB
2YPAC
2YPAD
2YPBA
2YPBB
2YPDA
2YPDB
2YPRA
2YPRB
2YPSA
2YPSB
2YPSC
2YPSD
2YPTA
2YPTB
2YPTD
2YPTE
2YQ7A
2YQ8A
2YQ8B
2YQEA
2YQFA
2YQGA
2YQIA
2YQKA
2YQLA
2YQMA
2YQPA
2YQQA
2YQRA
2YR3A
2YRAA
2YRBA
2YRCA
2YRDA
2YREA
2YRGA
2YRHA
2YRJA
2YRLA
2YRMA
2YRNA
2YROA
2YRPA
2YRQA
2YRTA
2YRVA
2YRYA
2YRZA
2YS0A
2YS1A
2YS2A
2YS3A
2YS4A
2YS8A
2YS9A
2YSAA
2YSCA
2YSDA
2YSEA
2YSFA
2YSGA
2YSHA
2YSJA
2YSLA
2YSMA
2YSOA
2YSPA
2YSQA
2YSRA
2YSTA
2YSVA
2YSXA
2YT2A
2YT4A
2YT7A
2YT8A
2YT9A
2YTAA
2YTBA
2YTCA
2YTDA
2YTEA
2YTFA
2YTGA
2YTHA
2YTIA
2YTJA
2YTKA
2YTMA
2YTNA
2YTOA
2YTPA
2YTQA
2YTRA
2YTSA
2YTTA
2YTUA
2YTVA
2YTWA
2YTXA
2YTYA
2YU1A
2YU2A
2YU3A
2YU4A
2YU5A
2YU6A
2YU8A
2YUAA
2YUCA
2YUDA
2YUFA
2YUHA
2YUIA
2YUJA
2YUKA
2YULA
2YUMA
2YUNA
2YUPA
2YUQA
2YURA
2YUSA
2YUUA
2YUVA
2YUWA
2YUXA
2YUYA
2YUZA
2YV6A
2YV8A
2YVIA
2YVQA
2YVRA
2YVRB
2YW5A
2YW8A
2YWKA
2YX8A
2YXJA
2YXJB
2YXMA
2YXSA
2YXTA
2YXTB
2YXUA
2YXUB
2YY0A
2YY0B
2YY0C
2YY0D
2YY1A
2YYNA
2YYNB
2YYNC
2YYND
2YYOA
2YZ8A
2YZAA
2Z0BA
2Z0BB
2Z0BC
2Z0BD
2Z0BE
2Z0BF
2Z0NA
2Z0OA
2Z0PA
2Z0PB
2Z0PC
2Z0PD
2Z0UA
2Z0UB
2Z0VA
2Z0VB
2Z0WA
2Z13A
2Z14A
2Z15A
2Z15B
2Z15C
2Z15D
2Z17A
2Z2DA
2Z2WA
2Z3QA
2Z3QB
2Z3QC
2Z3QD
2Z3RA
2Z3RB
2Z3RC
2Z3RD
2Z3RE
2Z3RF
2Z3RG
2Z3RH
2Z3RI
2Z3RJ
2Z3RK
2Z3RL
2Z3RM
2Z3RN
2Z3RO
2Z3RP
2Z3YA
2Z4BA
2Z4BB
2Z4FA
2Z5DA
2Z5DB
2Z5EA
2Z5EB
2Z5FA
2Z5FB
2Z5JA
2Z5MA
2Z5UA
2Z5VA
2Z5XA
2Z5YA
2Z6HA
2Z6KA
2Z6KB
2Z6KC
2Z6KD
2Z6MA
2Z6MB
2Z6MC
2Z6MD
2Z6ME
2Z6MF
2Z6MG
2Z6MH
2Z6MI
2Z6MJ
2Z6MK
2Z6ML
2Z6OA
2Z6PA
2Z7QA
2Z7RA
2Z7SA
2Z8CA
2Z9YA
2Z9ZA
2ZAJA
2ZASA
2ZAZA
2ZB1A
2ZB2A
2ZB2B
2ZB4A
2ZB7A
2ZB8A
2ZCBA
2ZCBB
2ZCBC
2ZDUA
2ZDXA
2ZDXB
2ZDYA
2ZDYB
2ZDZA
2ZE1A
2ZEDA
2ZEDB
2ZEEA
2ZEEB
2ZEFA
2ZEFB
2ZEGA
2ZEGB
2ZEHA
2ZEHB
2ZEJA
2ZEJB
2ZELA
2ZELB
2ZEMA
2ZEMB
2ZENA
2ZENB
2ZEOA
2ZEOB
2ZEPA
2ZEPB
2ZFHA
2ZFHB
2ZFHC
2ZFHD
2ZFHE
2ZFHF
2ZFUA
2ZFUB
2ZFYA
2ZG1A
2ZG2A
2ZG3A
2ZGCA
2ZGJA
2ZHNA
2ZHRA
2ZHRB
2ZHSA
2ZI3A
2ZI3B
2ZI4A
2ZI6A
2ZI6B
2ZI6C
2ZI6D
2ZI7A
2ZI7B
2ZI9A
2ZI9B
2ZIAA
2ZIAB
2ZIXA
2ZIXB
2ZJ3A
2ZJBA
2ZJBB
2ZJCA
2ZJCB
2ZJCC
2ZJDA
2ZJDC
2ZJHA
2ZJIA
2ZJJA
2ZJKA
2ZJKB
2ZJKC
2ZJLA
2ZJMA
2ZJNA
2ZJWA
2ZK1A
2ZK1B
2ZKCA
2ZKJA
2ZKJB
2ZKMX
2ZKNA
2ZKNB
2ZKWA
2ZKWB
2ZMCA
2ZMDA
2ZMFA
2ZMFB
2ZMVA
2ZMVB
2ZN8A
2ZN9A
2ZN9B
2ZNDA
2ZNHA
2ZNHB
2ZNNA
2ZNOA
2ZNOB
2ZNPA
2ZNPB
2ZNQA
2ZNQB
2ZNRA
2ZNTA
2ZOCA
2ZOCB
2ZOQA
2ZOQB
2ZOTA
2ZOTB
2ZOTC
2ZOTD
2ZOUA
2ZOUB
2ZOXA
2ZPXA
2ZPXB
2ZPXC
2ZQRA
2ZQRB
2ZQRC
2ZQRD
2ZQRE
2ZQRF
2ZQSA
2ZQTA
2ZQUA
2ZQVA
2ZR4A
2ZR5A
2ZR6A
2ZRTA
2ZRTB
2ZRTC
2ZRTD
2ZRTE
2ZRTF
2ZRTG
2ZRTH
2ZU6A
2ZU6B
2ZU6C
2ZU6D
2ZU6E
2ZU6F
2ZV2A
2ZV6A
2ZV6B
2ZV6C
2ZVKA
2ZVKB
2ZVKC
2ZVLA
2ZVLB
2ZVLC
2ZVLD
2ZVLE
2ZVLF
2ZVTA
2ZVTB
2ZW3A
2ZW3B
2ZW3C
2ZW3D
2ZW3E
2ZW3F
2ZXFA
3A03A
3A1AA
3A1BA
3A1FA
3A1JA
3A1JB
3A1JC
3A2AA
3A2AB
3A2AC
3A2AD
3A2CA
3A2CB
3A2CC
3A2CD
3A2CE
3A2CF
3A2CG
3A2CH
3A2CI
3A2CJ
3A2CK
3A2CL
3A2IA
3A2JA
3A4EA
3A4EB
3A4FA
3A4FB
3A4OX
3A4PA
3A4UA
3A4UB
3A5JA
3A5KA
3A60A
3A60B
3A61A
3A62A
3A73A
3A73B
3A77A
3A77B
3A77C
3A77D
3A7EA
3A7FA
3A7IA
3A8WA
3A8WB
3A8XA
3A8XB
3A8YA
3A8YB
3A8YC
3A8YD
3A98A
3A98B
3A98C
3A98D
3AADA
3AADB
3AADD
3AAFA
3AAFB
3AAJA
3AAJB
3AAKA
3ABDA
3ABDB
3ABEC
3ABHA
3ABHB
3ABUA
3AD6A
3ADLA
3ADTA
3ADTB
3ADVA
3ADVB
3AG0A
3AGXA
3AGXB
3AHQA
3AHRA
3AI8A
3AI8B
3AIHA
3AIHB
3AJ4A
3AJ4B
3AJBA
3AJMA
3AJMB
3AJPA
3AJQA
3AL2A
3AL3A
3AL5A
3AL5B
3AL5C
3AL5D
3ALAA
3ALAB
3ALAC
3ALAD
3ALAE
3ALAF
3ALAG
3ALNA
3ALNB
3ALNC
3ALOA
3ALPA
3ALPB
3ALQA
3ALQB
3ALQC
3ALQD
3ALQE
3ALQF
3ALQR
3ALQS
3ALQT
3ALQU
3ALQV
3ALQW
3AM7A
3AMYA
3AN2A
3AN2B
3AN2C
3AN2D
3AN2E
3AN2F
3AN2G
3AN2H
3AN3A
3AN3B
3AN4A
3AN4B
3ANQA
3ANQB
3ANQC
3ANQD
3ANRA
3ANRB
3ANRC
3ANRD
3ANSA
3ANSB
3AOXA
3AP1A
3AP1B
3AP3A
3AP3B
3AP3C
3AP3D
3AP5A
3AP6A
3AP6B
3AP6C
3AP6D
3AP7A
3APCA
3APDA
3APFA
3APMA
3APNA
3APUA
3APUB
3APVA
3APVB
3APWA
3APWB
3APXA
3AQEA
3AQEB
3AQEC
3AQED
3AQEE
3AQEF
3AQFA
3AQFB
3AQGA
3AQGB
3AQIA
3AQIB
3AQQA
3AQQB
3AQQC
3AQQD
3AQVA
3ARNA
3ARNB
3ARNC
3ASLA
3AU3A
3AU4A
3AU4B
3AU5A
3AU5B
3AVRA
3AVSA
3AX8A
3AY4A
3AY4B
3AY4C
3AY5A
3AY9A
3AYAA
3AYAB
3AYKA
3AYUA
3B0IA
3B0OA
3B0OB
3B0QA
3B0QB
3B0TA
3B13A
3B13B
3B13C
3B13D
3B1TA
3B1UA
3B25A
3B29A
3B2DA
3B2DB
3B2DC
3B2DD
3B2HA
3B2KA
3B2TA
3B2TB
3B2VA
3B2VH
3B2VL
3B2WA
3B2ZA
3B2ZB
3B2ZC
3B2ZD
3B2ZE
3B2ZF
3B2ZG
3B2ZH
3B36A
3B38A
3B3AA
3B3LA
3B3LB
3B3LC
3B3LD
3B4MA
3B4MB
3B4MC
3B4MD
3B4VA
3B4VB
3B4VC
3B4VD
3B4VE
3B4VF
3B4VG
3B4VH
3B5HA
3B5HB
3B5HC
3B5HD
3B65A
3B6EA
3B6HA
3B6HB
3B6UA
3B6UB
3B6VA
3B6VB
3B6YA
3B6YB
3B76A
3B76B
3B7BA
3B7BB
3B7KA
3B7KB
3B7KC
3B7LA
3B7OA
3B7SA
3B7WA
3B7XA
3B7YA
3B7YB
3B84A
3B8KA
3B8QA
3B8QB
3B8RA
3B8RB
3B92A
3B93A
3B93B
3B93C
3B94A
3B94B
3B94C
3B94D
3B96A
3B9CA
3B9CB
3B9CC
3B9CD
3B9UA
3BA0A
3BA4A
3BA4B
3BA5A
3BA5B
3BA7A
3BA7B
3BADA
3BADB
3BAGA
3BAGB
3BAHA
3BAHB
3BAOA
3BAOB
3BAPA
3BAQA
3BAQB
3BAUA
3BAUB
3BAVA
3BAVB
3BB2A
3BB2B
3BBBA
3BBBB
3BBBC
3BBBD
3BBBE
3BBBF
3BBCA
3BBCB
3BBCC
3BBCD
3BBCE
3BBCF
3BBPA
3BBPB
3BBPC
3BBPD
3BBPE
3BBPF
3BBTB
3BBTD
3BBWA
3BBWB
3BC5A
3BCEA
3BCEB
3BCEC
3BCHA
3BCZA
3BCZB
3BCZC
3BCZD
3BD9A
3BDLA
3BDWA
3BDWB
3BDWC
3BDWD
3BE1A
3BE1H
3BE1L
3BE2A
3BE8A
3BE8B
3BEGA
3BEGB
3BEIA
3BEIB
3BEJA
3BEJB
3BERA
3BFOA
3BFOB
3BFOC
3BFOD
3BFXA
3BFXB
3BG3A
3BG3B
3BG3C
3BG3D
3BG8A
3BG9A
3BG9B
3BG9C
3BG9D
3BGLA
3BGLB
3BGLC
3BGLD
3BGSA
3BGVA
3BGVB
3BGVC
3BGVD
3BGZA
3BHDA
3BHDB
3BHHA
3BHHB
3BHHC
3BHHD
3BHIA
3BHMA
3BHOA
3BHXA
3BHYA
3BI6A
3BI7A
3BICA
3BICB
3BINA
3BISA
3BISB
3BIYA
3BIZA
3BJ4A
3BJ4B
3BJ5A
3BJ91
3BKBA
3BKKA
3BKLA
3BKYH
3BKYL
3BL7A
3BL7B
3BLHA
3BLHB
3BLJA
3BLJB
3BLKA
3BLPX
3BLQA
3BLQB
3BM4A
3BM4B
3BMPA
3BN3A
3BN3B
3BN9A
3BN9B
3BN9C
3BN9D
3BN9E
3BN9F
3BO5A
3BORA
3BPJA
3BPJB
3BPJC
3BPJD
3BPLA
3BPLB
3BPLC
3BPOA
3BPOB
3BPOC
3BPRA
3BPRB
3BPRC
3BPRD
3BPTA
3BPUA
3BQ7A
3BQ7B
3BQ7C
3BQ7D
3BQ7E
3BQ7F
3BQDA
3BQOA
3BQQA
3BQQB
3BQQC
3BQQD
3BQRA
3BRBA
3BRBB
3BRHA
3BRHB
3BRVA
3BRVB
3BRVC
3BRVD
3BS9A
3BS9B
3BSQA
3BSQB
3BSQC
3BSUA
3BSUB
3BSUC
3BSUF
3BSUG
3BSUH
3BT0A
3BT0B
3BT1A
3BT1B
3BT1U
3BTXA
3BTYA
3BTZA
3BU0A
3BU3A
3BU5A
3BU8A
3BU8B
3BUFA
3BUGA
3BUHA
3BUNB
3BUWB
3BUWD
3BV2A
3BV3A
3BV9B
3BVJA
3BVJB
3BVOA
3BVOB
3BWEA
3BWEB
3BWEC
3BWED
3BWEE
3BWEF
3BWEG
3BX5A
3BXMA
3BXWA
3BXWB
3BYAA
3BYIA
3BYIB
3BYIC
3BYID
3BYMA
3BYSA
3BYUA
3BYZA
3BYZB
3BYZC
3BYZD
3BZ3A
3BZFA
3BZFB
3BZFC
3BZFD
3BZHA
3BZUA
3BZUB
3BZUC
3BZUD
3C0GA
3C0GB
3C0HA
3C0HB
3C0IA
3C0YA
3C0YB
3C0YC
3C1XA
3C2IA
3C39A
3C39B
3C3SA
3C3SB
3C3TA
3C3TB
3C3UA
3C43A
3C43B
3C49A
3C4CA
3C4CB
3C4FA
3C4FB
3C59A
3C5CA
3C5CB
3C5CC
3C5CD
3C5HA
3C5KA
3C5LA
3C5NA
3C5NB
3C5RA
3C5RB
3C5TA
3C5UA
3C5VA
3C5WA
3C5WC
3C5WP
3C6KA
3C6KB
3C6KC
3C6KD
3C6MA
3C6MB
3C6MC
3C6MD
3C7QA
3C8XA
3C9QA
3CAAA
3CAAB
3CAFA
3CBBA
3CBBB
3CBCA
3CBCB
3CBCC
3CBLA
3CBPA
3CBQA
3CBXA
3CBXB
3CBYA
3CBYB
3CBZA
3CC0A
3CC0B
3CC0C
3CC6A
3CCNA
3CD8A
3CE0A
3CEGA
3CEGB
3CEKA
3CEQA
3CEQB
3CEYA
3CEYB
3CFWA
3CH4B
3CI9A
3CI9B
3CJJA
3CJKA
3CJKB
3CKHA
3CKHB
3CKKA
3CKLA
3CKLB
3CKWA
3CKXA
3CLYA
3CLZA
3CLZB
3CLZC
3CLZD
3CM2A
3CM2B
3CM2C
3CM2D
3CM2E
3CM2F
3CM2G
3CM2H
3CM2I
3CM2J
3CMPA
3CMPB
3CMPC
3CNKA
3CNKB
3CO1A
3CO6C
3COAC
3COAF
3COHA
3COHB
3COIA
3COKA
3COKB
3COMA
3COMB
3CONA
3COSA
3COSB
3COSC
3COSD
3COTA
3COTB
3COUA
3CP6A
3CP9A
3CP9B
3CPBA
3CPBB
3CPCA
3CPCB
3CPFA
3CPFB
3CPUA
3CQCA
3CQCB
3CQGA
3CQGB
3CQPA
3CQPB
3CQPC
3CQPD
3CQQA
3CQQB
3CR0A
3CRDA
3CRGA
3CRGB
3CRHA
3CRHB
3CRIA
3CRIB
3CRYA
3CRYB
3CS4A
3CS9A
3CS9B
3CS9C
3CS9D
3CSIA
3CSIB
3CSIC
3CSID
3CTQA
3CTRA
3CTZA
3CU7A
3CU7B
3CUKA
3CUKB
3CUKC
3CUKD
3CUQA
3CUQB
3CUQC
3CUQD
3CVAX
3CVFA
3CVFB
3CVFC
3CVFD
3CW3A
3CWLA
3CWMA
3CWWA
3CWWB
3CX2A
3CXFA
3CXFB
3CXPA
3CXQA
3CXSA
3CXWA
3CY6A
3CYFA
3CYIA
3CYNA
3CYNB
3CYNC
3CYYA
3CYYB
3CZ9A
3CZAA
3CZDA
3CZHA
3CZHB
3CZUA
3CZUB
3CZYA
3CZYB
3D05A
3D06A
3D07A
3D07B
3D08A
3D09A
3D0AA
3D0AB
3D0AC
3D0AD
3D0EA
3D0EB
3D0NA
3D0NB
3D1NI
3D1NJ
3D1NK
3D1NL
3D1NM
3D1NN
3D1NO
3D1NP
3D24A
3D24C
3D2NA
3D2QA
3D2QB
3D2QC
3D2QD
3D2RA
3D2RB
3D2SA
3D2SB
3D2SC
3D2SD
3D32A
3D32B
3D34A
3D34B
3D3JA
3D3KA
3D3KB
3D3KC
3D3KD
3D3LA
3D3LB
3D3MA
3D3MB
3D3PA
3D3WA
3D3WB
3D42A
3D48P
3D48R
3D4JA
3D4JB
3D57A
3D57B
3D5EA
3D5EB
3D5QA
3D5QB
3D5QC
3D5QD
3D66A
3D66B
3D66C
3D68A
3D68B
3D68C
3D6TB
3D7CA
3D7CB
3D7ZA
3D83A
3D85A
3D85B
3D85C
3D85D
3D87A
3D87B
3D87C
3D87D
3D8BA
3D8BB
3D8CA
3D8DA
3D8DB
3D8EA
3D8EB
3D8EC
3D8ED
3D8FA
3D8FB
3D8FC
3D8FD
3D90A
3D90B
3D91A
3D91B
3D95A
3D95B
3D9HA
3D9IA
3D9IB
3D9KA
3D9KB
3D9LA
3D9LB
3D9MA
3D9MB
3D9PA
3D9PB
3D9SA
3D9SB
3D9SC
3D9SD
3D9TA
3D9TB
3D9UA
3DA2A
3DA2B
3DA6A
3DADA
3DADB
3DAKA
3DAKB
3DAKC
3DAKD
3DALA
3DALB
3DARA
3DARB
3DAXA
3DAXB
3DAYA
3DB4A
3DB5A
3DB5B
3DBLA
3DBLB
3DBLC
3DBLD
3DBLE
3DBLF
3DBLG
3DBLH
3DBLI
3DBLJ
3DBLK
3DBLL
3DBQA
3DCCA
3DCYA
3DD1A
3DD1B
3DDTA
3DDTB
3DDTC
3DDUA
3DEIA
3DEIB
3DEIC
3DEID
3DEJA
3DEJB
3DEJC
3DEJD
3DEMA
3DEMB
3DFCB
3DFJA
3DFLA
3DGCL
3DGCM
3DGCR
3DGCS
3DGKA
3DH1A
3DH1B
3DH1C
3DH1D
3DHDA
3DHDB
3DHJA
3DHMA
3DHPA
3DI2A
3DI2B
3DI2C
3DI2D
3DI3A
3DI3B
3DJGX
3DJRA
3DJRB
3DJSA
3DJSB
3DJUB
3DJYA
3DJZA
3DJZB
3DK8A
3DKBA
3DKBB
3DKBC
3DKBD
3DKBE
3DKBF
3DKCA
3DKFA
3DKGA
3DKMA
3DKOA
3DKPA
3DL2A
3DL2B
3DLJA
3DLJB
3DLMA
3DLQI
3DLQR
3DLSA
3DLSB
3DLSC
3DLSD
3DLSE
3DLSF
3DLWA
3DLXA
3DLXB
3DLXC
3DLXD
3DM1A
3DM1C
3DM1E
3DM1G
3DM6A
3DM6B
3DM6C
3DO4A
3DO4B
3DO4C
3DO4D
3DO4E
3DO4F
3DO4G
3DO4H
3DOFA
3DOFB
3DOWA
3DPDA
3DPKA
3DPLC
3DPLR
3DRBA
3DRBB
3DREA
3DREB
3DRMA
3DRUA
3DRUB
3DRUC
3DRXA
3DRXB
3DRXC
3DRXD
3DRXE
3DRYA
3DRYB
3DRYC
3DRYD
3DRYE
3DRZA
3DRZB
3DRZC
3DRZD
3DRZE
3DSHA
3DSZA
3DSZB
3DT1A
3DT3A
3DT3B
3DTCA
3DTQA
3DTQB
3DTQC
3DTWA
3DTWB
3DU8A
3DU8B
3DUHA
3DUHB
3DUHC
3DUHD
3DUYA
3DUYB
3DUYC
3DV3A
3DV7A
3DVBA
3DVCA
3DVDA
3DVGA
3DVGB
3DVGX
3DVGY
3DW8A
3DW8B
3DW8C
3DW8D
3DW8E
3DW8F
3DWBA
3DWDA
3DWDB
3DWHA
3DWWA
3DWWB
3DWWC
3DXDA
3DXDC
3DXEA
3DXEC
3DXFA
3DXFB
3DY7A
3DY8A
3DY8B
3DYDA
3DYDB
3DYTA
3DYUA
3DYUB
3DYUC
3DZ2A
3DZ2B
3DZ5A
3DZ5B
3DZ6A
3DZ6B
3DZ8A
3DZJA
3DZJB
3DZQA
3E04A
3E04B
3E04C
3E04D
3E0CA
3E0GA
3E0JA
3E0JB
3E0JC
3E0JD
3E0JE
3E0JF
3E0JG
3E0JH
3E0LA
3E0LB
3E0NB
3E0PB
3E17A
3E17B
3E1RA
3E1RB
3E1UA
3E1XB
3E21A
3E3BX
3E3EA
3E3EB
3E3RA
3E3RB
3E46A
3E4CA
3E4CB
3E4EA
3E4EB
3E4UA
3E4UB
3E4UC
3E4UD
3E4UE
3E4UF
3E4ZA
3E4ZB
3E50B
3E5AA
3E5AB
3E5HA
3E5MA
3E5MB
3E63A
3E64A
3E6KA
3E6KB
3E6PH
3E6PL
3E6VA
3E6VB
3E73A
3E73B
3E77A
3E77B
3E77C
3E7GA
3E7GB
3E7GC
3E7GD
3E7OA
3E7OB
3E8NA
3E92A
3E93A
3E9KA
3E9LA
3E9VA
3EABA
3EABB
3EABC
3EABD
3EABE
3EABF
3EABG
3EABH
3EABI
3EABJ
3EABK
3EABL
3EACA
3EAEA
3EAEB
3EAHA
3EAHB
3EAPA
3EAPB
3EAPC
3EAPD
3EAWX
3EAYA
3EAZA
3EB1A
3EB5A
3EBBA
3EBBB
3EBBC
3EBBD
3EBMA
3EBMB
3EBMC
3EBMD
3EBQA
3EBSA
3EBSB
3EBSC
3EBSD
3EBUA
3EC8A
3ECIA
3ECIB
3ECMA
3ECRA
3ECRB
3ECSA
3ECSB
3ECSC
3ECSD
3ECSE
3ECSF
3ECSG
3ECSH
3ECWA
3ECWB
3ECWC
3ECWD
3ED7A
3EDGA
3EDHA
3EDIA
3EDRA
3EDRB
3EDRC
3EDRD
3EDTB
3EDTD
3EDTF
3EDTH
3EDUA
3EDVA
3EDVB
3EDWX
3EDYA
3EE0A
3EE0B
3EE2A
3EE2B
3EE6A
3EE6B
3EEDA
3EEDB
3EF9A
3EFHA
3EFHB
3EFJA
3EFJB
3EFLA
3EFLB
3EFOA
3EFOB
3EFWA
3EFWB
3EG0A
3EG1A
3EG1B
3EG2A
3EG3A
3EG6A
3EGAA
3EGBA
3EGBB
3EGIA
3EGIB
3EGIC
3EGID
3EGNA
3EGUA
3EGXA
3EGXB
3EGXC
3EGYX
3EH1A
3EH2A
3EH2B
3EH2C
3EH9A
3EHIX
3EHQA
3EHQB
3EHRA
3EHRB
3EI4A
3EI4B
3EI4C
3EI4D
3EI4E
3EI4F
3EIGA
3EIJA
3EIJB
3EJ8A
3EJ8B
3EJ8C
3EJ8D
3EJLA
3EJLB
3EJLC
3EJLD
3EKCA
3EKKA
3EKNA
3EKRA
3EKRB
3ELAH
3ELAL
3ELAT
3ELBA
3ELJA
3ELOA
3ELPA
3ELPB
3ELPC
3ELPD
3EMGA
3EMWA
3ENBA
3ENBB
3ENPA
3ENPB
3EO2A
3EO3A
3EO3B
3EO3C
3EOAA
3EOAB
3EOAH
3EOAI
3EOAJ
3EOAL
3EOPA
3EOPB
3EOXA
3EP0A
3EP0B
3EP4A
3EP4B
3EP5A
3EP5B
3EP6A
3EP6B
3EP8A
3EP8B
3EP9A
3EP9B
3EPAA
3EPAB
3EPBA
3EPBB
3EPGA
3EPIA
3EPPA
3EPPB
3EPYA
3EPYB
3EPZA
3EPZB
3EQ1A
3EQ1B
3EQ5A
3EQ5B
3EQ5C
3EQ5D
3EQ5E
3EQ5F
3EQ5G
3EQ5H
3EQ5I
3EQ5J
3EQ5K
3EQ5L
3EQBA
3EQCA
3EQFA
3EQPA
3EQPB
3EQRA
3EQRB
3EQTA
3EQTB
3EQYA
3EQYB
3ERBA
3ERTA
3ERYA
3ERYB
3ES3A
3ES6A
3ES6B
3ESKA
3ET0A
3ET0B
3ET2A
3ET2B
3ET3A
3ET7A
3ETAA
3ETAB
3ETOA
3ETOB
3EU0A
3EU7A
3EU9A
3EU9B
3EU9C
3EUEA
3EVIA
3EVIB
3EVJI
3EVJL
3EVXA
3EVXB
3EVXC
3EVXD
3EW0A
3EW0B
3EWFA
3EWFB
3EWFC
3EWFD
3EWHA
3EWJA
3EWJB
3EWSA
3EWSB
3EWUA
3EWUB
3EWXA
3EXEA
3EXEB
3EXEC
3EXED
3EXEE
3EXEF
3EXEG
3EXEH
3EXOA
3EY6A
3EYCA
3EYCB
3EYCC
3EYCD
3EYHA
3EYIA
3EYIB
3EZGA
3EZPA
3EZPB
3EZQA
3EZQB
3EZQC
3EZQD
3EZQE
3EZQF
3EZQG
3EZQH
3EZQI
3EZQJ
3EZQK
3EZQL
3EZQM
3EZQN
3EZQO
3EZQP
3EZRA
3EZTA
3EZTB
3EZVA
3EZZA
3EZZB
3EZZC
3EZZD
3EZZE
3EZZF
3F00A
3F01A
3F02A
3F02B
3F02C
3F02D
3F04A
3F05A
3F06A
3F06B
3F07A
3F07B
3F07C
3F0WA
3F1IH
3F1IS
3F1OA
3F1OB
3F1PA
3F1PB
3F1QA
3F1RA
3F1RB
3F1SA
3F1SB
3F21A
3F21B
3F21C
3F22A
3F22B
3F22C
3F2AA
3F2KA
3F2KB
3F2OA
3F2OB
3F2RA
3F2RB
3F2UA
3F31A
3F31B
3F3SA
3F3SB
3F3YA
3F3YB
3F3YC
3F3YD
3F4MA
3F57A
3F57B
3F59A
3F59B
3F59C
3F59D
3F5GA
3F5NA
3F5NB
3F5NC
3F5ND
3F5NE
3F5OA
3F5OB
3F5OC
3F5OD
3F5OE
3F5OF
3F5OG
3F5OH
3F5PA
3F5PB
3F5PC
3F5PD
3F5PE
3F5PF
3F5PG
3F5PH
3F5PI
3F5PJ
3F5PK
3F5PL
3F5PM
3F5PR
3F5PS
3F5PT
3F5UA
3F66A
3F66B
3F6KA
3F6UH
3F6UL
3F6YA
3F70A
3F70B
3F78A
3F78B
3F78C
3F7BA
3F7BB
3F7GA
3F7GB
3F7GC
3F7GD
3F7GE
3F7PA
3F7PB
3F7PC
3F7PD
3F7PE
3F7QA
3F7QB
3F7UA
3F7UB
3F7UC
3F7UD
3F7ZA
3F7ZB
3F81A
3F81B
3F82A
3F88A
3F88B
3F8AA
3F8GA
3F8GB
3F8UA
3F8UB
3F8UC
3F8UD
3F8ZA
3F91A
3F96A
3F96B
3F97A
3F97B
3F98A
3F98B
3F98C
3F9MA
3F9NA
3F9PA
3F9PB
3F9PC
3F9PD
3F9ZA
3F9ZB
3F9ZC
3F9ZD
3FA2A
3FA2B
3FA6A
3FA6B
3FA7A
3FA7B
3FA8A
3FA8B
3FA9A
3FA9B
3FAAA
3FAAB
3FAAC
3FAAD
3FAAE
3FAUA
3FAUB
3FAUC
3FAUD
3FAYA
3FB2A
3FB2B
3FBKA
3FBKB
3FBYA
3FBYB
3FBYC
3FC1X
3FC2A
3FC6A
3FC6B
3FC6C
3FC6D
3FCLA
3FCLB
3FCOA
3FCOB
3FCUA
3FCUB
3FCUC
3FCUD
3FCUE
3FCUF
3FCXA
3FCXB
3FD5A
3FD5B
3FD6A
3FD6B
3FDNA
3FDOA
3FDRA
3FDWA
3FDWB
3FE1A
3FE1B
3FE1C
3FE2A
3FE2B
3FE3A
3FE3B
3FE4A
3FE4B
3FE7A
3FEDA
3FEEA
3FEGA
3FEHA
3FEIA
3FELA
3FELB
3FENA
3FENB
3FEOA
3FEOB
3FERA
3FERB
3FERC
3FERD
3FEXA
3FEXB
3FEXC
3FEYA
3FEYB
3FEYC
3FF3A
3FF6A
3FF6B
3FF6C
3FF6D
3FF7A
3FF7B
3FF7C
3FF7D
3FFLA
3FFLB
3FFLC
3FFLD
3FFMA
3FFNA
3FFNB
3FG6A
3FG6B
3FG6C
3FG6D
3FG6E
3FG6F
3FG6G
3FG6H
3FG7A
3FG7B
3FGHA
3FGMA
3FGMB
3FGQA
3FGQB
3FGSA
3FGUA
3FH5A
3FHCA
3FHCB
3FHRA
3FHTA
3FHTB
3FHXA
3FHXB
3FHYA
3FHYB
3FI2A
3FI3A
3FI4A
3FIAA
3FIBA
3FITA
3FJ8A
3FJ8B
3FJ9A
3FJ9B
3FJAA
3FJAB
3FJBA
3FJBB
3FJCA
3FJCB
3FJDA
3FJDB
3FJEA
3FJEB
3FJFA
3FJFB
3FJHA
3FJHB
3FJIA
3FJIB
3FJIC
3FJID
3FJJA
3FJJB
3FJKA
3FJKB
3FJKC
3FJKD
3FK2A
3FK2B
3FK2C
3FK2D
3FKCA
3FKLA
3FKNA
3FKOA
3FKTA
3FL2A
3FL4A
3FL7A
3FLGA
3FLIA
3FLNC
3FLSA
3FLVA
3FLVB
3FLWA
3FM0A
3FM8A
3FM8B
3FM8C
3FM8D
3FMDA
3FMEA
3FMJA
3FMKA
3FMLA
3FMNA
3FMOA
3FMOB
3FMPA
3FMPB
3FMPC
3FMPD
3FMZA
3FMZB
3FN1A
3FN1B
3FN3A
3FN3B
3FNVA
3FNVB
3FO5A
3FO5B
3FOGA
3FPMA
3FQ4A
3FQ4B
3FQEA
3FQHA
3FQHB
3FQRA
3FQRB
3FQSA
3FR0A
3FRGA
3FRJA
3FRJB
3FRRA
3FRSA
3FRTA
3FRTB
3FRVA
3FS1A
3FSFA
3FSKA
3FT5A
3FT8A
3FUGA
3FUIA
3FUMA
3FURA
3FV1A
3FV1B
3FV8A
3FVFB
3FVHA
3FVSA
3FVSB
3FVYA
3FW1A
3FW3A
3FW3B
3FWVA
3FWVB
3FX0A
3FX0B
3FXTA
3FXTB
3FXTC
3FXTD
3FXTE
3FXTF
3FXTG
3FXTH
3FXWA
3FXXA
3FXYA
3FXYB
3FXYC
3FXYD
3FXZA
3FY2A
3FY7A
3FY7B
3FYJX
3FZ1A
3FZHA
3FZHB
3G04A
3G04B
3G04C
3G0CA
3G0CB
3G0CC
3G0CD
3G0EA
3G0FA
3G0FB
3G0HA
3G0XA
3G15A
3G15B
3G1NA
3G1NB
3G2FA
3G2FB
3G2GA
3G2GB
3G2GC
3G2GD
3G2SA
3G2SB
3G2WA
3G2WB
3G36A
3G36B
3G36C
3G36D
3G3DA
3G3DB
3G3MA
3G45A
3G45B
3G4EA
3G4EB
3G4GA
3G4GB
3G4GC
3G4GD
3G5CA
3G5CB
3G5KA
3G5KB
3G5KC
3G5KD
3G65A
3G65B
3G65C
3G6DA
3G6DH
3G6DL
3G73A
3G73B
3G76A
3G76B
3G76C
3G76D
3G76E
3G76F
3G76G
3G76H
3G7CA
3G84A
3G84B
3G84C
3G90X
3G9LX
3G9NA
3G9VA
3G9VB
3G9VC
3G9VD
3GA1A
3GA1B
3GA3A
3GAXA
3GAXB
3GB2A
3GB8A
3GB8B
3GB9A
3GB9B
3GB9C
3GBJA
3GBJB
3GBJC
3GC8A
3GC8B
3GC9A
3GC9B
3GCPA
3GCQA
3GCSA
3GCVA
3GD2A
3GD8A
3GDHA
3GDHB
3GDHC
3GDQA
3GEFA
3GEFB
3GEFC
3GEFD
3GENA
3GEPA
3GEPB
3GEYA
3GEYB
3GEYC
3GEYD
3GF9A
3GFCA
3GFEA
3GFTA
3GFTB
3GFTC
3GFTD
3GFTE
3GFTF
3GFWA
3GG6A
3GGCA
3GGCB
3GGEA
3GGEB
3GGEC
3GGFA
3GGFB
3GGRA
3GGRB
3GGRC
3GGSA
3GGSB
3GGSC
3GH0A
3GH2X
3GHMA
3GHNA
3GHVA
3GI3A
3GIDA
3GIDB
3GISA
3GISB
3GISC
3GISD
3GISE
3GISF
3GISX
3GISY
3GISZ
3GJ0A
3GJ0B
3GJ9A
3GJ9B
3GJOA
3GJOB
3GJOC
3GJOD
3GKIA
3GLKA
3GLRA
3GLZA
3GLZB
3GM2A
3GM3A
3GMHA
3GMHB
3GMHC
3GMHD
3GMHE
3GMHF
3GMHG
3GMHH
3GMHI
3GMHJ
3GMHK
3GMHL
3GN0A
3GN0B
3GN7A
3GNIA
3GNIB
3GOKA
3GOKB
3GOKC
3GOKD
3GOKE
3GOKF
3GOKG
3GOKH
3GOKI
3GOKJ
3GOKK
3GOKL
3GOPA
3GOVA
3GOVB
3GOYA
3GOYB
3GOYC
3GOYD
3GP0A
3GPCA
3GPCB
3GPHA
3GPHB
3GQCA
3GQCB
3GQCC
3GQCD
3GQLA
3GQLB
3GQLC
3GQQA
3GQQB
3GQQC
3GQQD
3GQQE
3GQQF
3GQYA
3GQYB
3GQYC
3GQYD
3GROA
3GROB
3GS0A
3GS0B
3GS2A
3GS2B
3GS2C
3GSWA
3GSWB
3GT8A
3GT8B
3GT8C
3GT8D
3GU6A
3GU8A
3GUCA
3GUCB
3GUGA
3GURA
3GURB
3GURC
3GURD
3GV3A
3GV4A
3GV5B
3GV5D
3GV7B
3GV8B
3GVPA
3GVPB
3GVPC
3GVPD
3GVQA
3GVUA
3GVVA
3GW0A
3GW3A
3GWSX
3GXBA
3GXBB
3GXEA
3GXEB
3GXLA
3GXUA
3GXUB
3GYMA
3GYMB
3GYMI
3GYMJ
3GZ9A
3GZCA
3GZCB
3GZDA
3GZDB
3GZDC
3GZDD
3GZNA
3GZNB
3GZNC
3GZND
3GZNI
3GZNJ
3GZQA
3GZQB
3H0BA
3H0BB
3H0BC
3H0EA
3H0EB
3H0FA
3H0HA
3H0IA
3H0IB
3H0TA
3H0TB
3H0VA
3H0VB
3H0YA
3H0ZA
3H0ZB
3H0ZC
3H10A
3H10B
3H10D
3H11A
3H11B
3H13A
3H1DA
3H1VX
3H2PA
3H2PB
3H2QA
3H2QB
3H2QC
3H2QD
3H2UA
3H2UB
3H2UC
3H2UD
3H2VA
3H2VB
3H2VC
3H2VD
3H2VE
3H2VF
3H2VG
3H2VH
3H2XA
3H3CA
3H3TA
3H3TB
3H40A
3H44A
3H44B
3H52A
3H52B
3H52C
3H52D
3H5CA
3H5CB
3H61A
3H61D
3H64A
3H64D
3H6KA
3H6KB
3H6KC
3H6KD
3H6NA
3H6OA
3H6OB
3H6OC
3H6OD
3H7DA
3H7DE
3H7HA
3H7HB
3H82A
3H82B
3H8BA
3H8BB
3H8BC
3H8BD
3H8BE
3H8BF
3H8CA
3H8CB
3H8HA
3H8KA
3H8MA
3H8MB
3H8NA
3H8QA
3H8QB
3H8VA
3H8VB
3H8ZA
3H91A
3H91B
3H95A
3H9FA
3H9KA
3H9KB
3H9KC
3H9KD
3H9KE
3H9SA
3H9SB
3H9SD
3H9SE
3HA6A
3HA6B
3HA8A
3HADA
3HADB
3HAHA
3HAHB
3HAIA
3HAIB
3HAIC
3HAID
3HAJA
3HAJB
3HB1A
3HB1B
3HB1C
3HB1D
3HBWA
3HBWB
3HC8A
3HCAA
3HCAB
3HCEA
3HCEB
3HCKA
3HCMA
3HCMB
3HCSA
3HCSB
3HCTA
3HCTB
3HD6A
3HDMA
3HDNA
3HECA
3HEGA
3HEKA
3HEKB
3HF1A
3HF1B
3HFFA
3HFGA
3HFGB
3HFGC
3HFGD
3HFHA
3HFHB
3HFVA
3HG3A
3HG3B
3HGZA
3HGZB
3HHAA
3HHAB
3HHAC
3HHAD
3HHCA
3HHCB
3HHCC
3HHCD
3HHDA
3HHDB
3HHDC
3HHDD
3HHMA
3HHMB
3HI6A
3HI6B
3HI6H
3HI6L
3HI6X
3HI6Y
3HI9A
3HI9B
3HI9C
3HI9D
3HIGA
3HIGB
3HIHA
3HIHB
3HIKA
3HIZA
3HIZB
3HJUA
3HJUB
3HK0A
3HK0B
3HKKA
3HKRA
3HKRB
3HKVA
3HKVB
3HL2A
3HL2B
3HL2C
3HL2D
3HL5A
3HL5B
3HL7A
3HLKA
3HLKB
3HLLA
3HLTA
3HLTC
3HM5A
3HM6X
3HM8A
3HM8B
3HM8C
3HM8D
3HMFA
3HMHA
3HMIA
3HMMA
3HMNA
3HMOA
3HMPA
3HMTA
3HMTB
3HMVA
3HMVB
3HMXA
3HMXB
3HMXH
3HMXL
3HN3A
3HN3B
3HN3D
3HN3E
3HN4A
3HNAA
3HNAB
3HNBM
3HNCA
3HNCB
3HNDA
3HNDB
3HNEA
3HNEB
3HNGA
3HO3A
3HO4A
3HO4B
3HO5A
3HO5B
3HO5H
3HOCA
3HOCB
3HOPA
3HOPB
3HORA
3HORB
3HP1A
3HP2A
3HP3A
3HP3B
3HP3C
3HP3D
3HP3E
3HP3F
3HP3G
3HP3H
3HP3I
3HP3J
3HP5A
3HPNA
3HPNB
3HPNC
3HPND
3HPNE
3HPNF
3HPTA
3HPTB
3HPTC
3HPTD
3HQAA
3HQAB
3HQBA
3HQBB
3HQCA
3HQDA
3HQDB
3HQHA
3HQIA
3HQIB
3HQLA
3HQLB
3HQRA
3HQUA
3HR0A
3HR0B
3HRBA
3HRCA
3HRFA
3HRNA
3HROA
3HSHA
3HSHB
3HSHC
3HSHD
3HSHE
3HSHF
3HSVA
3HSVB
3HTMA
3HTMB
3HTMC
3HTMD
3HTUA
3HTUB
3HTUC
3HTUD
3HTUE
3HTUF
3HTUG
3HTUH
3HU1A
3HU1B
3HU1C
3HU1D
3HU1E
3HU1F
3HU2A
3HU2B
3HU2C
3HU2D
3HU2E
3HU2F
3HU3A
3HU3B
3HUBA
3HUCA
3HUPA
3HUPB
3HV3A
3HV5A
3HV5B
3HV6A
3HV7A
3HVCA
3HVEA
3HVEB
3HVGA
3HVGB
3HVGC
3HVLA
3HVLB
3HW8A
3HWDA
3HWDB
3HWDC
3HWTA
3HX0A
3HX0F
3HX0K
3HX0P
3HX3A
3HXOA
3HXQA
3HXTA
3HY2A
3HY2B
3HY2X
3HY2Y
3HY3A
3HY4A
3HY6A
3HY8A
3HYGA
3HYGB
3HYMB
3HYMD
3HYMF
3HYMH
3HYMJ
3HYML
3HZFA
3I00A
3I00B
3I08A
3I08B
3I08C
3I08D
3I0AA
3I0AB
3I0AC
3I0CA
3I0DA
3I0EA
3I0FA
3I0GA
3I0HA
3I0IX
3I0JA
3I0KA
3I0LA
3I17A
3I17B
3I1HA
3I28A
3I2BA
3I2BB
3I2BC
3I2BD
3I2BE
3I2BF
3I2BG
3I2BH
3I2BI
3I2BJ
3I2BK
3I2BL
3I2NA
3I2VA
3I33A
3I35A
3I3CA
3I3CB
3I3CC
3I3CD
3I3JA
3I3JB
3I3JC
3I3JD
3I3JE
3I3JF
3I3JG
3I3JH
3I3JI
3I3JJ
3I3JK
3I3JL
3I3NA
3I3NB
3I3SR
3I4BA
3I4BB
3I4UA
3I4WA
3I4WB
3I4WC
3I4WD
3I5NA
3I5RA
3I5SA
3I5SB
3I5SC
3I5SD
3I5ZA
3I60A
3I6AA
3I6AB
3I6AC
3I6AD
3I6AE
3I6AF
3I6AG
3I6AH
3I6UA
3I6UB
3I6WA
3I6WB
3I6WC
3I6WD
3I6WE
3I6WF
3I6WG
3I6WH
3I6XA
3I6XB
3I6XC
3I6XD
3I7IA
3I7IB
3I81A
3I84A
3I84B
3I85A
3I85B
3I89A
3I8VA
3I8VB
3I8ZA
3I90A
3I90B
3I91A
3I91B
3IA6A
3IA6B
3IA8A
3IA8B
3IADA
3IADB
3IADC
3IADD
3IAIA
3IAIB
3IAIC
3IAID
3IAKA
3IARA
3IB4A
3IBDA
3IBEA
3IBJA
3IBJB
3ICHA
3ICUA
3ID8A
3IDHA
3IDPA
3IDPB
3IDVA
3IE3A
3IE3B
3IEIA
3IEIB
3IEIC
3IEID
3IEIE
3IEIF
3IEIG
3IEIH
3IEJA
3IEJB
3IEZA
3IEZB
3IF8A
3IF8B
3IFAA
3IFAB
3IFAC
3IFAD
3IFCA
3IFCB
3IFCC
3IFCD
3IG6B
3IG6D
3IG7A
3IGBA
3IGGA
3IGKA
3IGLA
3IGUA
3IGUB
3IH7A
3IHJA
3IHLA
3IHLB
3IHOA
3IHRA
3IHWA
3IHXA
3IHXB
3IHXC
3IHXD
3IHYA
3IHYB
3IHYC
3IHYD
3IHYE
3II0A
3II0B
3II0C
3II0D
3II5A
3II5B
3II6A
3II6B
3II6C
3II6D
3II6X
3II6Y
3II7A
3IIDA
3IIFA
3IIFB
3IIFC
3IILA
3IIMA
3IINA
3IIYA
3IJ0A
3IJCA
3IJEA
3IJEB
3IK7A
3IK7B
3IK7C
3IK7D
3IKAA
3IKAB
3IKKA
3IKKB
3IKLA
3IKLB
3IKMA
3IKMB
3IKMC
3IKMD
3IKME
3IKMF
3IL8A
3ILZA
3IMDA
3IMDB
3IMXA
3IMYA
3IN4A
3IN5A
3IN5B
3INDA
3INEA
3INFA
3INHA
3INLA
3INLB
3INLC
3INLD
3INLE
3INLF
3INLG
3INLH
3INMA
3INMB
3INMC
3IO2A
3IO7A
3IO9A
3IOHA
3IOIA
3IOJA
3IOJB
3IOKA
3IONA
3IOPA
3IPHA
3IQ2A
3IQ2B
3IQUA
3IR2A
3IR2B
3IR3A
3IR3B
3IRRA
3IRRB
3IRRC
3IRRD
3IRTA
3IRTB
3ISUA
3ITKA
3ITKB
3ITKC
3ITKD
3ITKE
3ITKF
3ITMA
3ITMB
3ITMC
3ITMD
3ITZA
3IU3A
3IU3B
3IU3C
3IU3D
3IU3H
3IU3I
3IU3J
3IU3K
3IU3L
3IU5A
3IU6A
3IUCA
3IUCC
3IUFA
3IUGA
3IUGB
3IUYA
3IUYB
3IV1A
3IV1B
3IV1C
3IV1D
3IV1E
3IV1F
3IV1G
3IV1H
3IV2A
3IV2B
3IVBA
3IVHA
3IVIA
3IVIB
3IVIC
3IVQA
3IVQB
3IW4A
3IW4B
3IW4C
3IW5A
3IW6A
3IW7A
3IW8A
3IWLA
3IWNC
3IWND
3IWPA
3IWPB
3IWPC
3IWPD
3IWPE
3IWPF
3IWPG
3IWPH
3IWPI
3IWPJ
3IWPK
3IWPL
3IX0A
3IX0B
3IX0C
3IX0D
3IXEA
3IXEB
3IXKA
3IXKB
3IXKC
3IXSA
3IXSB
3IXSC
3IXSD
3IXSE
3IXSF
3IXSG
3IXSH
3IXSI
3IXSJ
3IXSK
3IXSL
3J0AA
3J0AB
3J2SB
3J2TA
3J2TB
3J2TC
3J2TD
3J2TE
3J2TF
3J2TG
3J2TH
3J2TI
3J2TJ
3J2TK
3J2TL
3J2TM
3J2TN
3J5YA
3J5YB
3J63A
3J63B
3J63C
3J63D
3J63E
3J63F
3J63G
3J63H
3J63I
3J63J
3J63K
3J63L
3J63M
3J63N
3J63O
3J6CA
3J6JA
3J6JB
3J6JC
3J6JD
3J6JE
3J6JG
3J6JI
3J6JL
3J6LB
3J6MB
3J6NK
3J6OS
3J7Y0
3J7Y1
3J7Y2
3J7Y3
3J7Y4
3J7Y5
3J7Y6
3J7Y7
3J7Y8
3J7Y9
3J7Ya
3J7Yb
3J7Yc
3J7Yd
3J7YD
3J7Ye
3J7YE
3J7Yf
3J7YF
3J7Yg
3J7Yh
3J7YH
3J7Yi
3J7YI
3J7Yj
3J7YJ
3J7Yk
3J7YK
3J7YL
3J7YM
3J7YN
3J7Yo
3J7YO
3J7Yp
3J7YP
3J7Yq
3J7YQ
3J7Yr
3J7YR
3J7Ys
3J7YS
3J7Yt
3J7YT
3J7YU
3J7YV
3J7YW
3J7YX
3J7YY
3J7YZ
3J8BA
3J8BC
3J8BE
3J8BF
3J8BH
3J8BK
3J8BL
3J8BM
3JBZA
3JD6O
3JD8A
3JQZA
3JQZB
3JRWA
3JRXA
3JRYA
3JRYB
3JS2A
3JS2B
3JSFA
3JSFB
3JSFC
3JSXA
3JSXB
3JSXC
3JSXD
3JSXE
3JSXF
3JSXG
3JSXH
3JT0A
3JT0B
3JTKA
3JTKB
3JUBA
3JUCA
3JUDA
3JUEA
3JUEB
3JUHA
3JUHB
3JUIA
3JUVA
3JVEA
3JVFA
3JVFB
3JVFC
3JVRA
3JVSA
3JWEA
3JWEB
3JWOA
3JWOC
3JWOH
3JWOL
3JWQA
3JWQB
3JWQC
3JWQD
3JXFA
3JXFB
3JXHC
3JXUA
3JY0A
3JYJA
3JYJB
3JZBA
3JZCA
3JZHA
3JZPA
3JZQA
3JZQB
3JZYA
3K0OA
3K0PA
3K0RA
3K0WA
3K16A
3K1RA
3K1RB
3K1ZA
3K24A
3K24B
3K26A
3K2AA
3K2AB
3K2IA
3K2IB
3K2JA
3K2JB
3K2LA
3K2OA
3K2OB
3K2SA
3K2SB
3K2UA
3K2UH
3K2UL
3K3BA
3K3BB
3K3EA
3K3EB
3K3HA
3K3HB
3K3IA
3K3JA
3K3NA
3K3OA
3K4SA
3K51A
3K51B
3K54A
3K5DA
3K5DB
3K5DC
3K5EA
3K5EB
3K5KA
3K5KB
3K5TA
3K5UA
3K65A
3K65B
3K6GA
3K6GB
3K6GC
3K6GD
3K6GE
3K6GF
3K6PA
3K6SA
3K6SB
3K6SC
3K6SD
3K6SE
3K6SF
3K6SG
3K6SH
3K72A
3K72B
3K72C
3K72D
3K77A
3K77B
3K77C
3K77D
3K77E
3K77F
3K77G
3K77H
3K7EA
3K7EB
3K7EC
3K7ED
3K7GB
3K7HB
3K7IB
3K7JB
3K91A
3K91B
3K98A
3K98B
3K9BA
3K9BB
3K9BC
3K9JA
3K9JB
3K9KA
3K9KB
3K9LA
3K9LB
3K9LC
3K9NA
3KA0A
3KATA
3KB5A
3KB7A
3KBAA
3KBAB
3KBTA
3KBTB
3KBTC
3KBTD
3KBUA
3KBUB
3KBUC
3KBUD
3KBXA
3KBXB
3KBXC
3KBXD
3KBXE
3KBZA
3KBZB
3KBZC
3KBZD
3KC3A
3KC3B
3KC3C
3KC3D
3KC3E
3KC3F
3KC3G
3KC3H
3KC3I
3KC3J
3KC3K
3KC3L
3KCGH
3KCGI
3KCGL
3KCIA
3KCZA
3KCZB
3KD0A
3KDFA
3KDFB
3KDFC
3KDFD
3KDUA
3KDUB
3KECA
3KECB
3KEHA
3KEHB
3KEJA
3KEJB
3KENA
3KEUA
3KEUB
3KEXA
3KEXB
3KFJA
3KFVA
3KFXA
3KFXB
3KG5A
3KG5B
3KGPA
3KGRA
3KGRB
3KGRC
3KH0A
3KH0B
3KHFA
3KHFB
3KHUA
3KHUB
3KHUC
3KHUD
3KHUE
3KHUF
3KHVA
3KIDU
3KIJA
3KIJB
3KIJC
3KIVA
3KJ0A
3KJ1A
3KJ2A
3KJDA
3KJDB
3KJNA
3KJNB
3KJOA
3KJPA
3KJYA
3KJYB
3KKAA
3KKAB
3KKAC
3KKAD
3KKAE
3KKMA
3KKTA
3KKTB
3KL6A
3KL6B
3KLTA
3KLTB
3KLTC
3KLTD
3KM0A
3KM0B
3KMCA
3KMCB
3KMDA
3KMDB
3KMDC
3KMDD
3KMOA
3KMOB
3KMZA
3KMZB
3KN1A
3KN5A
3KN5B
3KNBA
3KNBB
3KNVA
3KOHA
3KOHB
3KOVA
3KOVB
3KOVI
3KOVJ
3KQ0A
3KQ4A
3KQ4B
3KQ4C
3KQ4D
3KQ4E
3KQ4F
3KQGA
3KQGB
3KQGC
3KQGD
3KQGE
3KQGF
3KR3D
3KR3H
3KR3L
3KRJA
3KRLA
3KRMA
3KRMB
3KRMC
3KRRA
3KRYA
3KRYB
3KRYC
3KRYD
3KS9A
3KS9B
3KSYA
3KT9A
3KTFA
3KTFB
3KTFC
3KTLA
3KTLB
3KTMA
3KTMB
3KTMC
3KTMD
3KTME
3KTMF
3KTMG
3KTMH
3KTPA
3KTRA
3KTVB
3KTVD
3KUDA
3KUDB
3KUFA
3KUIA
3KUJA
3KULA
3KULB
3KUPA
3KUPB
3KUPC
3KUPD
3KUQA
3KURA
3KURB
3KURC
3KURD
3KURE
3KURF
3KURG
3KURH
3KUSA
3KUSB
3KUTA
3KUTB
3KUZA
3KUZB
3KV4A
3KV5A
3KV5D
3KV9A
3KVHA
3KVJA
3KVLA
3KVOA
3KVOB
3KVQA
3KVWA
3KVXA
3KW6A
3KXCA
3KXCC
3KXOA
3KXOB
3KXUA
3KXVA
3KXXA
3KXXB
3KXXC
3KXXD
3KXZA
3KY2A
3KY2B
3KY9A
3KY9B
3KYCA
3KYCB
3KYCD
3KYDA
3KYDB
3KYDD
3KYRA
3KYRB
3KYRC
3KYSA
3KYSB
3KYSC
3KYSD
3KZ8A
3KZ8B
3KZDA
3KZEA
3KZEB
3KZEC
3KZJA
3L08A
3L0BA
3L0BB
3L0CA
3L0CB
3L0EA
3L0HA
3L0HB
3L0NA
3L0NB
3L0VA
3L0VB
3L0YA
3L0YB
3L11A
3L1BA
3L1GA
3L1SA
3L1SB
3L1XA
3L1YA
3L1ZA
3L1ZB
3L2CA
3L2OA
3L2OB
3L2PA
3L38A
3L3AA
3L3MA
3L3NA
3L3RA
3L3XA
3L3ZA
3L42A
3L43A
3L43B
3L43C
3L43D
3L46A
3L46B
3L4CA
3L4CB
3L4GA
3L4GB
3L4GC
3L4GD
3L4GE
3L4GF
3L4GG
3L4GH
3L4GI
3L4GJ
3L4GK
3L4GL
3L4GM
3L4GN
3L4GO
3L4GP
3L4HA
3L4TA
3L4UA
3L50A
3L50B
3L54A
3L5CA
3L5CB
3L5EA
3L5EB
3L5HA
3L5IA
3L5JA
3L5JB
3L5KA
3L5WA
3L5WB
3L5WH
3L5WI
3L5WJ
3L5WL
3L5XA
3L5XH
3L5XL
3L6AA
3L6BA
3L6RA
3L6YA
3L6YC
3L6YE
3L7UA
3L7UB
3L7UC
3L82A
3L82B
3L8IA
3L8IB
3L8IC
3L8ID
3L8JA
3L8NA
3L8PA
3L8SA
3L8VA
3L8XA
3L95A
3L95B
3L95H
3L95L
3L95X
3L95Y
3L9JC
3L9JT
3L9LA
3L9LB
3L9PA
3L9QA
3L9QB
3LAWA
3LAWB
3LAWC
3LAWD
3LAWE
3LB6A
3LB6B
3LB6C
3LB6D
3LBJE
3LBKA
3LBOA
3LBXA
3LBXB
3LC3A
3LC3B
3LC3C
3LC3D
3LC4A
3LC4B
3LCDA
3LCKA
3LCOA
3LCPA
3LCPB
3LCPC
3LCPD
3LCSA
3LCTA
3LCYA
3LCYB
3LCYC
3LCYD
3LD5A
3LD6A
3LD6B
3LDPA
3LDPB
3LE4A
3LE6A
3LEAA
3LEAB
3LEEA
3LEEB
3LEEC
3LEED
3LEEE
3LEEF
3LENA
3LEOA
3LEPA
3LF5A
3LF5B
3LFAA
3LFBA
3LFCA
3LFDA
3LFEA
3LFFA
3LFLA
3LFLB
3LFLC
3LFMA
3LFNA
3LFQA
3LFVA
3LFVB
3LGDA
3LGDB
3LGLA
3LH0A
3LH5A
3LHGA
3LHJA
3LHRA
3LHRB
3LIIA
3LIIB
3LJ3A
3LJ8A
3LJBA
3LJBB
3LJTA
3LJUX
3LJWA
3LJWB
3LJZA
3LJZB
3LJZC
3LJZD
3LKJA
3LKJB
3LKJC
3LKXA
3LKXB
3LL8A
3LL8B
3LL8C
3LL8D
3LLHA
3LLHB
3LLIA
3LLKA
3LLKB
3LLKC
3LLMA
3LLMB
3LLPA
3LLPB
3LLRA
3LLRB
3LLRC
3LLRD
3LLRE
3LLUA
3LM0A
3LM5A
3LMGA
3LMGB
3LMKA
3LMKB
3LMNA
3LMNB
3LMYA
3LMYB
3LN2A
3LN2B
3LNXA
3LNXB
3LNXC
3LNXD
3LNXE
3LNXF
3LO5A
3LO5C
3LO5E
3LOFA
3LOFB
3LOFC
3LOFD
3LOFE
3LOFF
3LP7A
3LP7B
3LPBA
3LPBB
3LPOA
3LPOB
3LPOC
3LPOD
3LPPA
3LPPB
3LPPC
3LPPD
3LPQA
3LPQB
3LPWA
3LPWB
3LPYA
3LPYB
3LQ3A
3LQ8A
3LQ9A
3LQ9B
3LQGA
3LQHA
3LQLA
3LQMA
3LQMB
3LRAA
3LREA
3LREB
3LRHA
3LRHC
3LRHE
3LRHG
3LRHI
3LRHK
3LRHM
3LRHO
3LRIA
3LRNA
3LRNB
3LRQA
3LRQB
3LRQC
3LRQD
3LRUA
3LRUB
3LS8A
3LS8B
3LSEA
3LTLA
3LTLB
3LTQA
3LU9A
3LU9B
3LU9D
3LU9E
3LUEA
3LUEB
3LUEC
3LUED
3LUEE
3LUEF
3LUEG
3LUEH
3LUEI
3LUEJ
3LUEK
3LUEL
3LUEM
3LUEN
3LUEO
3LUEP
3LUEQ
3LUER
3LUES
3LUET
3LUGA
3LUGB
3LUGC
3LUIA
3LUIB
3LUIC
3LVPA
3LVPB
3LVPC
3LVPD
3LW0A
3LW0B
3LW0C
3LW0D
3LW1A
3LWEA
3LWEB
3LWKA
3LX7A
3LXAA
3LXAB
3LXCA
3LXCB
3LXJA
3LXJB
3LXJC
3LXJD
3LXKA
3LXLA
3LXNA
3LXPA
3LXXA
3LY2A
3LY2B
3LY2C
3LY2D
3LY2E
3LY2F
3LY2G
3LY2H
3LY5A
3LY5B
3LY6A
3LY6B
3LY6C
3LYIA
3LYIB
3LYRA
3LZ3A
3LZ5A
3LZBA
3LZBB
3LZBC
3LZBD
3M03A
3M03B
3M03C
3M04A
3M06A
3M06B
3M06C
3M06D
3M06E
3M06F
3M0DA
3M0DB
3M0DC
3M0DD
3M0IA
3M0WA
3M0WB
3M0WC
3M0WD
3M0WE
3M0WF
3M0WG
3M0WH
3M0WI
3M0WJ
3M11A
3M1DA
3M1DB
3M1NA
3M1NB
3M1QA
3M1SA
3M1SB
3M1WA
3M2YA
3M2ZA
3M42A
3M4TA
3M52A
3M52B
3M55A
3M57A
3M5BA
3M5BB
3M5TA
3M61U
3M66A
3M6FA
3M7PA
3M7RA
3M8VA
3M9JA
3M9JB
3MA2A
3MA2B
3MA2C
3MA2D
3MA3A
3MAOA
3MAPA
3MAPB
3MARA
3MARB
3MASA
3MASB
3MAXA
3MAXB
3MAXC
3MAZA
3MB3A
3MB7A
3MB9A
3MBGA
3MBGB
3MBGC
3MBLA
3MBWA
3MBWB
3MCBA
3MCBB
3MCFA
3MCFB
3MDAA
3MDCA
3MDFA
3MDFB
3MDGA
3MDGB
3MDIA
3MDIB
3MDJA
3MDJB
3MDJC
3MDMA
3MDRA
3MDRB
3MDTA
3MDTB
3MDYA
3MDYB
3MDYC
3MDYD
3MDZA
3MEWA
3MF0A
3MF0B
3MFSA
3MFTA
3MGHA
3MGHC
3MGIA
3MGMA
3MGMB
3MGYA
3MH0A
3MH1A
3MH2A
3MH3A
3MHDD
3MHKA
3MHWU
3MI8A
3MI8D
3MIYA
3MIYB
3MJ1A
3MJ2A
3MJGA
3MJGB
3MJGX
3MJGY
3MJHA
3MJHB
3MJHC
3MJHD
3MJKA
3MJKB
3MJKE
3MJKF
3MJKX
3MJKY
3MJRA
3MJRB
3MJRC
3MJRD
3MJWA
3MK4A
3MK6A
3MK6B
3MK6C
3MK6D
3MK8A
3MKPA
3MKPB
3MKPC
3MKPD
3ML5A
3ML8A
3ML9A
3MMYA
3MMYB
3MMYC
3MMYD
3MMYE
3MMYF
3MMYG
3MMYH
3MNHA
3MNIA
3MNJA
3MNKA
3MO0A
3MO0B
3MO2A
3MO2B
3MO2C
3MO2D
3MO7A
3MO8A
3MOPA
3MOPB
3MOPC
3MOPD
3MOPE
3MOPF
3MOPG
3MOPH
3MOPI
3MOPJ
3MOPK
3MOPL
3MOPM
3MOPN
3MOSA
3MOWA
3MP3A
3MP3B
3MP3C
3MP3D
3MP3E
3MP3F
3MP4A
3MP4B
3MP4C
3MP4D
3MP4E
3MP4F
3MPAA
3MPMA
3MPTA
3MPXA
3MQ4A
3MQ7A
3MQ7B
3MQ7C
3MQ7D
3MQ7E
3MQ7F
3MQ7G
3MQ7H
3MQ7I
3MQ7J
3MQ7K
3MQ7L
3MQBA
3MQBB
3MQBE
3MQBF
3MQCA
3MQCB
3MQCC
3MQCD
3MQIA
3MQIB
3MQIC
3MQLA
3MQMA
3MQMB
3MQPA
3MQRA
3MR2A
3MR3A
3MR5A
3MR6A
3MS5A
3MS6A
3MSJA
3MSJB
3MSJC
3MSXA
3MSXB
3MT5A
3MTGA
3MTGB
3MTLA
3MTNA
3MTNB
3MTNC
3MTND
3MTRA
3MTRB
3MTSA
3MTSB
3MTSC
3MTTA
3MU6A
3MU6B
3MU6C
3MU6D
3MUDA
3MUDB
3MUDC
3MUDD
3MUJA
3MUJB
3MVAO
3MVBO
3MVMA
3MVMB
3MW1A
3MWEA
3MWEB
3MWIU
3MX0A
3MX0B
3MX0C
3MX0D
3MX7A
3MXOA
3MXOB
3MXWA
3MXWH
3MXWL
3MXXA
3MXYA
3MY0A
3MY0B
3MY0C
3MY0D
3MY0E
3MY0F
3MY0G
3MY0H
3MY0I
3MY0J
3MY0K
3MY0L
3MY0M
3MY0N
3MY0O
3MY0P
3MY0Q
3MY0R
3MY0S
3MY0T
3MY0U
3MY0V
3MY0W
3MY0X
3MY1A
3MY1B
3MYGA
3MYIA
3MYZA
3MYZB
3MZ4A
3MZ4B
3MZ6A
3MZ7A
3MZTA
3MZTB
3MZTC
3MZTD
3MZTE
3MZTF
3N00A
3N0DA
3N0EA
3N0PA
3N0PB
3N0TA
3N0TB
3N0TC
3N0TD
3N1MB
3N1MC
3N1OA
3N1OB
3N1OC
3N1PB
3N1PC
3N1QA
3N1QB
3N1QC
3N1QD
3N1QE
3N1QF
3N2NA
3N2NB
3N2NC
3N2ND
3N2NE
3N2NF
3N2UA
3N2ZB
3N3FA
3N3FB
3N3KA
3N3KB
3N3ZA
3N3ZB
3N4LA
3N4LB
3N4LC
3N4WA
3N4WB
3N50A
3N50B
3N50C
3N50D
3N50E
3N50F
3N56A
3N56B
3N57A
3N5CA
3N5CB
3N5EA
3N5EB
3N5GA
3N5NX
3N5NY
3N6KF
3N6SA
3N6WA
3N7OA
3N7PA
3N7PB
3N7PC
3N7PD
3N7PE
3N7PF
3N7PJ
3N7PR
3N7QA
3N7RA
3N7RB
3N7RC
3N7RD
3N7SA
3N7SB
3N7SC
3N7SD
3N80A
3N80B
3N80C
3N80D
3N80E
3N80F
3N80G
3N80H
3N81A
3N81B
3N81C
3N81D
3N81E
3N81F
3N81G
3N81H
3N85A
3N85H
3N85L
3N8EA
3N8EB
3N8MA
3N95A
3N95B
3N95C
3N95D
3N96A
3N96B
3N96C
3N96D
3N9UA
3N9UB
3N9UC
3N9UI
3N9VA
3N9VB
3N9ZA
3N9ZB
3NA1A
3NA1B
3NA4A
3NAFA
3NARA
3NARB
3NAUA
3NAUB
3NAXA
3NAYA
3NAYB
3NBHA
3NBHB
3NBIA
3NBQA
3NBQB
3NBQC
3NBQD
3NCCA
3NCCB
3NCUA
3NCUB
3NDDA
3NDDB
3NDFA
3NDFB
3NDPA
3NDPB
3NDQA
3NE4A
3NERA
3NERB
3NESA
3NESB
3NEWA
3NEYA
3NEYB
3NEYC
3NEYD
3NEYE
3NEYF
3NF1A
3NFLA
3NFLB
3NFLC
3NFLD
3NFPA
3NFPB
3NFPH
3NFPI
3NFPK
3NFPL
3NFYA
3NFYB
3NG5A
3NG5B
3NGDA
3NGNA
3NGOA
3NGQA
3NH6A
3NH7A
3NH7B
3NH7C
3NH7D
3NH7H
3NH7I
3NH7J
3NH7K
3NH7L
3NH7M
3NH7N
3NH7O
3NH9A
3NHBA
3NHEA
3NHEB
3NHNA
3NJPA
3NJPB
3NJPC
3NJPD
3NJYA
3NJYB
3NKSA
3NKVA
3NKVB
3NLBA
3NMDA
3NMDB
3NMDC
3NMDD
3NMDE
3NMQA
3NMWA
3NMWB
3NMXA
3NMXB
3NMXC
3NMZA
3NMZB
3NMZC
3NMZD
3NNAA
3NNHA
3NNHB
3NNHC
3NNHD
3NNUA
3NNXA
3NO8A
3NO8B
3NOAA
3NOAB
3NOIA
3NOIB
3NOSA
3NOSB
3NP5A
3NP5B
3NP5C
3NP5D
3NPCA
3NPCB
3NQJA
3NQJB
3NQUA
3NQUB
3NR1A
3NR1B
3NR2A
3NR2B
3NR3A
3NR5A
3NR8A
3NR8B
3NR9A
3NR9B
3NR9C
3NRMA
3NRUA
3NRUB
3NRUC
3NRUD
3NRUE
3NRUF
3NRUG
3NRUH
3NRUI
3NRUJ
3NRUK
3NRUL
3NRXA
3NRXB
3NRYA
3NS9A
3NSIA
3NSIB
3NSKA
3NSKB
3NSLA
3NSLB
3NSLC
3NSLD
3NSLE
3NSLF
3NSQA
3NSQB
3NTPA
3NUMA
3NUNA
3NUPA
3NUSA
3NUXA
3NV3A
3NVQA
3NVQB
3NVQE
3NVQF
3NW5A
3NW6A
3NW7A
3NWHA
3NWHB
3NWHC
3NWHD
3NWNA
3NWUA
3NWUB
3NWUC
3NWVA
3NWVB
3NWVC
3NWVD
3NWWA
3NX0A
3NX0B
3NXAA
3NXAB
3NXAC
3NXAD
3NXBA
3NXBB
3NXOA
3NXPA
3NY1A
3NY1B
3NY3A
3NY5A
3NY5B
3NY5C
3NY5D
3NYJA
3NYLA
3NYNA
3NYNB
3NYXA
3NZ0A
3NZIA
3NZLA
3NZSA
3NZUA
3O0JA
3O0TA
3O0TB
3O0ZA
3O0ZB
3O0ZC
3O0ZD
3O10A
3O10B
3O10C
3O10D
3O19A
3O22A
3O23A
3O2GA
3O2TA
3O2YA
3O2YB
3O34A
3O36A
3O36B
3O3IX
3O3QA
3O3QB
3O3QC
3O3QD
3O3TA
3O46A
3O47A
3O47B
3O4RA
3O4RB
3O4RC
3O4RD
3O4SA
3O4TA
3O4UA
3O50A
3O50B
3O51A
3O55A
3O5DA
3O5DB
3O5EA
3O5FA
3O5IA
3O5IB
3O5JA
3O5ZA
3O5ZB
3O64A
3O64B
3O65A
3O65B
3O65C
3O65D
3O65E
3O65F
3O65G
3O65H
3O6EX
3O70A
3O7VX
3O7WA
3O7XA
3O7XB
3O7XC
3O7XD
3O8IA
3O8PA
3O8TA
3O8UA
3O8VA
3O8YA
3O8YB
3O96A
3O9LA
3O9LB
3O9LC
3O9LD
3O9MA
3O9MB
3OA6A
3OA6B
3OAWA
3OB2B
3OB9A
3OB9B
3OB9C
3OB9D
3OB9E
3OBGA
3OBJA
3OBQA
3OBSA
3OBUA
3OBXA
3OBZA
3OC1A
3OCGA
3OCTA
3OD0A
3OD0B
3OD6X
3OD8A
3OD8B
3OD8C
3OD8D
3OD8E
3OD8F
3OD8G
3OD8H
3ODCA
3ODCB
3ODEA
3ODEB
3ODOA
3ODOB
3ODRA
3ODSA
3ODWA
3ODWB
3ODXA
3ODXB
3ODYX
3ODZX
3OEDA
3OEDB
3OEDC
3OEDD
3OEFX
3OESA
3OF6A
3OF6B
3OF6C
3OF6D
3OF6E
3OF6F
3OF9A
3OFIA
3OFIB
3OFMA
3OFSA
3OFSB
3OFSC
3OFSD
3OFSE
3OFSF
3OG4A
3OG4B
3OG6A
3OG6B
3OG7A
3OG7B
3OG8A
3OG8B
3OGUA
3OHHA
3OHHB
3OHLA
3OHVA
3OHVB
3OHVC
3OHVD
3OHVE
3OHVF
3OIKA
3OIVA
3OJ2A
3OJ2B
3OJ2C
3OJ2D
3OJBA
3OJBB
3OJBC
3OJBD
3OJMA
3OJMB
3OJVA
3OJVB
3OJVC
3OJVD
3OJYA
3OJYB
3OJYC
3OKHA
3OL2A
3OL2B
3OLCX
3OLEA
3OLFA
3OLFC
3OLHA
3OLJA
3OLJB
3OLJC
3OLJD
3OLNA
3OLNB
3OLRA
3OLRB
3OLRC
3OLRD
3OMGA
3OMGB
3OMHA
3OMHB
3OMHC
3OMHD
3OMPA
3OMPB
3OMVA
3OMVB
3ONBA
3ONCA
3ONIA
3OOIA
3OOTA
3OOTB
3OOYA
3OOYB
3OOZA
3OP0A
3OP0B
3OP3A
3OP5A
3OP5B
3OP5C
3OP5D
3OP8A
3OP8B
3OPEA
3OPEB
3OQ1A
3OQ1B
3OQ1C
3OQ1D
3OQ5A
3OQ5B
3OQ5C
3ORHA
3ORHB
3ORHC
3ORHD
3ORNA
3ORXA
3ORXB
3ORXC
3ORXD
3ORXE
3ORXF
3ORXG
3ORXH
3ORZA
3ORZB
3ORZC
3ORZD
3OS3A
3OS5A
3OS8A
3OS8B
3OS8C
3OS8D
3OS9A
3OS9B
3OS9C
3OS9D
3OSAA
3OSAB
3OSAC
3OSAD
3OSEA
3OSIA
3OSIB
3OSKA
3OSKB
3OSNA
3OSWA
3OSWB
3OT3A
3OT8A
3OTBA
3OTBB
3OTCA
3OTCB
3OTEA
3OTEB
3OTFA
3OTUA
3OUHA
3OUIA
3OUJA
3OV6A
3OVEA
3OVPA
3OVPB
3OVQA
3OVQB
3OVVA
3OW6A
3OW8A
3OW8B
3OW8C
3OW8D
3OX5A
3OX5B
3OX5C
3OX5D
3OX5E
3OX5F
3OX6A
3OX6B
3OX6C
3OX6D
3OX6E
3OX6F
3OX7U
3OXFA
3OXFB
3OXGA
3OXLA
3OXUA
3OXUB
3OXUC
3OXUD
3OXUE
3OXUF
3OY1A
3OY5U
3OYWA
3OYWB
3OZ0A
3OZ1A
3OZ1B
3OZ1C
3OZ1D
3OZCA
3OZEA
3OZEB
3OZEC
3OZED
3OZEE
3OZEF
3OZKA
3OZKB
3P08A
3P08B
3P0CA
3P0CB
3P0EA
3P0EB
3P0EC
3P0ED
3P0EE
3P0EF
3P0FA
3P0LA
3P0LB
3P0LC
3P0LD
3P0UA
3P0UB
3P11A
3P11H
3P11L
3P1AA
3P1IA
3P1IB
3P1IC
3P1JA
3P1JB
3P1JC
3P1JD
3P1MA
3P1MB
3P1MC
3P1MD
3P1ME
3P1MF
3P1MG
3P1MH
3P23A
3P23B
3P23C
3P23D
3P2BA
3P2TA
3P2WA
3P34A
3P3NA
3P3SA
3P3SB
3P40A
3P4LA
3P53A
3P53B
3P56A
3P56B
3P56C
3P56D
3P56E
3P56F
3P5EA
3P5EB
3P5EC
3P5ED
3P6AA
3P6AB
3P6CA
3P6YA
3P6YB
3P6YC
3P6YD
3P6YE
3P6YF
3P6YG
3P6YH
3P6YI
3P6YJ
3P6YK
3P6YL
3P6YM
3P6YN
3P6YO
3P6YP
3P71C
3P71T
3P72A
3P7GA
3P7GB
3P7GC
3P7GD
3P7ZA
3P7ZB
3P87A
3P87B
3P87C
3P87D
3P87E
3P87F
3P8CA
3P8CB
3P8CD
3P8CE
3P8CF
3P8DA
3P8DB
3P8PA
3P8PB
3P8WA
3P8XA
3P90A
3P9GA
3P9WA
3P9WB
3P9WC
3P9WD
3P9WE
3P9WF
3P9WG
3P9WH
3PA3A
3PA4A
3PA5A
3PB1E
3PB1I
3PB4X
3PB6X
3PB7X
3PBAA
3PBAB
3PBEA
3PBEB
3PC7A
3PC7B
3PCVA
3PD7A
3PD7B
3PDCA
3PDCB
3PDFA
3PDJA
3PDJB
3PDNA
3PDOA
3PDOB
3PDQA
3PDQB
3PDYA
3PDYB
3PDZA
3PE0A
3PE0B
3PE3A
3PE3B
3PE3C
3PE3D
3PE6A
3PEDA
3PEDB
3PEDC
3PEGA
3PEQA
3PEQB
3PFFA
3PFNA
3PFNB
3PFNC
3PFND
3PFSA
3PFSB
3PFWO
3PFWP
3PFYA
3PG3A
3PG6A
3PG6B
3PG6C
3PG6D
3PG7A
3PG7B
3PGLA
3PGLB
3PH9A
3PH9B
3PHBE
3PHBQ
3PHBS
3PHBT
3PHBU
3PHBY
3PIXA
3PIYA
3PIZA
3PJ1A
3PJ2A
3PJ3A
3PJ8A
3PJCA
3PJJA
3PK1A
3PK1C
3PKIA
3PKIB
3PKIC
3PKID
3PKIE
3PKIF
3PKJA
3PKJB
3PKJC
3PKJD
3PKJE
3PKJF
3PKNA
3PL7A
3PL7B
3PLFB
3PLFD
3PLSA
3PM0A
3PMIA
3PMIB
3PMIC
3PMID
3PMLA
3PMLB
3PMNA
3PMTA
3PNCA
3PO9A
3PO9B
3POKA
3POMA
3POMB
3POSA
3POSB
3POSC
3POWA
3POZA
3PP0A
3PP0B
3PP1A
3PP2A
3PP2B
3PPAA
3PPJA
3PPJB
3PPVA
3PPWA
3PPXA
3PPYA
3PQ1A
3PQ1B
3PQZA
3PQZB
3PQZC
3PQZD
3PREA
3PRGA
3PRJA
3PRJB
3PRJC
3PRJD
3PRJE
3PRJF
3PRYA
3PRYB
3PRYC
3PRZA
3PS4A
3PS4B
3PS4C
3PS4D
3PS5A
3PS6A
3PS8A
3PT3A
3PT3B
3PTAA
3PTHA
3PTRB
3PU3A
3PU3B
3PUCA
3PUFA
3PUFB
3PUFC
3PUFD
3PUFE
3PUFF
3PUFG
3PUFH
3PUFI
3PUFJ
3PUFK
3PUFL
3PUFM
3PUFN
3PUFO
3PUFP
3PUFQ
3PUFR
3PUPA
3PUPB
3PUSA
3PUSB
3PV1A
3PV1B
3PV6A
3PV6B
3PV7A
3PVMA
3PVMB
3PVMC
3PVMD
3PVNA
3PVNB
3PVNC
3PVND
3PVNE
3PVNF
3PVNG
3PVNH
3PVNI
3PVNJ
3PVNK
3PVNL
3PVNM
3PVNN
3PVNO
3PVNP
3PVNQ
3PVNR
3PVNS
3PVNT
3PWYA
3PXAA
3PXBA
3PXCX
3PXDA
3PXEA
3PXEB
3PXEC
3PXED
3PXFA
3PXKA
3PXKB
3PXQA
3PYCA
3PZ7A
3PZEA
3PZPA
3PZPB
3Q01A
3Q01B
3Q02A
3Q02B
3Q03A
3Q03B
3Q05A
3Q05B
3Q05C
3Q05D
3Q06A
3Q06B
3Q06C
3Q06D
3Q0HA
3Q0HB
3Q0KA
3Q0KB
3Q0KC
3Q0KD
3Q0MA
3Q0MB
3Q0QA
3Q13A
3Q19A
3Q19B
3Q1DA
3Q1IA
3Q1JA
3Q1SH
3Q1SI
3Q1SL
3Q2EA
3Q2GA
3Q2GB
3Q2RA
3Q2TA
3Q2TB
3Q2TC
3Q2TD
3Q2UA
3Q2ZA
3Q30A
3Q32A
3Q32B
3Q36A
3Q36B
3Q3JA
3Q3JB
3Q4CA
3Q4CB
3Q4FA
3Q4FB
3Q4FC
3Q4FD
3Q4FE
3Q4FF
3Q4FG
3Q4FH
3Q4SA
3Q4TA
3Q4TB
3Q4ZA
3Q4ZB
3Q52A
3Q53A
3Q5DA
3Q5EA
3Q5EC
3Q5EE
3Q5EG
3Q5OA
3Q5OB
3Q67A
3Q67B
3Q6MA
3Q6MB
3Q6MC
3Q6NA
3Q6NB
3Q6NC
3Q6ND
3Q6NE
3Q6NF
3Q6OA
3Q6UA
3Q6WA
3Q6ZA
3Q71A
3Q72A
3Q72B
3Q74A
3Q74B
3Q7LA
3Q7LB
3Q7PA
3Q7PB
3Q7QA
3Q7QB
3Q8LA
3Q8MA
3Q8MB
3Q90A
3Q90B
3Q91A
3Q91B
3Q91C
3Q91D
3Q96A
3Q96B
3Q9PA
3Q9QA
3Q9QB
3Q9YA
3Q9ZA
3Q9ZB
3QA2A
3QA2B
3QAGA
3QAHA
3QAQA
3QARA
3QAZa
3QAZA
3QAZb
3QAZB
3QAZc
3QAZC
3QAZd
3QAZD
3QAZe
3QAZE
3QAZf
3QAZF
3QAZg
3QAZG
3QAZh
3QAZH
3QAZi
3QAZI
3QAZj
3QAZJ
3QAZK
3QAZL
3QAZM
3QAZN
3QAZO
3QAZP
3QAZQ
3QAZR
3QAZS
3QAZT
3QAZU
3QAZV
3QAZW
3QAZX
3QAZY
3QAZZ
3QB1A
3QB1B
3QB1C
3QB1D
3QB1E
3QB1F
3QB1G
3QB1H
3QB4A
3QB4B
3QB4C
3QB4D
3QB5A
3QB5B
3QB5C
3QB5K
3QB7A
3QB7B
3QB7C
3QB7D
3QBJA
3QBJB
3QBNA
3QBTA
3QBTB
3QBTC
3QBTD
3QBTE
3QBTF
3QBTG
3QBTH
3QBVA
3QBVB
3QBVC
3QBVD
3QBYA
3QBYB
3QBYC
3QC3A
3QC3B
3QC4A
3QC4B
3QCAA
3QCAB
3QCAC
3QCAD
3QCBA
3QCBB
3QCDA
3QCEA
3QCEB
3QCGA
3QCHA
3QCIA
3QCJA
3QCKA
3QCLA
3QCMA
3QCMB
3QCNA
3QCYA
3QD0A
3QD4A
3QD6A
3QD6B
3QD6C
3QD6D
3QD6E
3QD6F
3QD6R
3QD6S
3QD6T
3QD6U
3QDAA
3QDDA
3QE0A
3QE0B
3QE0C
3QE2A
3QE2B
3QE9Y
3QE9Z
3QEAZ
3QENA
3QENB
3QEOA
3QEOB
3QF2A
3QF2B
3QFAA
3QFAB
3QFAC
3QFAD
3QFCA
3QFCB
3QFRA
3QFRB
3QFSA
3QFTA
3QFVA
3QFVB
3QGWA
3QGWB
3QGYA
3QGYB
3QH9A
3QHEA
3QHEC
3QI1A
3QI2A
3QI2B
3QI2C
3QI2D
3QI3A
3QI3B
3QI5A
3QI5B
3QICA
3QIIA
3QIJA
3QIJB
3QIKA
3QIRA
3QIRB
3QIRC
3QIRD
3QISA
3QJ4A
3QJ4B
3QJ6A
3QJZA
3QK0A
3QK3A
3QK3B
3QK3C
3QKGA
3QKJA
3QKJB
3QKJC
3QKJD
3QKLA
3QKMA
3QKPA
3QKQA
3QLAA
3QLAD
3QLNA
3QLNB
3QLPH
3QLPL
3QM4A
3QM4B
3QMBA
3QMCA
3QMGA
3QMHA
3QN7A
3QNFA
3QNFB
3QNFC
3QNTA
3QNUA
3QNWA
3QNWB
3QNWC
3QNWD
3QNWE
3QNWF
3QNWG
3QNWH
3QNZA
3QNZB
3QO4A
3QOAA
3QOFA
3QOFB
3QOFC
3QOFD
3QORA
3QORB
3QORC
3QORD
3QORE
3QOWA
3QOXA
3QP3A
3QP3B
3QP3C
3QPUA
3QPVA
3QPWA
3QQ7A
3QQ8A
3QQ8B
3QQDA
3QQDB
3QQNA
3QQNB
3QQPA
3QQPB
3QQPC
3QQPD
3QQUA
3QQUB
3QQUC
3QQUD
3QR2A
3QR2B
3QR6A
3QRDA
3QRDB
3QRDC
3QRDD
3QRFF
3QRFG
3QRFH
3QRFI
3QRFM
3QRFN
3QRIA
3QRIB
3QRJA
3QRJB
3QRKA
3QRTA
3QRUA
3QS7A
3QS7B
3QS7C
3QS7D
3QS7E
3QS7F
3QS7G
3QS7H
3QS9A
3QS9B
3QS9C
3QS9D
3QS9E
3QS9F
3QS9G
3QS9H
3QT0A
3QT2A
3QT2B
3QT2C
3QT2D
3QT2E
3QT2F
3QTEA
3QTEB
3QTEC
3QTED
3QTIA
3QTIB
3QU6A
3QU6B
3QU6C
3QU8A
3QU8B
3QU8C
3QU8D
3QU8E
3QU8F
3QUDA
3QUEA
3QVBA
3QVEA
3QVEB
3QVEC
3QVUA
3QVUB
3QWEA
3QWMA
3QWPA
3QWQA
3QWQB
3QWRA
3QWRB
3QWRD
3QWZA
3QWZB
3QX1A
3QX1B
3QX3A
3QX3B
3QXAA
3QXAB
3QXAD
3QXAE
3QXDA
3QXDB
3QXDD
3QXDE
3QXLA
3QXLB
3QXMA
3QXMB
3QXYA
3QXYB
3QYBA
3QYEA
3QYEB
3QYMA
3QYMB
3QYMC
3QYMD
3QYME
3QYMF
3QYMG
3QYMH
3QYTA
3QZ2A
3QZ2B
3R0NA
3R1GB
3R1GH
3R1GL
3R1HA
3R1HD
3R1NA
3R21A
3R22A
3R27A
3R27B
3R29A
3R29B
3R2AA
3R2AB
3R2AC
3R2AD
3R2BA
3R2BB
3R2BC
3R2BD
3R2BE
3R2BF
3R2BG
3R2BH
3R2BI
3R2BJ
3R2BK
3R2BL
3R2PA
3R2WA
3R2WB
3R2WC
3R2WD
3R2YA
3R30A
3R3IA
3R3IB
3R3IC
3R3ID
3R3MA
3R3MB
3R3MC
3R3MD
3R43A
3R45A
3R45B
3R45C
3R4LA
3R4OA
3R4OB
3R4PA
3R4PB
3R58A
3R59A
3R5KA
3R5KB
3R5NA
3R62A
3R62B
3R6BA
3R6NA
3R6NB
3R7GA
3R7NA
3R7NB
3R7NC
3R7ND
3R7OA
3R7QA
3R7RA
3R7SA
3R7SB
3R7SC
3R7SD
3R7XA
3R7XB
3R85A
3R85B
3R85C
3R85D
3R8AA
3R8AB
3R8DA
3R8HA
3R8IA
3R8IB
3R8KA
3R8KB
3R8KC
3R8KD
3R8MA
3R8QA
3R8ZA
3R90A
3R90B
3R90C
3R90D
3R90E
3R90F
3R90G
3R90H
3R90I
3R90J
3R90K
3R90L
3R93A
3R93B
3R93C
3R93D
3R9AA
3R9AB
3R9AC
3R9AD
3R9MA
3R9NA
3RAPR
3RAPS
3RAUA
3RAUB
3RAWA
3RAWB
3RAYA
3RBGA
3RBGB
3RBGC
3RBGD
3RBLA
3RBLB
3RBNA
3RBNB
3RBQA
3RBQB
3RBQC
3RBQD
3RBQE
3RBQF
3RBSA
3RBUA
3RBWA
3RBWB
3RBWC
3RBWD
3RC3A
3RC8A
3RCDA
3RCDB
3RCDC
3RCDD
3RCHA
3RCHB
3RCJA
3RCOA
3RCOB
3RCPA
3RD2A
3RDHA
3RDHB
3RDHC
3RDHD
3RDVA
3RDVB
3RDVC
3RDVD
3REEA
3REPA
3REPB
3REZA
3REZB
3REZC
3REZD
3RFEA
3RFEB
3RG3A
3RG4A
3RGEA
3RGHA
3RGHB
3RGKA
3RH6A
3RHKA
3RHKB
3RI1A
3RI1B
3RI4A
3RI4D
3RIBA
3RIBB
3RICA
3RIGA
3RIGB
3RIIA
3RIIB
3RIPA
3RISA
3RISB
3RISC
3RISD
3RJ3A
3RJ3B
3RJ3C
3RJ3D
3RJ3E
3RJ3F
3RJDA
3RJEA
3RJOA
3RJWA
3RJWB
3RK6A
3RK6B
3RKQA
3RKQB
3RL8A
3RL8B
3RL8C
3RL8D
3RL8E
3RLDA
3RLEA
3RLNA
3RLOA
3RM6A
3RM8A
3RM8B
3RMUA
3RMUB
3RMUC
3RMUD
3RMVA
3RMWA
3RN5A
3RN5B
3RN5C
3RN5D
3RN8A
3RN8B
3RN8C
3RNJA
3RNMA
3RNMB
3RNMC
3RNMD
3RNME
3RNMF
3RNUA
3RNUB
3RNUC
3RNUD
3RNYA
3RNYB
3RP1A
3RP1B
3RP1C
3RP1D
3RPGA
3RPGB
3RPGC
3RPNA
3RPNB
3RPNC
3RPND
3RPNE
3RPNF
3RPPA
3RPPB
3RPPC
3RPXA
3RPXB
3RPXC
3RPYA
3RQ3A
3RQ3B
3RQ4A
3RQ7A
3RQDA
3RQDB
3RQEA
3RQEB
3RQEC
3RQED
3RQSA
3RQSB
3RRQA
3RRUA
3RRUB
3RRZA
3RS4A
3RS7A
3RSLA
3RSNA
3RSVA
3RSWA
3RSWB
3RSXA
3RTMA
3RTNA
3RTPA
3RTRA
3RTRB
3RTRC
3RTRD
3RTRE
3RTRF
3RTRG
3RTRH
3RU0A
3RU0B
3RU1A
3RULA
3RULB
3RULC
3RULD
3RV5A
3RV5B
3RV5C
3RV5D
3RVGA
3RW6A
3RW6B
3RW7A
3RW7B
3RW7C
3RW7D
3RW9A
3RW9B
3RWPA
3RWQA
3RX3A
3RY4A
3RY5A
3RY6A
3RY6B
3RY6C
3RYEA
3RYYA
3RZ3A
3RZ3B
3RZ3C
3RZ3D
3RZGA
3RZHA
3RZJA
3RZLA
3RZLD
3RZMA
3RZNA
3RZUA
3RZUB
3RZUC
3RZUD
3RZUE
3RZUF
3RZUG
3RZVA
3RZWA
3RZWB
3RZWC
3RZWD
3S0IA
3S0KA
3S0OA
3S24A
3S24B
3S24C
3S24D
3S24E
3S24F
3S24G
3S2AA
3S2PA
3S32A
3S35H
3S35L
3S35X
3S37H
3S37L
3S37X
3S3IA
3S3JA
3S3PA
3S41A
3S4EA
3S4MA
3S4QA
3S4RA
3S4RB
3S4YA
3S4YB
3S5AA
3S5DA
3S5EA
3S5FA
3S5FB
3S5JA
3S5JB
3S5NA
3S5OA
3S66A
3S66B
3S67A
3S6CA
3S6WA
3S72B
3S79A
3S7BA
3S7JA
3S7LA
3S7MA
3S7RA
3S7RB
3S84A
3S84B
3S8EA
3S8EB
3S8EC
3S8ED
3S8EE
3S8EF
3S8EG
3S8EH
3S8IA
3S8IB
3S8PA
3S8PB
3S8SA
3S8VA
3S8VB
3S8VX
3S8WA
3S8WB
3S8WC
3S8ZA
3S91A
3S92A
3S93A
3S93B
3S94A
3S94B
3S95A
3S95B
3S97A
3S97B
3S97C
3S97D
3S98A
3S9DA
3S9DB
3S9DC
3S9DD
3S9GA
3S9GB
3S9LA
3S9LB
3S9LC
3S9LD
3S9OA
3S9OB
3S9OC
3SA0A
3SAGA
3SAGB
3SAHA
3SAHB
3SAYA
3SAYB
3SBDA
3SBDB
3SBEA
3SBYA
3SBYB
3SBZA
3SC0A
3SD0A
3SD0B
3SD4A
3SD4B
3SD5A
3SDEA
3SDEB
3SE2A
3SE2B
3SE2C
3SE2D
3SE4A
3SE4B
3SE4C
3SE6A
3SE6B
3SEAA
3SEAB
3SEIA
3SEIB
3SENA
3SENB
3SENC
3SEND
3SF4A
3SF4B
3SF4C
3SF4D
3SF4E
3SF4F
3SFFA
3SFHA
3SFJA
3SFJC
3SGJA
3SGJB
3SGJC
3SHEA
3SHIA
3SHIG
3SHIM
3SHTA
3SHTB
3SHTC
3SHUA
3SHUB
3SHVA
3SHVB
3SHWA
3SHYA
3SHZA
3SI0A
3SI5A
3SI5B
3SI8A
3SIEA
3SIEB
3SJGA
3SJMA
3SJMB
3SJXA
3SKGA
3SKGB
3SKGD
3SKGE
3SKJE
3SKJF
3SKJH
3SKJI
3SKJL
3SKJM
3SKPA
3SLAA
3SLAB
3SLAC
3SLAD
3SLAE
3SLSA
3SLSB
3SM9A
3SMIA
3SMIB
3SMJA
3SMJB
3SMPA
3SMPB
3SMQA
3SMSA
3SMTA
3SMZA
3SN5A
3SN5B
3SN7A
3SN7B
3SNHA
3SO3A
3SO3B
3SO3C
3SO8A
3SOAA
3SOBB
3SOBH
3SOBL
3SOEA
3SOGA
3SOMA
3SOMB
3SOMC
3SOMD
3SOME
3SOMF
3SOMG
3SOMH
3SOMI
3SOMJ
3SOMK
3SOML
3SOMM
3SOMN
3SOMO
3SOMP
3SOOA
3SOOB
3SOOC
3SOPA
3SOPB
3SORA
3SOVA
3SOXA
3SOXB
3SP6A
3SP7A
3SP8A
3SP8B
3SP9A
3SP9B
3SPFA
3SPRA
3SQDA
3SQDB
3SQEE
3SQHE
3SQOA
3SQOH
3SQOL
3SQOP
3SQQA
3SR2A
3SR2B
3SR2C
3SR2D
3SR2E
3SR2F
3SR2G
3SR2H
3SRDA
3SRDB
3SRDC
3SRDD
3SRFA
3SRFB
3SRFC
3SRFD
3SRFE
3SRFF
3SRFG
3SRFH
3SRVA
3SRVB
3SSUA
3SSUB
3STMX
3STNA
3SU8A
3SU8X
3SVAA
3SVHA
3SVHB
3SVMA
3SW0X
3SW4A
3SW7A
3SW9A
3SW9B
3SWBA
3SWKA
3SWKB
3SWLA
3SWRA
3SWVA
3SWYA
3SWYB
3SWYC
3SX0A
3SX3A
3SX4A
3SX4B
3SX5A
3SX7A
3SX8A
3SXBA
3SXCA
3SXDA
3SXEA
3SXGA
3SXRA
3SXRB
3SXSA
3SYXA
3SZAA
3SZAB
3SZRA
3T03A
3T03B
3T06A
3T06B
3T06E
3T06F
3T0EA
3T0EB
3T0EC
3T0ED
3T0EE
3T0LA
3T0OA
3T1DA
3T1DB
3T1DC
3T1IA
3T1IB
3T1IC
3T1ID
3T1KA
3T1KB
3T1NA
3T1NB
3T1PA
3T1WA
3T2NA
3T2NB
3T2NH
3T2NI
3T2NL
3T2NM
3T2SA
3T2SB
3T30A
3T30B
3T30C
3T30D
3T30E
3T30F
3T30G
3T30H
3T30I
3T30J
3T3JA
3T3KA
3T3LA
3T3QA
3T3QB
3T3QC
3T3QD
3T3TA
3T3TB
3T3TC
3T3TD
3T3XA
3T3XB
3T3ZA
3T3ZB
3T3ZC
3T3ZD
3T54A
3T5DA
3T5DC
3T5GA
3T5GB
3T5WA
3T5WB
3T5WD
3T5WE
3T5WF
3T5WG
3T5WH
3T5WI
3T5WJ
3T5WK
3T5WL
3T5WM
3T5XA
3T5XB
3T6AA
3T6AB
3T6AC
3T6AD
3T6GA
3T6GB
3T6GC
3T6GD
3T6JA
3T6PA
3T6RA
3T6RB
3T7AA
3T7LA
3T7NA
3T7NB
3T7OA
3T7OB
3T7UA
3T7UB
3T8MA
3T92A
3T99A
3T9KA
3T9KB
3T9LA
3T9TA
3TACA
3TACB
3TB3A
3TB3B
3TBDA
3TBGA
3TBGB
3TBGC
3TBGD
3TBLA
3TBLB
3TBLC
3TBLD
3TBLE
3TC5A
3TCPA
3TCPB
3TCXa
3TCXA
3TCXb
3TCXB
3TCXC
3TCXD
3TCXE
3TCXF
3TCXG
3TCXH
3TCXI
3TCXJ
3TCXK
3TCXL
3TCXM
3TCXN
3TCXO
3TCXP
3TCXQ
3TCXR
3TCXS
3TCXT
3TCXU
3TCXV
3TCXW
3TCXX
3TCXY
3TCXZ
3TDCA
3TDKA
3TDKB
3TDKC
3TDKD
3TDKE
3TDKF
3TDKG
3TDKH
3TDKI
3TDKJ
3TDKK
3TDKL
3TDLA
3TDUA
3TDUB
3TDUC
3TDUD
3TE3A
3TE3B
3TE3C
3TE3D
3TE3E
3TE3F
3TEIA
3TEQA
3TEQB
3TEQC
3TEQD
3TF2A
3TF2B
3TF2C
3TF2D
3TF5A
3TF5B
3TF5C
3TG3A
3TG3B
3TG3C
3TG3D
3TG4A
3TGDA
3TGPA
3TGXA
3TGXB
3TGXC
3TGXD
3TGXE
3TGXF
3TGXG
3TGXH
3TGXI
3TGXJ
3TGXK
3TGXL
3TGXM
3TGXN
3TGXO
3TGXP
3TGZA
3TGZB
3TH5A
3TH5B
3THBA
3THHA
3THHB
3THMF
3THMH
3THML
3THPA
3THTA
3THTB
3THTC
3THTD
3THWA
3THWB
3THXA
3THXB
3THYA
3THYB
3THZA
3THZB
3TIWA
3TIWB
3TIYA
3TJ3A
3TJ3B
3TJ3C
3TJ3D
3TJEF
3TJEH
3TJEL
3TJFA
3TJFB
3TJFC
3TJFD
3TJFE
3TJGA
3TJGB
3TJGC
3TJGD
3TJGE
3TJJA
3TJJB
3TJJC
3TJJD
3TJJE
3TJKA
3TJKB
3TJKC
3TJKD
3TJKE
3TJMA
3TJNA
3TJNB
3TJND
3TJOA
3TJOB
3TJOD
3TJPA
3TJQA
3TJSA
3TJUA
3TK0A
3TK9A
3TKBA
3TKHA
3TKIA
3TKJA
3TKJB
3TKMA
3TKQA
3TKQB
3TKQC
3TKQD
3TKQE
3TKRA
3TKRB
3TKRC
3TKRD
3TKRE
3TKRF
3TKRG
3TKRH
3TKRI
3TKRJ
3TKSA
3TKSB
3TKSC
3TKSD
3TKSE
3TKZA
3TL0A
3TL5A
3TLPA
3TLPB
3TLRA
3TLRB
3TLRC
3TLRD
3TM6A
3TM6B
3TM6C
3TM6D
3TM6E
3TM6F
3TM6G
3TM6H
3TMMA
3TMOA
3TN2A
3TNHA
3TNHB
3TNIA
3TNIB
3TNUA
3TNUB
3TO8A
3TOAA
3TOBA
3TOJA
3TOJB
3TONA
3TONB
3TOQA
3TOWA
3TPJA
3TPLA
3TPLB
3TPLC
3TPPA
3TPRA
3TPXA
3TPXC
3TPXE
3TQ1A
3TQ7A
3TQ7B
3TQ7P
3TQ7Q
3TRTA
3TRTB
3TSOA
3TSOB
3TSOC
3TSOD
3TSVA
3TSWA
3TSWB
3TSWC
3TSWD
3TSZA
3TT0A
3TT0B
3TT4A
3TT9A
3TTIA
3TTJA
3TUBA
3TUCA
3TUDA
3TUGA
3TUOA
3TUOB
3TUOC
3TUOD
3TV0A
3TV0B
3TV6A
3TV6B
3TV7A
3TV7B
3TV7C
3TV7D
3TV8A
3TV8B
3TVCA
3TVLA
3TVLB
3TVNX
3TVXA
3TVXB
3TW4A
3TW4B
3TW8A
3TW8B
3TW8C
3TW8D
3TWJA
3TWJB
3TWJC
3TWJD
3TWQA
3TWQB
3TWRA
3TWRB
3TWRC
3TWRD
3TWTA
3TWTB
3TWTC
3TWTD
3TWUA
3TX7A
3TX7B
3TXOA
3TY0A
3TY0B
3TYYA
3TYYB
3TZDA
3TZMA
3TZVA
3TZVB
3TZVC
3TZVD
3TZVG
3TZVH
3U0DA
3U0DB
3U0DC
3U0DD
3U0RA
3U0TA
3U0TB
3U0TC
3U0TD
3U0VA
3U0XA
3U0XB
3U0YA
3U0YB
3U10A
3U11A
3U11B
3U12A
3U12B
3U15A
3U15B
3U15C
3U15D
3U1KA
3U1KB
3U1KC
3U1KD
3U1NA
3U1NB
3U1NC
3U1ND
3U1UA
3U1UB
3U21A
3U21B
3U23A
3U2IA
3U2IB
3U2LA
3U2MA
3U2OA
3U2PA
3U2TA
3U2WA
3U2WB
3U30A
3U30B
3U30C
3U30D
3U30E
3U30F
3U3AX
3U3FA
3U3FB
3U3FC
3U3FD
3U3JA
3U3JB
3U3MA
3U3PA
3U3RA
3U3ZA
3U45X
3U47A
3U4HA
3U4HB
3U4IA
3U4IB
3U4SA
3U4SB
3U53A
3U53B
3U53C
3U53D
3U5MA
3U5MB
3U5MC
3U5MD
3U5ME
3U5MF
3U5MG
3U5MH
3U5MI
3U5MJ
3U5MK
3U5ML
3U5OA
3U5OB
3U5OC
3U5OD
3U5OE
3U5OF
3U5OG
3U5OH
3U5PA
3U5PB
3U5PC
3U5PD
3U5PE
3U5PF
3U5PG
3U5PH
3U5SA
3U69H
3U6HA
3U6IA
3U6JA
3U6VA
3U6VB
3U74U
3U7DA
3U7DC
3U7UA
3U7UB
3U7UC
3U7UD
3U7UE
3U7UF
3U7UG
3U7UH
3U7UI
3U7UJ
3U7UK
3U7UL
3U83A
3U84A
3U84B
3U86A
3U87A
3U87B
3U88A
3U88B
3U88C
3U88D
3U88M
3U88N
3U8IA
3U8IB
3U8UA
3U8UB
3U8UC
3U8UD
3U8UE
3U8UF
3U8ZA
3U8ZB
3U8ZC
3U8ZD
3U9MA
3U9MC
3U9ME
3U9MG
3U9NA
3U9WA
3U9XA
3UA1A
3UA6A
3UA6B
3UA7A
3UA7B
3UA7C
3UA7D
3UB2A
3UB3A
3UB4A
3UBWA
3UBYA
3UBYB
3UCDA
3UCDB
3UCGA
3UCHA
3UCRA
3UCRB
3UCRC
3UCRD
3UCTA
3UCTB
3UCYA
3UCZP
3UD2A
3UD2B
3UD2C
3UD3P
3UD7A
3UD7B
3UD7C
3UDDA
3UDDB
3UDJA
3UDWA
3UDWB
3UDWC
3UDWD
3UE2A
3UE4A
3UE4B
3UE8A
3UE8B
3UEDA
3UEDC
3UEGA
3UEGB
3UEHA
3UEHB
3UEIA
3UEIB
3UEMA
3UENA
3UEOA
3UEOB
3UEOC
3UEOD
3UF1A
3UF1B
3UF1C
3UF1D
3UF2A
3UF2B
3UF2C
3UF2D
3UF2E
3UF2F
3UF2G
3UF2H
3UF2I
3UF2J
3UFJA
3UFJB
3UG1A
3UG2A
3UGCA
3UGRA
3UH2A
3UH2B
3UH4A
3UH4B
3UI6A
3UIIA
3UIIB
3UIJA
3UIJB
3UINA
3UINB
3UINC
3UIND
3UIUA
3UIUB
3UIXA
3UJ1A
3UK6A
3UK6B
3UK6C
3UK6D
3UK6E
3UK6F
3UK6G
3UK6H
3UK6I
3UK6J
3UK6K
3UK6L
3UKMA
3UKMB
3UKMC
3UKMD
3ULHA
3ULIA
3ULLA
3ULLB
3ULUA
3ULUC
3ULUD
3ULUE
3ULUF
3ULUH
3ULUL
3UM0A
3UM1A
3UM1D
3UM3A
3UM7A
3UM7B
3UMHA
3UMIA
3UMKA
3UMNA
3UMNB
3UMNC
3UMRA
3UMSA
3UMWA
3UMXA
3UMZA
3UMZB
3UN0A
3UN0B
3UN9A
3UN9B
3UN9C
3UNKA
3UNMA
3UNMB
3UNNA
3UNPA
3UNWA
3UNWB
3UNWC
3UNWD
3UO4A
3UO5A
3UO6A
3UO6B
3UO7A
3UO7B
3UO9A
3UO9B
3UO9C
3UO9D
3UOBA
3UOBB
3UOKA
3UOKB
3UOLA
3UOLB
3UOMA
3UOMB
3UOMC
3UOMD
3UOME
3UOMF
3UOTA
3UOTB
3UP1A
3UP1B
3UP7A
3UPQA
3UQ0A
3UQ2A
3UQPA
3UQRA
3UQRB
3UQRC
3UQUA
3UQWA
3UR4A
3UR4B
3URFA
3URFZ
3UROR
3US2A
3US2B
3US2C
3US2D
3US2G
3US2H
3US2I
3US2J
3UT1A
3UT3A
3UT3B
3UT3C
3UT3D
3UTUH
3UUAA
3UUAB
3UUCA
3UUCB
3UUCC
3UUCD
3UUNA
3UUNB
3UUOA
3UUOB
3UV2A
3UV4A
3UV4B
3UV5A
3UVDA
3UVHA
3UVHB
3UVJA
3UVJB
3UVJC
3UVJD
3UVKA
3UVOA
3UVPA
3UVQA
3UVRA
3UVTA
3UVTB
3UVTC
3UVTD
3UVTE
3UVYA
3UWEA
3UWNA
3UWPA
3UWTA
3UX2A
3UX3A
3UX3B
3UX9A
3UX9B
3UX9C
3UX9D
3UXGA
3UYJA
3UYJB
3UYNA
3UYOA
3UYOD
3UYQA
3UYSA
3UYSB
3UYSC
3UYSD
3UYTA
3UYTB
3UYTC
3UYTD
3UZCA
3UZDA
3UZPA
3UZPB
3UZYA
3UZYB
3V0LA
3V0MA
3V0MB
3V0OA
3V0OB
3V0QA
3V0QB
3V19B
3V19D
3V2BA
3V30A
3V31A
3V32A
3V32B
3V33A
3V33B
3V34A
3V34B
3V36A
3V3EA
3V3EB
3V3FA
3V3GB
3V3HB
3V3IB
3V3JA
3V3LA
3V3LB
3V3QA
3V3QB
3V42A
3V42B
3V4AA
3V4JA
3V4JB
3V4KA
3V4KB
3V4OA
3V4QA
3V4WA
3V53A
3V53B
3V53C
3V53D
3V53E
3V55A
3V5JA
3V5JB
3V5LA
3V5LB
3V5LC
3V5LD
3V5QA
3V5QB
3V5XA
3V5XB
3V5YA
3V5YB
3V5YC
3V5YD
3V5ZA
3V5ZB
3V66A
3V6AA
3V6CA
3V6CB
3V6EA
3V6EB
3V6LA
3V6LB
3V6MA
3V6MB
3V6MC
3V6MD
3V6MF
3V6MG
3V6MI
3V6MJ
3V6RA
3V6RB
3V6SA
3V6SB
3V70A
3V70B
3V79C
3V79K
3V79M
3V8DA
3V8DB
3V8OA
3V8OB
3V8TA
3V8TB
3V8WA
3V8WB
3V92A
3V92B
3V96A
3V96B
3V98A
3V98B
3V99A
3V99B
3V9GA
3V9GB
3V9GC
3V9GD
3V9HA
3V9HB
3V9HC
3V9HD
3V9IA
3V9IB
3V9IC
3V9ID
3V9TA
3VA2A
3VA2B
3VA2C
3VAGA
3VAGB
3VBBA
3VBBB
3VBBC
3VBBD
3VBBE
3VBBF
3VBGA
3VBGB
3VBGC
3VBGD
3VBQA
3VBTA
3VBVA
3VBWA
3VCMA
3VCMB
3VCMP
3VD2A
3VD2B
3VD2C
3VD2D
3VD2I
3VD2J
3VEUA
3VEVA
3VF0A
3VF0B
3VF6A
3VF8A
3VF9A
3VFDA
3VFQA
3VG1A
3VG2A
3VGOA
3VGOB
3VGOC
3VHAA
3VHCA
3VHEA
3VHKA
3VHUA
3VHVA
3VI6A
3VIDA
3VJ9A
3VJBA
3VJBB
3VJBC
3VJBD
3VJBE
3VJBF
3VJHA
3VJHB
3VJNA
3VJOA
3VKEA
3VKEB
3VKEC
3VKED
3VKKA
3VKLA
3VKLB
3VKNA
3VKNB
3VLGA
3VLNA
3VM8A
3VM8B
3VN4A
3VN9A
3VNNA
3VNTA
3VO3A
3VONa
3VONA
3VONb
3VONB
3VONc
3VONC
3VONd
3VOND
3VONe
3VONE
3VONf
3VONF
3VONg
3VONG
3VONh
3VONH
3VONi
3VONI
3VONj
3VONJ
3VONk
3VONK
3VONl
3VONL
3VONm
3VONM
3VONn
3VONN
3VONo
3VONO
3VONp
3VONP
3VONQ
3VONR
3VONS
3VONT
3VONU
3VONV
3VONW
3VONX
3VONY
3VONZ
3VOQA
3VOQB
3VOWA
3VOWB
3VOYA
3VP0A
3VP2A
3VP4A
3VP6A
3VP6B
3VPMA
3VPMB
3VPNA
3VPNB
3VPOA
3VPOB
3VPPA
3VPPB
3VQUA
3VRNA
3VROA
3VRPA
3VRQA
3VRQB
3VS1A
3VS1B
3VS3A
3VS3B
3VS7A
3VS7B
3VSOA
3VSOB
3VSPA
3VSPB
3VTUA
3VTVA
3VU7C
3VU7H
3VUCA
3VUCB
3VUMA
3VUTA
3VUTB
3VUZA
3VV0A
3VV6A
3VV7A
3VV8A
3VVHA
3VVHB
3VVHC
3VVVA
3VVWA
3VVWB
3VW6A
3VW6B
3VW8A
3VWDA
3VWEA
3VWKA
3VWKB
3VWKC
3VWKD
3VWWA
3VWWB
3VY6A
3VYXA
3VZBA
3VZBB
3VZBC
3VZCA
3VZCB
3VZCC
3VZCD
3VZCE
3VZCF
3VZDA
3VZDB
3VZDC
3VZDD
3VZDE
3VZDF
3W03A
3W03B
3W03C
3W03D
3W0UA
3W0UB
3W0YA
3W16A
3W18A
3W18B
3W1BA
3W1FA
3W2CA
3W2CC
3W2CE
3W2CG
3W2OA
3W2PA
3W2QA
3W2RA
3W2SA
3W32A
3W33A
3W3GA
3W3GB
3W3JA
3W3JB
3W3KA
3W3KB
3W3LA
3W3LB
3W3LC
3W3LD
3W4UA
3W4UB
3W4UC
3W4UD
3W4UE
3W4UF
3W55A
3W5EA
3W5EB
3W5KA
3W5KB
3W5OA
3W5OB
3W6IA
3W6IE
3W6NA
3W6NB
3W6OA
3W6OB
3W6RA
3W82A
3W82B
3W8HA
3W8HB
3W8IA
3W8IB
3W8JA
3W8JB
3W8LA
3W8LB
3W8QA
3W9YA
3WA4A
3WALA
3WANA
3WANB
3WAOA
3WAOB
3WAOC
3WAOD
3WAPA
3WB4A
3WB5A
3WBGA
3WBGB
3WBGC
3WBGD
3WBLA
3WBPA
3WBPB
3WBQA
3WBQB
3WC9A
3WC9B
3WC9C
3WC9D
3WC9E
3WC9F
3WCMA
3WCMB
3WCMC
3WCMD
3WCME
3WCMF
3WD5A
3WD5H
3WD5L
3WE3A
3WE3B
3WE4A
3WEGA
3WEHA
3WEIA
3WEJA
3WEKA
3WEZA
3WEZB
3WEZC
3WEZD
3WF3A
3WF3B
3WF3C
3WF3D
3WF5A
3WF7A
3WF8A
3WFFA
3WGDA
3WGDB
3WGDC
3WGDD
3WGDE
3WGDF
3WGDG
3WGDH
3WGDI
3WGEA
3WH2A
3WH3A
3WHDA
3WHDC
3WHMA
3WHMB
3WHME
3WHMF
3WHTA
3WHTB
3WHUA
3WHUB
3WI6A
3WI6B
3WI6C
3WI6D
3WI6E
3WI6F
3WIGA
3WIMA
3WIXA
3WIXB
3WIXC
3WIXD
3WIZA
3WIZB
3WJ4A
3WJ4B
3WJ5A
3WJ5B
3WJAA
3WJAB
3WJJA
3WJJB
3WJJC
3WJLA
3WJLB
3WJLC
3WK5A
3WLUA
3WLUB
3WLUC
3WLUD
3WMHA
3WMHB
3WN4A
3WN5A
3WN5B
3WN5C
3WN5D
3WN5E
3WN5F
3WOWA
3WOYA
3WPNA
3WPQA
3WPQB
3WPSA
3WPSB
3WPTA
3WPTB
3WQ9A
3WSOA
3WSOB
3WSQA
3WSQH
3WSQL
3WSRA
3WSRB
3WSXA
3WSYA
3WSZA
3WTDA
3WTDB
3WTFA
3WTFB
3WTZA
3WTZB
3WUPA
3WUTA
3WUTB
3WUTD
3WUTE
3WUTG
3WUTH
3WUTJ
3WUTK
3WUVA
3WUVB
3WUVD
3WUVE
3WUVG
3WUVH
3WUVJ
3WUVK
3WUVM
3WUVN
3WUVP
3WUVQ
3WUZA
3WV1A
3WV1B
3WV2A
3WV2B
3WV6A
3WV6B
3WVZA
3WVZB
3WW0A
3WW0B
3WWRA
3WWSA
3WWSB
3WWSC
3WWSD
3WYRA
3WYRB
3WYXA
3WZDA
3WZEA
3WZFA
3WZJA
3WZKA
3WZUA
3WZZA
3WZZB
3X01A
3X01B
3X02A
3X02B
3X03A
3X03B
3X04A
3X04B
3X05A
3X05B
3X06A
3X06B
3X07A
3X07B
3X08A
3X08B
3X09A
3X09B
3X0AA
3X0AB
3X0BA
3X0BB
3X0CA
3X0CB
3X0EA
3X0EB
3X0WA
3X0WB
3X1HA
3X1HB
3X1IA
3X1IB
3X1OA
3X1OB
3X3FA
3X3FH
3X3FL
3ZBFA
3ZBXA
3ZC6A
3ZC6B
3ZC6C
3ZC6D
3ZCWA
3ZD1A
3ZD1B
3ZD2A
3ZD2B
3ZD6A
3ZD7A
3ZDQA
3ZDUA
3ZEHA
3ZEPA
3ZEPB
3ZEPC
3ZEPD
3ZEWA
3ZEWB
3ZFBA
3ZFBB
3ZFLA
3ZFLB
3ZFMA
3ZFXA
3ZFXB
3ZFXC
3ZFXD
3ZFXE
3ZFXF
3ZFXG
3ZFXH
3ZFXI
3ZFYA
3ZFYB
3ZG6A
3ZGCA
3ZGCB
3ZGFA
3ZGFB
3ZGGA
3ZGOA
3ZGOB
3ZGOC
3ZGQA
3ZGVA
3ZGVB
3ZH8A
3ZH8B
3ZH8C
3ZHFA
3ZHPA
3ZHPB
3ZHPC
3ZHPD
3ZI1A
3ZIMA
3ZJBA
3ZJBB
3ZJBC
3ZJCA
3ZJCB
3ZJCC
3ZJCD
3ZJCE
3ZJCF
3ZJDA
3ZJDB
3ZJEA
3ZJEB
3ZJFA
3ZJFB
3ZJGA
3ZJGB
3ZJYA
3ZJYB
3ZJYC
3ZJYD
3ZJYE
3ZJYF
3ZJYG
3ZK6A
3ZK6B
3ZKEA
3ZKEC
3ZKEE
3ZKEG
3ZKEI
3ZKEK
3ZKGA
3ZKGB
3ZKIA
3ZKIB
3ZKJA
3ZKJB
3ZKJC
3ZKJD
3ZKJE
3ZKJF
3ZLIA
3ZLIB
3ZLNA
3ZLOA
3ZLRA
3ZLRB
3ZLSA
3ZLWA
3ZLYA
3ZLZA
3ZLZB
3ZM0A
3ZM1A
3ZM2A
3ZM3A
3ZM4A
3ZMGA
3ZMMA
3ZMMB
3ZMPA
3ZMPB
3ZMQA
3ZNQA
3ZNQB
3ZNRA
3ZNRB
3ZNRC
3ZNVA
3ZNXA
3ZNZA
3ZNZB
3ZO5A
3ZO5B
3ZONA
3ZOOA
3ZOOB
3ZOOC
3ZOOD
3ZOSA
3ZOSB
3ZOZA
3ZQKA
3ZQKB
3ZQKC
3ZQSA
3ZQSB
3ZRHA
3ZRLA
3ZRLB
3ZRTA
3ZRTB
3ZRTC
3ZRTD
3ZS5A
3ZSGA
3ZSHA
3ZSIA
3ZTGA
3ZTGB
3ZV2A
3ZVVA
3ZVZB
3ZW5A
3ZW5B
3ZWFA
3ZWFB
3ZWHA
3ZWHB
3ZWHQ
3ZWSA
3ZWTA
3ZXFA
3ZXFB
3ZXIA
3ZXIB
3ZXPA
3ZXPB
3ZXPC
3ZXTA
3ZXTB
3ZXTC
3ZXTD
3ZY1A
3ZYAA
3ZYCA
3ZYCD
3ZYGA
3ZYGB
3ZYIA
3ZYIB
3ZYJA
3ZYJB
3ZYJC
3ZYJD
3ZYQA
3ZYWA
3ZYWB
3ZYXA
3ZYXB
3ZZWA
3ZZWB
456CA
456CB
4A04A
4A04B
4A06A
4A07A
4A0DA
4A0NA
4A0PA
4A0QA
4A0QB
4A11A
4A11B
4A14A
4A1GA
4A1GB
4A1GC
4A1GD
4A1HA
4A1HB
4A1HC
4A1NA
4A1UA
4A1WA
4A1WB
4A1WC
4A1WD
4A1YA
4A1YB
4A1YC
4A1YD
4A1ZA
4A1ZB
4A24A
4A27A
4A27B
4A28A
4A28B
4A35A
4A3NA
4A3OA
4A3OB
4A3PA
4A4DA
4A4EA
4A4HA
4A4IA
4A4IB
4A4LA
4A4PA
4A4PB
4A4VA
4A4VB
4A4WA
4A4WB
4A51A
4A51B
4A51C
4A51D
4A51E
4A51F
4A51G
4A5WA
4A5WB
4A5XA
4A5XB
4A5YA
4A5YB
4A5YC
4A5ZA
4A5ZB
4A5ZC
4A5ZD
4A60A
4A63A
4A63B
4A63C
4A63D
4A63E
4A63F
4A63G
4A63H
4A63I
4A63J
4A63K
4A63L
4A64A
4A64B
4A64C
4A64D
4A69A
4A69B
4A69C
4A69D
4A6EA
4A6LA
4A6LB
4A6LC
4A6LD
4A7CA
4A7JA
4A8ZA
4A9CA
4A9CB
4A9NA
4A9NB
4A9NC
4A9RA
4A9SA
4A9TA
4A9UA
4A9YA
4A9ZA
4A9ZB
4A9ZC
4A9ZD
4AA0A
4AA4A
4AA5A
4AA6A
4AA6B
4AA6E
4AA6F
4AAAA
4AACA
4AAPA
4AAPB
4AB1A
4ABKA
4ABLA
4ABMA
4ABMB
4ABMC
4ABMD
4ACMA
4ACQA
4ACQB
4ACQC
4ACQD
4ACSA
4ACSB
4ACSC
4ACSD
4ACUA
4ACXA
4AD7A
4AD7B
4AD7C
4AD7D
4AD9A
4AD9B
4AD9C
4AD9D
4AD9E
4AD9F
4AE2A
4AE2B
4AE2C
4AE4A
4AE4B
4AE6A
4AE6B
4AE7A
4AE8A
4AE8B
4AE8C
4AE8D
4AE9A
4AE9B
4AEJA
4AEJB
4AEJC
4AELA
4AELB
4AF3A
4AF3D
4AFEA
4AFJA
4AFJB
4AFLA
4AFLB
4AFLC
4AFLD
4AFLE
4AFLF
4AFXA
4AFXB
4AG8A
4AGCA
4AGDA
4AGMA
4AGMB
4AGUA
4AGUB
4AGUC
4AH6A
4AH6B
4AH6C
4AH6D
4AHDA
4AHDB
4AHEA
4AHFA
4AHGA
4AHHA
4AHIA
4AHJA
4AHKA
4AHKB
4AHLA
4AHMA
4AHNA
4AI8A
4AIWA
4AJ51
4AJ52
4AJ53
4AJ54
4AJ5A
4AJ5B
4AJ5C
4AJ5D
4AJ5E
4AJ5F
4AJ5G
4AJ5H
4AJ5I
4AJ5J
4AJ5K
4AJ5L
4AJ5M
4AJ5N
4AJ5O
4AJ5P
4AJ5Q
4AJ5R
4AJ5S
4AJ5T
4AJ5U
4AJ5V
4AJ5W
4AJ5X
4AJ5Y
4AJ5Z
4AJFA
4AJFD
4AJMA
4AJMD
4AJUA
4AJUB
4AK3A
4AK8A
4AK8B
4AK8C
4AK8D
4AKMA
4AKMB
4AKVA
4AKVB
4AL1A
4ALGA
4ALUA
4ALWA
4AMHA
4AMHB
4AMTA
4AN3A
4AN9A
4ANBA
4ANLA
4ANQA
4ANSA
4ANUA
4ANVA
4AOFA
4AOHA
4AOIA
4AOJA
4AOJB
4AOJC
4AOTA
4AOTB
4AOWA
4AOWB
4AOWC
4AP0A
4AP0B
4AP0C
4AP0D
4AP2A
4AP2B
4AP5A
4AP5B
4AP6A
4AP6B
4AP6C
4AP6D
4APCA
4APCB
4APDA
4APFA
4APFB
4APHA
4APJA
4APOA
4APOB
4APPA
4AQ3A
4AQ3B
4AQ3C
4AQ3D
4AQ3E
4AQ3F
4AQBA
4AQCA
4AQCB
4AQHA
4AQHB
4AQHC
4AQIA
4AQJA
4AQLA
4AQPA
4AQPB
4AQPC
4AQPD
4AS4A
4AS4B
4AS7A
4ASCA
4ASEA
4ASIA
4ASIB
4ASIC
4ASID
4ASIE
4ASIF
4ASKA
4ASKB
4ASXA
4ASXB
4ASZA
4AT3A
4AT4A
4AT5A
4ATMA
4AU8A
4AU8B
4AUAA
4AUOA
4AUOB
4AUOC
4AUOD
4AUOF
4AUOG
4AUQA
4AUQB
4AUQC
4AUQD
4AUQE
4AUQF
4AUVA
4AUVC
4AVMA
4AVPA
4AVPB
4AVPC
4AVPD
4AVTA
4AVTB
4AVTC
4AVTD
4AVTE
4AVTF
4AVTG
4AVTH
4AVTI
4AVTJ
4AVXA
4AW0A
4AW1A
4AW5A
4AW6A
4AW6B
4AW6D
4AW6E
4AWAA
4AWBA
4AWBB
4AWIA
4AWLA
4AWLB
4AWLC
4AWNA
4AWOA
4AWOB
4AXLA
4AXXA
4AY1A
4AY1B
4AY1C
4AY1D
4AY1E
4AY1F
4AY1G
4AY1H
4AY1I
4AY1J
4AY1K
4AY1L
4AY2A
4AY5A
4AY5B
4AY5C
4AY5D
4AY9A
4AY9B
4AY9D
4AY9E
4AY9G
4AY9H
4AY9X
4AY9Y
4AY9Z
4AYAA
4AYAB
4AYCA
4AYCB
4AYKA
4AYTA
4AYWA
4AYXA
4AYYA
4AYYB
4AYZA
4AYZB
4AZ0A
4AZ0B
4AZ3A
4AZ3B
4AZ9A
4AZ9B
4AZAA
4AZAC
4AZEA
4AZEB
4AZEC
4AZRA
4AZRB
4AZYA
4B04A
4B04B
4B04C
4B04D
4B05A
4B0FA
4B0FB
4B0FC
4B0FD
4B0FE
4B0FF
4B0FG
4B0GA
4B0OA
4B0QA
4B0YA
4B18A
4B1CA
4B1DA
4B1EA
4B1GA
4B1HA
4B1JA
4B2RA
4B2SA
4B36A
4B36B
4B3FX
4B3GA
4B3GB
4B3WA
4B3WB
4B3ZA
4B3ZB
4B3ZC
4B3ZD
4B4CA
4B4LA
4B4OA
4B4OB
4B4OC
4B4OD
4B4OE
4B4OF
4B4OG
4B4OH
4B4SA
4B5OA
4B5PA
4B5PB
4B6DA
4B6DB
4B6DC
4B6DD
4B6DE
4B6DF
4B6HA
4B6HB
4B6LA
4B70A
4B78A
4B7BA
4B7EA
4B7KA
4B7LA
4B7LB
4B7PA
4B7WA
4B7WB
4B7WC
4B7WD
4B7YA
4B7YB
4B7YC
4B7YD
4B8TA
4B8WA
4B8WB
4B90A
4B90B
4B91A
4B91B
4B94A
4B94B
4B94C
4B94D
4B99A
4B9DA
4B9DB
4BA9A
4BA9B
4BA9C
4BA9D
4BA9E
4BA9F
4BB2A
4BB2B
4BB4A
4BB5A
4BB5B
4BB5C
4BB5D
4BB9A
4BBAA
4BBEA
4BBEB
4BBEC
4BBED
4BBGA
4BBMA
4BBMB
4BBQA
4BBQB
4BBXA
4BBXB
4BC2A
4BC2B
4BC2C
4BC3A
4BC3B
4BC3C
4BC6A
4BCMA
4BCMB
4BCMC
4BCMD
4BCNA
4BCNB
4BCNC
4BCND
4BCRA
4BCRB
4BCXA
4BCYA
4BCZA
4BCZB
4BD3A
4BD4A
4BD4B
4BD4C
4BD4D
4BD4E
4BD4F
4BD4G
4BD4H
4BD4I
4BD6A
4BD7A
4BD7B
4BD7C
4BD7D
4BD8A
4BD8B
4BD8C
4BD8D
4BDAA
4BDBA
4BDCA
4BDDA
4BDEA
4BDFA
4BDGA
4BDHA
4BDIA
4BDJA
4BDKA
4BDSA
4BDTA
4BDTB
4BDVA
4BDVB
4BDWA
4BDXA
4BE8A
4BEAA
4BEHA
4BEHB
4BEJA
4BEJB
4BEJC
4BEJD
4BEX1
4BF2A
4BF2B
4BFDA
4BG6A
4BG6B
4BGCA
4BGGA
4BGGB
4BGGC
4BGGD
4BGHA
4BGJA
4BGMA
4BGQA
4BHIA
4BHNA
4BHNB
4BHWA
4BHWB
4BHXA
4BHXB
4BHZA
4BI0A
4BI1A
4BI2A
4BICA
4BICB
4BIDA
4BIDB
4BIEA
4BIEB
4BISA
4BISB
4BITA
4BJ3A
4BJ3B
4BJ9A
4BJ9B
4BJBA
4BJCA
4BJOA
4BJOB
4BK0A
4BK0B
4BK4A
4BK4B
4BKAA
4BKAC
4BKFA
4BKFB
4BKFC
4BKFD
4BKGA
4BKJA
4BKJB
4BKNA
4BKNB
4BKPA
4BKPB
4BKPC
4BKPD
4BKWA
4BKXA
4BKXB
4BKYA
4BKZA
4BL1A
4BL7A
4BL7B
4BM8A
4BM9A
4BMEA
4BMEB
4BMJA
4BMJB
4BMJC
4BMJD
4BMJE
4BMJF
4BMJG
4BMJH
4BMJI
4BMJJ
4BMJK
4BN1A
4BN2A
4BN2B
4BN2C
4BNCA
4BOPA
4BOPB
4BOQA
4BOUA
4BPBA
4BPCA
4BPKA
4BPKB
4BPUA
4BPUB
4BPUC
4BPUD
4BPXA
4BPXB
4BPXC
4BPXD
4BQAA
4BQAD
4BQAG
4BQDA
4BQDB
4BQJA
4BQMA
4BQMB
4BQWA
4BQXA
4BQYA
4BRYA
4BRYB
4BS2A
4BSJA
4BSKA
4BSKC
4BSMA
4BSNA
4BSOA
4BSPA
4BSSA
4BSSB
4BSSC
4BSSD
4BSSE
4BSSF
4BSSG
4BSSH
4BSXA
4BSXB
4BSXC
4BSXD
4BT8A
4BT8B
4BT9A
4BT9B
4BTBA
4BTJA
4BTJB
4BTKA
4BTWA
4BTWB
4BTXA
4BTXB
4BTYA
4BTYB
4BU2A
4BURA
4BURB
4BURC
4BURD
4BUSA
4BUSB
4BV3A
4BV6A
4BV7A
4BVDA
4BVFA
4BVHA
4BVHB
4BVHC
4BVVA
4BVWA
4BVWB
4BVXA
4BVXB
4BVYA
4BVYB
4BW5A
4BW5B
4BW5C
4BW5D
4BW7A
4BW7C
4BW8A
4BW8B
4BWDA
4BWDB
4BWDC
4BWEA
4BWEB
4BWEC
4BWED
4BWNA
4BWNB
4BWQA
4BWQC
4BWQE
4BWQG
4BX8A
4BX8B
4BX9A
4BX9B
4BX9C
4BXFA
4BXFB
4BXNA
4BXNB
4BXUA
4BZCA
4BZCB
4BZCC
4BZCD
4BZDA
4BZSA
4BZSB
4BZYA
4BZYB
4BZYC
4C02A
4C02B
4C0FA
4C0FB
4C0FC
4C0FD
4C0GA
4C0GB
4C0GC
4C0GD
4C0GE
4C0GF
4C0MA
4C0MB
4C0MC
4C0MD
4C0OA
4C0OB
4C0OC
4C0OD
4C0PA
4C0PB
4C0PC
4C0PD
4C1IA
4C1IB
4C1IC
4C1ID
4C29A
4C29B
4C2AA
4C2AB
4C2BA
4C2BB
4C2BC
4C2BD
4C2BE
4C2BF
4C2BG
4C2BH
4C2JA
4C2JB
4C2JC
4C2JD
4C2KA
4C2KB
4C2KC
4C2KD
4C2NA
4C2OA
4C2PA
4C2QA
4C2RA
4C2SA
4C2SB
4C2XA
4C3PA
4C3PD
4C3RA
4C3ZA
4C41A
4C45A
4C49A
4C49B
4C49C
4C49D
4C4EA
4C4FA
4C4GA
4C4HA
4C4IA
4C4JA
4C4PA
4C4PB
4C4YA
4C4ZA
4C4ZB
4C5IA
4C5IB
4C6BA
4C6DA
4C6FA
4C6JA
4C6KA
4C6MA
4C6NA
4C6OA
4C6QA
4C78A
4C7BA
4C7JA
4C7JB
4C7JC
4C7JD
4C7NA
4C7NB
4C8BA
4C8BB
4C8DA
4C9BA
4C9BB
4C9YA
4C9YB
4C9ZA
4C9ZB
4CA0A
4CA0B
4CA1A
4CA1B
4CA5A
4CA6A
4CA6B
4CAAA
4CAAB
4CAHB
4CAKA
4CAKB
4CAYA
4CAYB
4CB8A
4CB9A
4CBAA
4CBRA
4CBSA
4CBTA
4CBTB
4CBTC
4CBYA
4CBYB
4CBYC
4CBYD
4CBZA
4CBZB
4CC1A
4CC1B
4CC2A
4CC2C
4CC3A
4CC3C
4CC3E
4CC3G
4CCAA
4CCBA
4CCGA
4CCGB
4CCGX
4CCGY
4CCJA
4CCJB
4CCJC
4CCJD
4CCKA
4CCKB
4CCKC
4CCKD
4CCMA
4CCMB
4CCNA
4CCNB
4CCOA
4CCOB
4CCUA
4CCZA
4CDCA
4CDCB
4CDCC
4CDCD
4CDCE
4CDCF
4CDCG
4CDCH
4CDCI
4CDCJ
4CDCK
4CDCL
4CDOA
4CDOC
4CEKA
4CEMA
4CEMB
4CETA
4CF6A
4CF6B
4CFEA
4CFEB
4CFEC
4CFED
4CFEE
4CFEF
4CFGA
4CFGB
4CFNA
4CFNB
4CFNC
4CFND
4CFQA
4CFQB
4CFQC
4CFQD
4CFUA
4CFUB
4CFUC
4CFUD
4CFVA
4CFVB
4CFVC
4CFVD
4CG4A
4CG4B
4CG4C
4CG4D
4CG4E
4CG4F
4CG9A
4CGAA
4CGBA
4CGBB
4CGBC
4CGBD
4CGBE
4CGBF
4CGVA
4CGVB
4CGVC
4CGVD
4CH9A
4CH9B
4CHBA
4CHBB
4CHLA
4CHLB
4CHTA
4CHTB
4CI4A
4CI5A
4CI5B
4CI8A
4CI8B
4CI9A
4CIAA
4CIBA
4CIKA
4CIMA
4CIMB
4CINA
4CINB
4CIZA
4CJMA
4CJMB
4CJMC
4CJMD
4CKHA
4CKHB
4CKHC
4CKHD
4CKIA
4CKJA
4CKRA
4CKVX
4CL7A
4CL7B
4CL7C
4CL7D
4CLFA
4CLIA
4CLJA
4CLLA
4CLPA
4CLSA
4CLTA
4CLUA
4CLWA
4CLYA
4CLZA
4CM0A
4CM2A
4CMLA
4CMMA
4CMMB
4CMNA
4CMOA
4CMTA
4CMZA
4CMZB
4CMZC
4CN0A
4CN0B
4CN2C
4CN2D
4CN3A
4CN3B
4CN3C
4CN3D
4CN5A
4CN5B
4CN7A
4CN7B
4CN7E
4CN7F
4CNCA
4CNCB
4CNHA
4CNHB
4CNIA
4CNIB
4CNIC
4CNID
4CNIH
4CNIL
4CNMA
4CNSA
4CNSB
4CNSC
4CNSD
4CNTA
4CNTB
4CNTC
4CNTD
4CNUA
4CNUB
4CO7A
4CO7B
4CO8A
4COFA
4COFB
4COFC
4COFD
4COFE
4COOA
4COOB
4COSA
4CPCA
4CPCB
4CPCC
4CPCD
4CPCE
4CPCF
4CPCG
4CPCH
4CPGA
4CPGB
4CQ1A
4CQ1B
4CQ1C
4CQ1D
4CQ1E
4CQ1F
4CQ1G
4CQ1H
4CQEA
4CQEB
4CQLA
4CQLB
4CQLC
4CQLD
4CQLE
4CQLF
4CQLG
4CQLH
4CQLI
4CQLJ
4CQLK
4CQLL
4CQLM
4CQLN
4CQLO
4CQLP
4CQMA
4CQMB
4CQMC
4CQMD
4CQME
4CQMF
4CQMG
4CQMH
4CQMI
4CQMJ
4CQMK
4CQML
4CQMM
4CQMN
4CQMO
4CQMP
4CQOA
4CQOC
4CRCA
4CRDA
4CREA
4CRFA
4CRGA
4CRHA
4CRPA
4CRSA
4CRWA
4CRWB
4CSKA
4CSRA
4CSRB
4CT1A
4CT2A
4CT4A
4CT4B
4CT4C
4CT4D
4CT5A
4CT5B
4CT7A
4CT7B
4CTBA
4CTCA
4CTHA
4CUDA
4CUEA
4CUFA
4CUSA
4CV8A
4CV9A
4CVAA
4CVHA
4CVOA
4CX7A
4CX7B
4CX7C
4CX7D
4CXIA
4CXJA
4CXTA
4CXWA
4CXXA
4CXYA
4CYFA
4CYFB
4CYGA
4CYGB
4CYMA
4CYMB
4CYMC
4CYMD
4CYME
4CYMF
4CYYA
4CZZA
4CZZB
4D01A
4D07A
4D09A
4D09B
4D09C
4D09D
4D0FA
4D0GA
4D0GC
4D0Ma
4D0MA
4D0Mb
4D0MB
4D0Mc
4D0MC
4D0Md
4D0MD
4D0Me
4D0ME
4D0Mf
4D0MF
4D0Mg
4D0MG
4D0Mh
4D0MH
4D0Mi
4D0MI
4D0Mj
4D0MJ
4D0MK
4D0ML
4D0MM
4D0MN
4D0MO
4D0MP
4D0MQ
4D0MR
4D0MS
4D0MT
4D0MU
4D0MV
4D0MW
4D0MX
4D0MY
4D0MZ
4D0OA
4D0OB
4D0PA
4D0WA
4D11A
4D11B
4D11C
4D11D
4D11E
4D11F
4D1EA
4D1NA
4D1NB
4D1NC
4D1ND
4D1OA
4D1OB
4D1SA
4D1XA
4D1ZA
4D2GA
4D2GB
4D2GC
4D2HA
4D2HB
4D2HC
4D2HD
4D2HE
4D2HF
4D2HG
4D2HH
4D2PA
4D2PB
4D2PC
4D2PD
4D2RA
4D2SA
4D2TA
4D2TB
4D2TC
4D2TD
4D2VA
4D2VB
4D2VC
4D2VD
4D3PA
4D3QA
4D3QB
4D3RA
4D4JA
4D4KA
4D4MA
4D4WA
4D50A
4D50B
4D5NA
4D6BA
4D6KA
4D6KB
4D6KC
4D6KD
4D6KE
4D6KF
4D6RA
4D6SA
4D6ZA
4D75A
4D76A
4D78A
4D7DA
4D85A
4D86A
4D8KA
4D8OA
4D90A
4D90B
4D9TA
4D9UA
4DA1A
4DA5A
4DA5B
4DATA
4DAUA
4DAWA
4DAYA
4DAYB
4DB1A
4DB1B
4DBGA
4DBGB
4DCEA
4DCEB
4DCHA
4DCKA
4DCKB
4DCKC
4DCNA
4DCNB
4DCNC
4DCND
4DD8A
4DD8B
4DD8C
4DD8D
4DDJA
4DDPA
4DEBA
4DEDA
4DEEA
4DEGA
4DEHA
4DEIA
4DEPA
4DEPB
4DEPC
4DEPD
4DEPE
4DEPF
4DEQA
4DEQB
4DFHA
4DFHB
4DFIA
4DFLA
4DFNA
4DFWA
4DG6A
4DGJA
4DGJB
4DGJC
4DGJD
4DGPA
4DGXA
4DH6A
4DHFA
4DHFB
4DHPA
4DHQA
4DHXA
4DHXB
4DHXC
4DHXD
4DHXE
4DHXF
4DI2A
4DI2B
4DI2C
4DIJA
4DIJB
4DIPA
4DIPB
4DIPC
4DIPD
4DIPE
4DIPF
4DIPG
4DIPH
4DIPI
4DIPJ
4DIQA
4DIQB
4DIRA
4DIRB
4DITA
4DJ9A
4DJCA
4DJNA
4DJNB
4DJSA
4DK5A
4DK9A
4DKDA
4DKDB
4DKDC
4DKEA
4DKEB
4DKEH
4DKEI
4DKEL
4DKEM
4DKKA
4DKXA
4DKXB
4DL2A
4DL4A
4DL5A
4DL6A
4DL7A
4DLIA
4DLJA
4DLOA
4DLOB
4DLRA
4DMBA
4DMBB
4DMUA
4DMUB
4DMUC
4DMUD
4DMUE
4DMUF
4DMUG
4DMUH
4DMUI
4DMUJ
4DMUK
4DMUL
4DN4H
4DN4L
4DN4M
4DN5A
4DN5B
4DNCA
4DNCB
4DNCD
4DNCE
4DNDA
4DNKA
4DNKB
4DNLA
4DO6A
4DO6B
4DOHA
4DOHB
4DOHC
4DOHD
4DOHE
4DOHR
4DOMA
4DOTA
4DOUA
4DPEA
4DPEB
4DPFA
4DPGA
4DPGB
4DPGC
4DPGD
4DPGE
4DPGF
4DPGG
4DPGH
4DPGI
4DPGJ
4DPGK
4DPGL
4DPIA
4DPRA
4DPZX
4DQYA
4DQYB
4DQYC
4DQYD
4DQYE
4DQYF
4DRBA
4DRBB
4DRBC
4DRBD
4DRBE
4DRBF
4DRBG
4DRBH
4DRBI
4DRBJ
4DRBK
4DRBL
4DRBM
4DRBN
4DRBO
4DRHA
4DRHB
4DRHD
4DRHE
4DRIA
4DRIB
4DRJA
4DRJB
4DRWA
4DRWB
4DRWC
4DRWD
4DRZA
4DSNA
4DSUA
4DSZA
4DSZB
4DTGH
4DTGK
4DTGL
4DTTA
4DTTB
4DUMA
4DUQA
4DUQB
4DURA
4DURB
4DUSA
4DUUA
4DVIA
4DVIB
4DWFA
4DWFB
4DWNA
4DWNB
4DX1A
4DX1B
4DX2A
4DX2B
4DX8A
4DX8B
4DX8D
4DX8E
4DX8H
4DX8I
4DX8J
4DX8K
4DX90
4DX91
4DX92
4DX93
4DX94
4DX95
4DX9a
4DX9A
4DX9c
4DX9C
4DX9e
4DX9E
4DX9g
4DX9G
4DX9i
4DX9I
4DX9k
4DX9K
4DX9m
4DX9M
4DX9o
4DX9O
4DX9q
4DX9Q
4DX9s
4DX9S
4DX9u
4DX9U
4DX9w
4DX9W
4DX9y
4DX9Y
4DXAA
4DXAB
4DXRA
4DXTA
4DY0A
4DY0B
4DY7A
4DY7B
4DY7C
4DY7D
4DY7E
4DY7F
4DYLA
4DYMA
4DYOA
4DYXA
4DYZA
4DZ0A
4DZ5A
4DZOA
4DZOB
4E0SA
4E0SB
4E1OA
4E1OB
4E1OC
4E1OD
4E1OE
4E1OF
4E26A
4E26B
4E28A
4E2EA
4E3BA
4E3BB
4E3CA
4E3CB
4E3CC
4E3CD
4E3CE
4E3CF
4E47A
4E47B
4E47C
4E47D
4E4HA
4E4HB
4E4HC
4E4HD
4E4LA
4E4LB
4E4LD
4E4LE
4E4MA
4E4MB
4E4MD
4E4ME
4E4VA
4E4VB
4E52A
4E52B
4E52C
4E54A
4E54B
4E5AX
4E5BA
4E5WA
4E5WB
4E5YA
4E5YB
4E5YC
4E5YD
4E67A
4E6AA
4E6CA
4E6DA
4E6DB
4E6QA
4E6QB
4E6RA
4E6RB
4E71A
4E74A
4E8AA
4E93A
4E99A
4E9CA
4E9EA
4E9GA
4E9MA
4E9MB
4E9MC
4E9MD
4E9ME
4E9MF
4EA4A
4EA5A
4EARA
4EARB
4EARC
4EB1I
4EB1L
4EB9A
4EB9B
4EB9C
4EB9D
4EBBA
4EBBB
4EBCA
4EBVA
4EBWA
4EC4A
4EC4B
4EC4C
4EC4D
4EC4E
4EC4F
4EC4G
4EC4J
4EC4K
4EC4L
4ECEA
4ECEB
4ECEC
4ECED
4ECEE
4ECEF
4ED5A
4ED5B
4ED6A
4ED7A
4EDEA
4EDEB
4EDFA
4EDFB
4EDFC
4EDFD
4EDJA
4EDJB
4EDLA
4EDLB
4EDLC
4EDLD
4EDLE
4EDLF
4EDUA
4EDWH
4EDWL
4EDWV
4EE0A
4EE0B
4EEHA
4EEJA
4EEJB
4EEVA
4EEWA
4EEWB
4EEYA
4EF0A
4EF0B
4EF4A
4EF4B
4EF5A
4EFGA
4EFGB
4EFOA
4EFOB
4EGCA
4EGCB
4EGIA
4EGLA
4EGXA
4EGXB
4EGXC
4EGXD
4EH2A
4EH3A
4EH4A
4EH5A
4EH6A
4EH8A
4EH9A
4EHGA
4EHGB
4EHPA
4EHPB
4EHRA
4EIHA
4EIKA
4EJFA
4EJFB
4EJFC
4EJFD
4EJNA
4EJQA
4EJQB
4EJQC
4EJQD
4EJQE
4EJQF
4EJQG
4EJQH
4EK4A
4EK6A
4EK8A
4EK9A
4EKGA
4EKIA
4EKUA
4EKZA
4EL1A
4EL1B
4ELJA
4ELLA
4ELLB
4EM9A
4EM9B
4EMAA
4EMAB
4EMOA
4EMOB
4EMOC
4EMOD
4EMTA
4EMTB
4EN0A
4EN0B
4EN0C
4EN4A
4EN4B
4ENHA
4ENOA
4ENOB
4ENYA
4EO7A
4EOHA
4EOHB
4EOTA
4EOTB
4EOZA
4EOZB
4EOZC
4EOZD
4EPRA
4EPTA
4EPUA
4EPUB
4EPVA
4EPXA
4EQ1A
4EQ1B
4EQCA
4EQUA
4EQUB
4EQZA
4ER0A
4ER3A
4ER5A
4ER6A
4ER7A
4ERCA
4ERCB
4EREA
4EREB
4ERNA
4EROA
4ERSA
4ERSH
4ERSL
4ERVA
4ERWA
4ES7A
4ESRA
4ESRB
4ET0A
4ET0B
4ET7A
4ETGA
4ETGB
4ETGC
4ETOA
4ETOB
4EUIA
4EUIB
4EUIC
4EUTA
4EUTB
4EUUA
4EUUB
4EUWA
4EVGA
4EVGB
4EVGC
4EW2A
4EW3A
4EWHA
4EWHB
4EWIA
4EWIB
4EWQA
4EXGA
4EXTA
4EXTC
4EXZA
4EXZB
4EY0A
4EY0B
4EY0C
4EY0D
4EY6A
4EY6B
4EYCA
4EYCB
4EYHB
4EYIB
4EYJA
4EYMA
4EZ5A
4EZFA
4EZFB
4EZJA
4EZKA
4EZLA
4F02A
4F02D
4F08A
4F08B
4F0DA
4F0DB
4F0IA
4F0IB
4F0XA
4F0XB
4F0XC
4F0XD
4F0XE
4F0XF
4F0XG
4F0XH
4F11A
4F12A
4F14A
4F1EA
4F1EB
4F1EC
4F1ED
4F1EE
4F1EF
4F1EG
4F1EH
4F1EI
4F1EJ
4F1EK
4F1EL
4F1EM
4F1EN
4F1EO
4F1EP
4F1EQ
4F1ER
4F1LA
4F1LB
4F1LC
4F1LD
4F1PA
4F1PB
4F1QA
4F1QB
4F1SA
4F25A
4F26A
4F28A
4F28B
4F2CA
4F2CB
4F2JC
4F3JA
4F3TA
4F45A
4F45B
4F46A
4F46B
4F4DA
4F4DB
4F4PA
4F52A
4F52B
4F52C
4F52D
4F52E
4F52F
4F59A
4F5DA
4F5DB
4F5EA
4F5WA
4F65A
4F65B
4F6MA
4F6NA
4F7BA
4F7BB
4F7BC
4F7BD
4F7BE
4F7BF
4F7HA
4F7NA
4F7NB
4F7OA
4F7OB
4F80A
4F8EA
4F8EB
4F8QA
4F8TA
4F91B
4F92B
4F95A
4F9AA
4F9AB
4F9AC
4F9AD
4F9CA
4F9CB
4F9EA
4F9GA
4F9GC
4F9KA
4F9KB
4F9KC
4F9KD
4F9MA
4F9WA
4F9YA
4F9ZA
4F9ZB
4F9ZC
4F9ZD
4F9ZE
4FA0A
4FA3A
4FA6A
4FADA
4FALA
4FAOa
4FAOA
4FAOb
4FAOB
4FAOc
4FAOC
4FAOd
4FAOD
4FAOe
4FAOE
4FAOf
4FAOF
4FAOg
4FAOG
4FAOh
4FAOH
4FAOi
4FAOI
4FAOj
4FAOJ
4FAOk
4FAOK
4FAOl
4FAOL
4FAOM
4FAON
4FAOO
4FAOP
4FAOQ
4FAOR
4FAOS
4FAOT
4FAOU
4FAOV
4FAOW
4FAOX
4FAPA
4FAPB
4FBNA
4FC0A
4FC0B
4FC7A
4FC7B
4FC7C
4FC7D
4FCJA
4FCJB
4FCMA
4FCMB
4FCOA
4FCRA
4FDCB
4FDDA
4FDHA
4FDHB
4FDHC
4FDHD
4FDHE
4FDHF
4FDHG
4FDHH
4FDHI
4FDHJ
4FDHK
4FDHL
4FDIA
4FDIB
4FDLA
4FDLB
4FEAA
4FEAB
4FFXA
4FFXB
4FFXC
4FFXD
4FG7A
4FG8A
4FG8B
4FG9A
4FG9B
4FGBA
4FGTA
4FGUA
4FGUB
4FH0A
4FH0B
4FHJA
4FHQA
4FI9A
4FIAA
4FIEA
4FIEB
4FIGA
4FIGB
4FIHA
4FIIA
4FITA
4FJ3A
4FJ3B
4FJVA
4FJVB
4FJVC
4FJVD
4FJYA
4FJZA
4FK3A
4FK3B
4FK6A
4FK6B
4FKGA
4FKIA
4FKJA
4FKOA
4FKQA
4FKRA
4FKSA
4FKTA
4FKUA
4FKVA
4FKWA
4FL1A
4FL2A
4FL3A
4FL5A
4FL5B
4FL6A
4FL6B
4FLAA
4FLAB
4FLAC
4FLAD
4FLBA
4FLCA
4FLCB
4FLCC
4FLCD
4FLHA
4FMFA
4FMFB
4FMFC
4FMFD
4FMQA
4FMUA
4FMWA
4FMWB
4FNCA
4FNWA
4FNXA
4FNYA
4FNZA
4FO0A
4FO6A
4FO9A
4FOBA
4FOCA
4FODA
4FOIA
4FOIB
4FOMA
4FP9A
4FP9B
4FP9C
4FP9D
4FP9E
4FP9F
4FP9G
4FP9H
4FQ3A
4FQFA
4FQFB
4FQFC
4FQFD
4FQGA
4FQGB
4FQNA
4FQNB
4FQNC
4FQND
4FQPA
4FQWA
4FQXA
4FQXB
4FQXC
4FQXD
4FQZA
4FR4A
4FR4B
4FR4C
4FR4D
4FR4E
4FR4F
4FR8A
4FR8B
4FR8C
4FR8D
4FR8E
4FR8F
4FR8G
4FR8H
4FRAA
4FRBA
4FRCA
4FRDA
4FREA
4FRHA
4FRIA
4FRJA
4FRKA
4FRLA
4FROA
4FRPA
4FRQA
4FRSA
4FRSB
4FRWA
4FRWB
4FRWC
4FRWD
4FRWE
4FRWF
4FSMA
4FSNA
4FSQA
4FSRA
4FSSA
4FSSB
4FSSC
4FSTA
4FSUA
4FSVA
4FSWA
4FSYA
4FSZA
4FT0A
4FT3A
4FT5A
4FT7A
4FT9A
4FTAA
4FTCA
4FTGA
4FTGB
4FTIA
4FTJA
4FTKA
4FTNA
4FTOA
4FTQA
4FTRA
4FTTA
4FU3A
4FU3B
4FU6A
4FULA
4FUXA
4FUYA
4FV0A
4FV1A
4FV2A
4FV3A
4FV4A
4FV5A
4FV6A
4FV7A
4FV8A
4FV9A
4FVPA
4FVRA
4FWEA
4FWFA
4FWJA
4FWJB
4FWWA
4FXFA
4FXFB
4FXFC
4FXFD
4FXJA
4FXJB
4FXJC
4FXJD
4FXLA
4FXOA
4FXOB
4FXOC
4FXOD
4FXVA
4FXVB
4FXVC
4FXVD
4FXWA
4FXWB
4FXWC
4FXWD
4FXXA
4FXXB
4FXXC
4FXXD
4FYNA
4FYOA
4FYQA
4FYTA
4FZ5A
4FZ5B
4FZ6A
4FZ7A
4FZAA
4FZAB
4FZDA
4FZDB
4FZFA
4FZFB
4FZSA
4FZSB
4FZVA
4FZVB
4G0DA
4G0DB
4G0DC
4G0DD
4G0NA
4G0NB
4G0UA
4G0UB
4G0VA
4G0VB
4G0WA
4G0WB
4G11A
4G1EA
4G1EB
4G1MA
4G1MB
4G1TA
4G1TB
4G2FA
4G2OX
4G2WA
4G2YA
4G31A
4G34A
4G3DA
4G3DB
4G3DD
4G3DE
4G3OA
4G3XA
4G3XB
4G3YC
4G3YH
4G3YL
4G6JA
4G6JH
4G6JL
4G6MA
4G6MH
4G6ML
4G6NA
4G6OA
4G6WX
4G83A
4G83B
4G84A
4G84B
4G85A
4G85B
4G8AA
4G8AB
4G8AC
4G8AD
4G8KA
4G8KB
4G8LA
4G8LB
4G8LC
4G8LD
4G8OA
4G8OB
4G8OC
4G8OD
4G8RA
4G8RB
4G9JA
4G9JB
4G9RA
4G9RB
4GA0A
4GA7A
4GA7B
4GABA
4GAFA
4GAFB
4GAHA
4GAHB
4GAOA
4GAOB
4GAOD
4GAOG
4GAWA
4GAWB
4GAWC
4GAWD
4GAWE
4GAWF
4GAWG
4GAWH
4GAWI
4GAWJ
4GAWK
4GAWL
4GAZA
4GAZB
4GB0A
4GB9A
4GBAA
4GBAB
4GBPA
4GCJA
4GD7A
4GDLA
4GDLB
4GDLC
4GDOA
4GDOB
4GDOC
4GDOD
4GDOE
4GDOF
4GDYA
4GDYB
4GE2A
4GE2B
4GE6A
4GE6B
4GE7A
4GE7B
4GEIA
4GEJA
4GEJB
4GEJC
4GEJD
4GEJE
4GEJF
4GEJG
4GEJH
4GEJI
4GEJJ
4GEOA
4GFGA
4GFMA
4GFOA
4GFUA
4GFVA
4GFVB
4GFXA
4GG5A
4GG7A
4GGAA
4GGCA
4GGDA
4GGDB
4GH0A
4GH2A
4GH7A
4GH7B
4GH7C
4GH7D
4GHPA
4GHSA
4GHSB
4GI0A
4GI0B
4GI0C
4GIFA
4GIIA
4GIWA
4GIWB
4GJ0A
4GJ0B
4GJ0C
4GJ0D
4GJ2A
4GJ5A
4GJ5B
4GJ6A
4GJ6B
4GJ9A
4GJ9B
4GJAA
4GJAB
4GJFA
4GJGA
4GJQA
4GJQB
4GJXA
4GJXB
4GJXC
4GJXD
4GJXE
4GJXF
4GJXG
4GJXH
4GJYA
4GK1A
4GK1B
4GK1C
4GK1D
4GK1E
4GK1F
4GK1G
4GK2A
4GK3A
4GK4A
4GKAA
4GKAB
4GKAC
4GKAD
4GKAE
4GKAF
4GKCA
4GKCB
4GKOA
4GKOB
4GKOC
4GKOD
4GKOE
4GKOF
4GKOG
4GKOH
4GKOI
4GKOJ
4GKOK
4GKOL
4GKXA
4GKXB
4GKXC
4GKXD
4GKXE
4GKXF
4GKYA
4GL1X
4GL2A
4GL2B
4GLLA
4GLLB
4GLMA
4GLMB
4GLMC
4GLMD
4GLPA
4GMJA
4GMJB
4GMJC
4GMJD
4GMJE
4GMJF
4GMVA
4GMVB
4GN1A
4GN1B
4GN1C
4GN1D
4GNEA
4GO6A
4GO6B
4GO6C
4GO6D
4GODA
4GODB
4GOEA
4GOEB
4GOSA
4GOVA
4GOVB
4GOWD
4GOYA
4GOYB
4GP0A
4GP0B
4GP3A
4GP3B
4GPIB
4GPIC
4GPQA
4GPZA
4GPZB
4GQ3A
4GQ6A
4GQIA
4GQIB
4GQSA
4GQSB
4GQSC
4GQSD
4GR7A
4GR7X
4GR8A
4GRAA
4GRAB
4GRNA
4GRNB
4GRNC
4GROA
4GROB
4GROC
4GROD
4GROE
4GROF
4GROG
4GROH
4GRPA
4GRPB
4GRPC
4GRYA
4GRZA
4GS4A
4GS6A
4GS7A
4GS7B
4GS7C
4GS7D
4GS9A
4GS9B
4GSCA
4GSCB
4GSFA
4GSFB
4GSSA
4GSSB
4GSZA
4GSZB
4GT4A
4GT4B
4GT5A
4GTUA
4GTUB
4GTUC
4GTUD
4GTUE
4GTUF
4GTUG
4GTUH
4GU0A
4GU0B
4GU0C
4GU0D
4GU1A
4GU1B
4GU6A
4GU6B
4GU9A
4GU9B
4GUKA
4GUKB
4GUKC
4GUKD
4GUOA
4GUOB
4GUOC
4GUOD
4GUOI
4GUOJ
4GUOK
4GUOL
4GUQA
4GUQB
4GUSA
4GV1A
4GV2A
4GVCA
4GVDA
4GVDB
4GVJA
4GVTA
4GWFA
4GWFB
4GWKA
4GWMA
4GWMB
4GWNA
4GWRA
4GWRB
4GWTA
4GXLA
4GYHA
4GYYA
4GYYC
4GZ5A
4GZ5B
4GZ5C
4GZ5D
4GZLA
4GZLB
4GZMA
4GZMB
4H0WA
4H10A
4H10B
4H12A
4H1IA
4H1IB
4H1IC
4H1ID
4H1JA
4H1MA
4H1OA
4H1VA
4H1YP
4H22A
4H22B
4H22C
4H22D
4H27A
4H2DA
4H2DB
4H2FA
4H2IA
4H34A
4H36A
4H39A
4H3BA
4H3BC
4H3HA
4H3HB
4H3HD
4H3HE
4H3PA
4H3PD
4H3QA
4H4BA
4H58A
4H58B
4H58C
4H5CF
4H5SA
4H5SB
4H5TA
4H5XA
4H5XB
4H6JA
4H6JB
4H6SA
4H6SB
4H6TA
4H6YA
4H6YB
4H71A
4H71B
4H7CA
4H7WA
4H7YA
4H7YB
4H7YC
4H7YD
4H82A
4H82B
4H82C
4H82D
4H87A
4H87B
4H8SA
4H8SB
4H8SC
4H8SD
4H8WC
4H8WG
4H8WH
4H8WL
4H9NA
4H9NB
4H9NC
4H9SA
4H9SB
4H9SC
4H9SD
4H9SE
4H9SF
4HAEA
4HANA
4HANB
4HASA
4HASB
4HBAA
4HBDA
4HBMA
4HBMB
4HBMC
4HBMD
4HBME
4HBMF
4HBMG
4HBMH
4HBNA
4HBQA
4HBQB
4HBWA
4HC4A
4HC7A
4HC7B
4HC9A
4HCAA
4HCOA
4HCOB
4HCRA
4HCRB
4HCRH
4HCRL
4HCRM
4HCRN
4HCTA
4HCVA
4HCZA
4HCZB
4HD9A
4HDAA
4HDAB
4HDOA
4HDOB
4HDQA
4HDQB
4HE0A
4HE1A
4HE2A
4HEEX
4HEYA
4HFGA
4HFGB
4HFRA
4HFRB
4HFZA
4HFZC
4HG7A
4HGAA
4HGAB
4HGAC
4HGLA
4HGTA
4HGTB
4HHVA
4HHVB
4HI9A
4HI9B
4HISA
4HISB
4HJ0A
4HJ0B
4HJ0C
4HJ0D
4HJ0P
4HJ0Q
4HJ2A
4HJ2B
4HJJA
4HJJH
4HJJL
4HJKA
4HJOA
4HJPA
4HJQA
4HJQB
4HK2A
4HK2B
4HK2C
4HK2D
4HKDA
4HKDB
4HKDC
4HKDD
4HKKA
4HKKB
4HKKC
4HKKD
4HL4A
4HLJA
4HLTA
4HLWA
4HM9A
4HMNA
4HN2A
4HNDA
4HNDB
4HNFA
4HNFB
4HNIA
4HNIB
4HNJA
4HNJB
4HNMA
4HOKA
4HOKC
4HOKE
4HOKG
4HOKI
4HOKK
4HOKM
4HOKO
4HOKQ
4HOKS
4HOKU
4HOKW
4HOOA
4HOOB
4HOQA
4HORA
4HOTA
4HOUA
4HOUB
4HP9A
4HPFA
4HPFB
4HPLA
4HPLB
4HPMA
4HPMB
4HPMC
4HPMD
4HQ0A
4HQ0B
4HQAA
4HQUA
4HR9A
4HR9B
4HRAA
4HRFA
4HRFB
4HRFC
4HRFD
4HRGA
4HRGB
4HRHA
4HRHB
4HS2A
4HSAA
4HSAB
4HSAC
4HSAD
4HSAE
4HSAF
4HSGA
4HSVA
4HSVB
4HSVC
4HSVD
4HSZA
4HSZB
4HSZC
4HSZD
4HTIA
4HTJA
4HTOA
4HTPA
4HTPB
4HVAA
4HVAB
4HVBA
4HVDA
4HVGA
4HVHA
4HVIA
4HVSA
4HVYA
4HW4A
4HW4B
4HW5A
4HW5B
4HW7A
4HWBA
4HWBH
4HWBL
4HWJA
4HWNA
4HWTA
4HWTB
4HXIA
4HXIB
4HXJA
4HXJB
4HXRA
4HYFA
4HYFB
4HYFC
4HYHA
4HYIA
4HYSA
4HYYA
4HYYB
4HYYC
4HYYD
4HZAA
4HZAB
4HZHA
4HZHB
4HZRA
4HZRB
4HZSA
4HZSB
4HZSC
4HZSD
4I03A
4I0DA
4I0EA
4I0HA
4I0HB
4I0HC
4I0IA
4I0IB
4I0IC
4I0JA
4I0PA
4I0PB
4I0PC
4I0PD
4I0PE
4I0PF
4I0PG
4I0PH
4I0RA
4I0TA
4I10A
4I11A
4I12A
4I1CA
4I1FA
4I1HA
4I1PA
4I1PC
4I1QA
4I1QB
4I1RA
4I1ZA
4I20A
4I22A
4I23A
4I24A
4I24B
4I2XA
4I2XB
4I2XC
4I2XD
4I2XE
4I2XF
4I3LA
4I3LB
4I3QA
4I4EA
4I4FA
4I4GA
4I4HA
4I51A
4I51B
4I5CA
4I5CB
4I5IA
4I5IB
4I5KA
4I5KB
4I5MA
4I5PA
4I5XA
4I6BA
4I6LA
4I6LB
4I6OA
4I6QA
4I6XA
4I77H
4I77L
4I77Z
4I7BA
4I7BC
4I7CA
4I7CC
4I7DA
4I7DC
4I8AA
4I8AB
4I8AC
4I8AD
4I8NA
4I8VA
4I8VB
4I8VC
4I8VD
4I9IA
4I9IB
4I9IC
4I9ID
4I9RA
4I9SA
4I9YA
4I9YB
4I9YC
4I9YD
4I9YE
4I9YF
4I9ZA
4IA0A
4IANA
4IANB
4IAWA
4IAWB
4IAWC
4IAXA
4IBMA
4IBMB
4IBQA
4IBQB
4IBQC
4IBQD
4IBSA
4IBSB
4IBSC
4IBSD
4IBTA
4IBTB
4IBTC
4IBTD
4IBUA
4IBUB
4IBUC
4IBUD
4IBVA
4IBWA
4IBYA
4IBYB
4IBZA
4IBZB
4IBZC
4IBZD
4IC0A
4IC0B
4IC0C
4IC0D
4IC3A
4IC3B
4IC7A
4IC7B
4IC7D
4IC7E
4IC8A
4IC8B
4ICKA
4ICKB
4ICUA
4ICUB
4ICUC
4ICUD
4ICXA
4ICXB
4ICXC
4ICZA
4ID7A
4IDNA
4IDNB
4IDOA
4IDOB
4IDPA
4IDPB
4IDPC
4IDPD
4IDRX
4IDTA
4IDTB
4IDVA
4IDVB
4IDVC
4IDVD
4IDZA
4IE0A
4IE2A
4IE2B
4IE2C
4IE4A
4IE5A
4IE6A
4IE7A
4IEAA
4IEHA
4IEJA
4IF5A
4IF8A
4IF8B
4IFBA
4IFBB
4IFCA
4IFCB
4IFJA
4IFSA
4IG8A
4IG9A
4IG9C
4IG9E
4IG9G
4IGDA
4IGGA
4IGGB
4IGHA
4IGKA
4IGKB
4IGNA
4IGNB
4IGNC
4IGND
4IGNE
4IGNF
4IGSA
4IH3A
4IH3B
4IH3C
4IH3D
4IH3E
4IH3F
4IHBA
4IHBB
4IHBC
4IHBD
4IHBE
4IHBF
4II1A
4II1B
4II1C
4II1D
4IIAA
4IIMA
4IIMB
4IIOA
4IIOB
4IIRA
4IIRB
4IJDA
4IJDB
4IJLA
4IJPA
4IJPB
4IJTA
4IJVA
4IJVB
4IJVD
4IJVE
4IKBA
4IKBB
4IKCA
4IKDA
4IKPA
4IKPB
4IKPC
4IKPD
4ILEA
4IM0A
4IM2A
4IM3A
4IM6A
4IMAA
4IMAB
4IMAC
4IMAD
4IMNA
4IMOA
4IMYA
4IMYB
4IMYC
4IMYD
4IMYE
4IMYF
4IMYG
4IMYH
4IMYI
4IN0A
4IN0B
4IO8A
4IOPA
4IOPB
4IOUA
4IOUB
4IOUC
4IOUD
4IP7A
4IP7B
4IP7C
4IP7D
4IP8A
4IP8B
4IP8C
4IP8D
4IP9A
4IP9B
4IPDA
4IPGA
4IPXA
4IQ6A
4IQ6B
4IQAA
4IQAB
4IQCA
4IQCB
4IQHA
4IQHB
4IQHC
4IQKA
4IQMA
4IQYA
4IQYB
4IRGA
4IRHA
4IRIA
4IRPA
4IRPB
4IRQA
4IRQB
4IRQC
4IRQD
4IS0A
4IS7A
4IS8A
4IS8B
4ISEA
4ISFA
4ISGA
4ISLA
4ISLB
4ISNA
4ISNB
4ITHA
4ITHB
4ITIA
4ITIB
4ITJA
4ITJB
4ITSA
4IULA
4IULB
4IVAA
4IVEA
4IVEB
4IVEC
4IVED
4IVMB
4IVOB
4IVSA
4IW0A
4IW1A
4IWOA
4IWPA
4IWQA
4IWVA
4IXCA
4IXDA
4IXPA
4IY0A
4IY2A
4IY2C
4IY3A
4IY3B
4IY3C
4IY3D
4IY4A
4IY4C
4IYPA
4IYPC
4IYRA
4IYRB
4IYSA
4IZ5A
4IZ5B
4IZ5C
4IZ5D
4IZ5E
4IZ5F
4IZ5G
4IZ5H
4IZAA
4IZAB
4IZAC
4IZEA
4J0PA
4J0TA
4J0UA
4J0WA
4J0ZA
4J14A
4J15A
4J15B
4J19A
4J19B
4J1CA
4J1EA
4J1FA
4J1HA
4J1IA
4J1KA
4J1PA
4J1RA
4J1RB
4J1RC
4J1RD
4J1VA
4J1VC
4J1YA
4J1YB
4J23A
4J23B
4J24A
4J24B
4J24C
4J24D
4J26A
4J26B
4J2CA
4J2CC
4J2JA
4J2JB
4J2JC
4J2LA
4J2LB
4J37A
4J3NA
4J3NB
4J3YA
4J3YC
4J4JA
4J4JB
4J4LA
4J4LB
4J4LC
4J4LD
4J51A
4J51B
4J53A
4J5LA
4J5LB
4J5MA
4J5QA
4J5RA
4J5RB
4J5WA
4J5WB
4J5WC
4J5WD
4J5XA
4J5XB
4J5XC
4J5XD
4J6IA
4J6KA
4J6KB
4J6KC
4J6KD
4J6KE
4J6KF
4J6KG
4J6KH
4J6QA
4J6SA
4J6SB
4J6SC
4J6SD
4J7FA
4J7TA
4J7YA
4J83A
4J8MA
4J8NA
4J8NB
4J8NC
4J8ND
4J8OA
4J8SA
4J8ZA
4J8ZB
4J95A
4J95B
4J95C
4J95D
4J96A
4J96B
4J97A
4J97B
4J97C
4J97D
4J98A
4J98B
4J99A
4J99B
4J99C
4J99D
4J9CA
4J9DA
4J9DC
4J9DE
4J9GA
4J9GC
4J9GE
4J9KA
4J9MA
4J9OA
4J9PA
4J9QA
4J9RA
4J9SA
4JA8A
4JA8B
4JAAA
4JAIA
4JAJA
4JAZA
4JAZB
4JBOA
4JBPA
4JBQA
4JBSA
4JBSB
4JC7A
4JCZA
4JDJA
4JDWA
4JE4A
4JE4B
4JEFA
4JEGA
4JEGB
4JFIA
4JFNA
4JG6A
4JG7A
4JG8A
4JGCA
4JGFA
4JGFB
4JGTA
4JGTB
4JGTC
4JGVA
4JGVB
4JHNA
4JHNB
4JHNC
4JHND
4JHPB
4JHPC
4JHSA
4JI9A
4JI9B
4JIAA
4JIFA
4JIHA
4JIIX
4JIJA
4JIJB
4JIKA
4JIZA
4JJBA
4JJCA
4JJDA
4JJEA
4JJHA
4JJHB
4JK7A
4JK7B
4JK8A
4JK8B
4JK9A
4JK9B
4JKBA
4JKBB
4JKCA
4JKCB
4JKDA
4JKDB
4JKEA
4JKEB
4JKFA
4JKFB
4JKGA
4JKGB
4JKHA
4JKHB
4JKJA
4JKJB
4JKQA
4JKWA
4JLGA
4JLGB
4JLKA
4JLKB
4JLMA
4JLMB
4JLNA
4JLNB
4JMIA
4JMJA
4JMKA
4JMKB
4JMOA
4JNBA
4JNCA
4JNUA
4JNUB
4JNUC
4JNUD
4JNVA
4JNVB
4JNVC
4JNVD
4JO9A
4JO9B
4JO9C
4JOAA
4JOBA
4JOCA
4JODA
4JOEA
4JOEB
4JOIA
4JOIB
4JOIC
4JOID
4JOLA
4JOLB
4JOLC
4JOLD
4JONA
4JONB
4JONC
4JOND
4JONE
4JPAA
4JPAB
4JPEA
4JPGA
4JPGB
4JPGC
4JPGD
4JPSA
4JPSB
4JQ0A
4JQ0C
4JQ0D
4JQ3A
4JQ3B
4JQ5A
4JQ5B
4JQ5C
4JQ5D
4JQ5E
4JQ5F
4JQ5G
4JQ5H
4JQ5I
4JQ5J
4JQ5K
4JQ5L
4JQFA
4JQLA
4JQYA
4JQYB
4JQZA
4JQZB
4JR3A
4JRVA
4JRZA
4JS0A
4JS1A
4JS6A
4JS8A
4JSWA
4JT3A
4JT8A
4JTSA
4JU5A
4JU5B
4JUPA
4JUPB
4JUSA
4JUSB
4JUSC
4JUSD
4JUSE
4JUSF
4JUSG
4JUSH
4JUTA
4JUTB
4JUTC
4JUTD
4JUTE
4JUTF
4JUTG
4JUTH
4JUYA
4JUYB
4JV7A
4JV8B
4JVBB
4JVEA
4JVFB
4JVGA
4JVGB
4JVGC
4JVGD
4JVHA
4JVLA
4JVLB
4JVNA
4JVNB
4JWLA
4JWMA
4JWNA
4JWRA
4JWRB
4JWRC
4JXFA
4JXHA
4JXMA
4JXTA
4JYTA
4JZ0A
4JZCA
4JZLA
4JZLB
4JZLC
4JZLD
4JZPA
4JZPB
4JZQA
4JZQB
4JZRA
4K0GA
4K0NA
4K0TA
4K0VA
4K0VB
4K11A
4K18A
4K1QA
4K2OA
4K2PA
4K2PB
4K2PC
4K2PD
4K2RA
4K2YA
4K30A
4K30B
4K30X
4K30Y
4K33A
4K3JA
4K3JB
4K3JH
4K3JL
4K4EA
4K4EB
4K4FA
4K4FB
4K4GA
4K4GE
4K4GI
4K4GM
4K4HA
4K4HE
4K4HI
4K4HM
4K4IA
4K4IE
4K4II
4K4IM
4K55A
4K5ZA
4K60A
4K69A
4K6JA
4K6JB
4K6ZA
4K75A
4K77A
4K77B
4K78A
4K7IA
4K7IB
4K7IC
4K80A
4K81A
4K81B
4K81C
4K81D
4K81E
4K81F
4K81G
4K81H
4K85A
4K85B
4K85C
4K85D
4K86A
4K88A
4K8AA
4K8AB
4K8UA
4K8UB
4K8UC
4K92A
4K92B
4K94C
4K94H
4K94L
4K9TA
4K9UA
4K9VA
4K9XA
4K9YA
4KA4A
4KA4B
4KA4D
4KA4E
4KABA
4KABB
4KAOA
4KAOB
4KAPA
4KAXA
4KAXB
4KB8A
4KB8B
4KB8C
4KB8D
4KBCA
4KBCB
4KBKA
4KBKB
4KBKC
4KBKD
4KBLA
4KBLB
4KBOA
4KBQA
4KBQB
4KBQC
4KBQD
4KBZA
4KC3A
4KC3B
4KC9A
4KCGA
4KCGB
4KCXA
4KCXB
4KE0A
4KE0B
4KE0C
4KE1A
4KFAA
4KFNA
4KFNB
4KFOA
4KFOB
4KFZA
4KFZB
4KFZC
4KFZD
4KG8A
4KG8B
4KG8C
4KGAA
4KGAB
4KGGA
4KGGB
4KGGC
4KGGD
4KGHA
4KGHB
4KGJA
4KGJB
4KGOA
4KGOB
4KGQA
4KGQB
4KGQC
4KGQD
4KI1A
4KI1B
4KI1C
4KI1D
4KI1E
4KI1F
4KI1G
4KI1H
4KI9A
4KIKA
4KIKB
4KINA
4KINB
4KINC
4KIND
4KIOA
4KIOB
4KIOC
4KIOD
4KIQA
4KIQB
4KIQC
4KIQD
4KIVA
4KJUA
4KJUC
4KJYA
4KJYB
4KJYC
4KJYD
4KKDA
4KKDB
4KKEA
4KKGA
4KKHA
4KKIA
4KL1A
4KL1B
4KL1C
4KL1D
4KLAA
4KLAB
4KLCA
4KLCB
4KLNA
4KLNB
4KLNC
4KLND
4KLNE
4KLNF
4KLQA
4KLRA
4KLRB
4KLSA
4KLTA
4KLUA
4KLZA
4KM5A
4KM7A
4KM7B
4KM8A
4KM9A
4KMDA
4KMHA
4KMHB
4KMMA
4KMMB
4KMNA
4KMPA
4KMPB
4KMXA
4KMYA
4KMZA
4KN0A
4KN2A
4KN2B
4KN2C
4KN6A
4KNBA
4KNBB
4KNBC
4KNBD
4KNGA
4KNGB
4KNGE
4KNGF
4KNGM
4KNGP
4KNVA
4KNVB
4KNWA
4KNWB
4KNWC
4KO8A
4KO8B
4KODA
4KODB
4KODC
4KODD
4KODE
4KODF
4KODG
4KODH
4KODI
4KODJ
4KODK
4KODL
4KP0A
4KP6A
4KPDA
4KPJA
4KPWA
4KQ5A
4KQEA
4KQSA
4KQUA
4KR2A
4KR3A
4KRFA
4KRSA
4KRSB
4KS7A
4KS8A
4KSJA
4KSKA
4KSKB
4KSKC
4KSKD
4KSLA
4KSLB
4KSLC
4KSLD
4KSLE
4KSLF
4KSLG
4KSLH
4KSLI
4KSLJ
4KSLK
4KSLL
4KSLM
4KSLN
4KSLO
4KSLP
4KSLQ
4KSLR
4KSLS
4KSLT
4KSLU
4KSLV
4KSLW
4KSLX
4KSPA
4KSPB
4KSQA
4KSQB
4KSYA
4KT1A
4KT1E
4KTYA
4KTYB
4KU7A
4KU8A
4KU8B
4KU8C
4KV4A
4KV5A
4KV5B
4KV5C
4KV5D
4KV5E
4KV5G
4KV5H
4KV5J
4KVPA
4KVPB
4KVPC
4KVPD
4KWPA
4KWVA
4KWVB
4KWVC
4KWVD
4KWVE
4KWVF
4KX9A
4KXHA
4KXHB
4KXHC
4KXHD
4KXKA
4KXKB
4KXKC
4KXKD
4KXOA
4KXQA
4KXTA
4KXUA
4KXWA
4KXXA
4KXZA
4KXZB
4KXZD
4KXZE
4KXZH
4KXZI
4KXZJ
4KXZL
4KXZM
4KXZN
4KXZP
4KXZQ
4KY9A
4KY9P
4KYOA
4KYOB
4KYOC
4KYOD
4KZ0A
4KZCA
4KZIA
4KZIB
4KZMA
4KZMB
4L00A
4L00B
4L01A
4L01B
4L03A
4L03B
4L03C
4L04A
4L04B
4L04C
4L04D
4L04E
4L04F
4L06A
4L06B
4L06C
4L06D
4L06E
4L06F
4L0DA
4L0DB
4L0NA
4L0NB
4L0NC
4L0ND
4L0NE
4L0NF
4L0NG
4L0NH
4L0NI
4L0NJ
4L0PA
4L0PB
4L0RA
4L0RB
4L1DA
4L1DB
4L1DC
4L1JA
4L1JB
4L1MA
4L1MB
4L1MC
4L1PA
4L1PB
4L1UA
4L1UB
4L1UC
4L1UD
4L1UE
4L1UF
4L1XA
4L1XB
4L23A
4L23B
4L27A
4L27B
4L27C
4L27D
4L28A
4L28B
4L28C
4L28D
4L2WA
4L2WB
4L2WC
4L2WD
4L3IA
4L3IB
4L3JA
4L3OA
4L3OB
4L3OC
4L3OD
4L3PA
4L3QA
4L3TA
4L3TB
4L3VA
4L3VB
4L3VC
4L41A
4L41B
4L41C
4L42A
4L43A
4L44A
4L45A
4L46A
4L52A
4L53A
4L59A
4L5MA
4L5UA
4L5VA
4L5WA
4L67A
4L6EA
4L6QA
4L6QB
4L6YA
4L6YB
4L7BA
4L7BB
4L7EA
4L7EB
4L7FA
4L7GA
4L7HA
4L7LA
4L7PA
4L7SA
4L7SB
4L7WA
4L87A
4L8GA
4L8MA
4L8RB
4L8RC
4L8RE
4L8TA
4L8ZA
4L96A
4L98A
4L98B
4L9CA
4L9CB
4L9HA
4L9MA
4L9SA
4L9UA
4L9UB
4L9WA
4LACA
4LACB
4LACC
4LADA
4LADB
4LAVA
4LAVB
4LAXA
4LAYA
4LBDA
4LBJA
4LBMA
4LC2A
4LCEA
4LCJA
4LCJB
4LCJC
4LCJD
4LCJE
4LCJF
4LCJG
4LCJH
4LD6A
4LDJA
4LDKA
4LDQA
4LDQB
4LDRA
4LDRB
4LECA
4LECB
4LEVA
4LEVB
4LEWA
4LEWB
4LG0A
4LG0B
4LG1A
4LG1B
4LG1C
4LG4A
4LG4B
4LG4C
4LG4D
4LG4E
4LG4F
4LG6A
4LG7A
4LG8A
4LG9A
4LGDA
4LGDB
4LGDC
4LGDD
4LGDE
4LGDG
4LGDH
4LGEA
4LGEB
4LHVA
4LHVB
4LHVC
4LHVD
4LHVE
4LHYA
4LHYB
4LHYC
4LHYD
4LHYE
4LHYF
4LI5A
4LI7A
4LI7B
4LIIA
4LIJA
4LIJB
4LIJC
4LIKA
4LILA
4LIRA
4LIRB
4LJMA
4LJMB
4LJNA
4LJQA
4LJQB
4LJQC
4LJQD
4LJXA
4LJXB
4LK3A
4LK3B
4LK3C
4LK3D
4LK3E
4LK3F
4LKAA
4LKLA
4LKQA
4LKQB
4LKTA
4LKTB
4LKTC
4LKTD
4LL0A
4LL0B
4LL1A
4LL1B
4LL1C
4LL1D
4LL5A
4LL9A
4LL9B
4LL9C
4LLAA
4LLAB
4LLAC
4LLBA
4LLBB
4LLIA
4LLIB
4LLJA
4LLJB
4LM1A
4LM1B
4LM5A
4LMMA
4LMNA
4LMQD
4LMQE
4LMQF
4LMQH
4LMQI
4LMQL
4LMUA
4LMZA
4LN2A
4LNPA
4LNZA
4LO9A
4LO9B
4LO9C
4LO9D
4LOEA
4LOEB
4LOEC
4LOED
4LOFA
4LOHA
4LOHB
4LOIA
4LOIB
4LOSA
4LOTA
4LP4A
4LP4B
4LP5A
4LP5B
4LPGF
4LPKA
4LPKB
4LQDA
4LQMA
4LR2A
4LRGA
4LRHA
4LRHB
4LRHC
4LRHD
4LRHE
4LRHF
4LRHG
4LRHH
4LRMA
4LRMB
4LRMC
4LRMD
4LRME
4LRWA
4LRWB
4LSDA
4LSDB
4LSDC
4LSDD
4LSDE
4LSDF
4LSDG
4LSDH
4LSJA
4LT6A
4LT6B
4LTBA
4LTBB
4LTEA
4LTEB
4LU3A
4LUCA
4LUCB
4LUDA
4LUDB
4LUEA
4LUEB
4LVSA
4LVTA
4LVTB
4LWDA
4LWZA
4LWZB
4LWZC
4LWZD
4LX0A
4LX0B
4LX0C
4LX0D
4LX1A
4LX1B
4LXDA
4LXLA
4LXOA
4LXOB
4LXZA
4LXZB
4LXZC
4LYGA
4LYGB
4LYJA
4LYNA
4LYWA
4LZ1H
4LZDA
4LZNA
4LZNB
4LZOA
4LZOB
4LZRA
4LZXA
4LZXB
4M04A
4M0EA
4M0EB
4M0PA
4M0PB
4M0UA
4M0UB
4M0ZA
4M14A
4M17A
4M17B
4M17C
4M17D
4M17E
4M17F
4M17G
4M17H
4M17I
4M17J
4M17K
4M17L
4M1CA
4M1CB
4M1CC
4M1CD
4M1CE
4M1CF
4M1LA
4M1OA
4M1OB
4M1OC
4M1TA
4M1TB
4M1TC
4M1WA
4M1WB
4M1WC
4M21A
4M21B
4M21C
4M2VA
4M2WA
4M2YA
4M3LA
4M3LB
4M3LC
4M3LD
4M3PA
4M3PB
4M3PC
4M3PD
4M3QA
4M3QB
4M47A
4M4EA
4M4EB
4M4EC
4M4PA
4M4ZA
4M55A
4M55B
4M55C
4M55D
4M55E
4M55F
4M5SA
4M5TA
4M5TC
4M5TE
4M5TG
4M5WA
4M5XA
4M5XB
4M67A
4M6JA
4M6PA
4M6PB
4M6RA
4M6RB
4M6RC
4M6RD
4M6SA
4M6TA
4M6WA
4M6WB
4M76A
4M76B
4M7BA
4M7BC
4M7CA
4M7CB
4M7HA
4M7HB
4M7IA
4M7LH
4M7LL
4M7LT
4M7MA
4M7RA
4M7RB
4M8GA
4M8GB
4M8VA
4M8VB
4M90A
4M91A
4M92A
4M9GA
4M9HA
4M9JA
4M9LA
4M9NA
4M9PA
4MA4A
4MANA
4MANB
4MASA
4MASB
4MBBA
4MCMA
4MCMB
4MCMC
4MCMD
4MCME
4MCMF
4MCMG
4MCMH
4MCMI
4MCMJ
4MCMK
4MCML
4MCNA
4MCNB
4MCQA
4MCRA
4MCSA
4MD4A
4MD4B
4MD5A
4MD5B
4MD8A
4MD8B
4MD8C
4MD8D
4MD8E
4MD8F
4MD8G
4MD8H
4MD9A
4MD9B
4MD9C
4MD9D
4MD9E
4MD9F
4MD9G
4MD9H
4MD9I
4MD9J
4MD9K
4MD9L
4MD9M
4MD9N
4MD9O
4MD9P
4MDDA
4MDDB
4MDKA
4MDKB
4MDKC
4MDKD
4MDKE
4MDKF
4MDKG
4MDKH
4MDNA
4MDQA
4MDRA
4MEDA
4MELA
4MELB
4MEWA
4MF0A
4MF0B
4MF1A
4MF1B
4MF2A
4MF3A
4MF3B
4MF8A
4MFAA
4MFCA
4MFFA
4MFUA
4MFVA
4MFVB
4MG2A
4MGTA
4MGXA
4MH7A
4MH7B
4MHAA
4MHAB
4MHEA
4MHEB
4MHEC
4MHED
4MHLA
4MHQA
4MHVA
4MHVB
4MHXA
4MHXB
4MI0A
4MI5A
4MIDA
4MIKA
4MIKB
4MJ4A
4MJJA
4MJOA
4MJOB
4MJOC
4MJOD
4MJOE
4MJOF
4MJOG
4MJOH
4MK4A
4MK4B
4MKCA
4MKPA
4MMZA
4MMZB
4MMZC
4MN3A
4MNEA
4MNEB
4MNEC
4MNED
4MNEE
4MNEF
4MNEG
4MNEH
4MNFA
4MNFB
4MOBA
4MOCA
4MOVA
4MOVB
4MP2A
4MPFA
4MPFB
4MPGA
4MPGB
4MPMA
4MPMB
4MPNA
4MQ1A
4MQ1B
4MQ1C
4MQ1D
4MQ2A
4MQ2B
4MQ2C
4MQ2D
4MQFA
4MQFB
4MQVA
4MQVC
4MRIA
4MRIB
4MRMA
4MRMB
4MS3A
4MS3B
4MSGA
4MSGB
4MSHA
4MSHB
4MSLA
4MSPA
4MSPB
4MSVA
4MSVB
4MT9A
4MT9B
4MTHA
4MTLA
4MTLB
4MTZA
4MTZB
4MTZC
4MTZD
4MUCA
4MUCB
4MUMA
4MVIA
4MVKA
4MVLA
4MVLB
4MVLC
4MVLD
4MVTA
4MVTB
4MVTC
4MVTD
4MWIA
4MWTA
4MWTB
4MXCA
4MXEA
4MXEB
4MXOA
4MXOB
4MXUA
4MXUB
4MXVA
4MXVB
4MXVD
4MXVE
4MXVF
4MXVH
4MXVL
4MXVX
4MXVY
4MXXA
4MXXB
4MXYA
4MXYB
4MYGA
4MYGB
4MYQA
4MZ2A
4MZ3A
4MZ3B
4MZ7A
4MZ7B
4MZFB
4MZIA
4MZRA
4MZRB
4MZRC
4MZRD
4MZVA
4N0MA
4N0SA
4N12A
4N19A
4N1BA
4N1BB
4N1BC
4N1DA
4N1JA
4N1JB
4N1JC
4N1JD
4N1KA
4N1KB
4N1KC
4N1KD
4N1LA
4N1MA
4N1UA
4N1UB
4N1ZF
4N20A
4N22A
4N24A
4N25A
4N26A
4N28A
4N2AA
4N2BA
4N2CA
4N2DA
4N2EA
4N2FA
4N2GA
4N2HA
4N2IA
4N2KA
4N2LA
4N2MA
4N2NA
4N34A
4N34B
4N34C
4N34D
4N37A
4N37B
4N37C
4N37D
4N39A
4N3XA
4N3XB
4N3XC
4N3XD
4N40A
4N48A
4N48B
4N49A
4N4AA
4N4FA
4N5DA
4N5DB
4N5GA
4N5GB
4N5GC
4N5GD
4N5UA
4N5XA
4N68A
4N6JA
4N6JB
4N6LA
4N6MA
4N6MB
4N6NA
4N6NB
4N6OA
4N6OB
4N6V1
4N6V2
4N6V3
4N6V4
4N6V6
4N6V7
4N6V8
4N6V9
4N70A
4N73A
4N78A
4N78B
4N78D
4N78E
4N78F
4N79A
4N7EA
4N7FA
4N7FB
4N7GA
4N7HA
4N7IA
4N7UA
4N7VA
4N7VB
4N7VC
4N7ZA
4N84A
4N84B
4N8EA
4N8EB
4N8RA
4N8RB
4N8RC
4N8RD
4N8WA
4N9UA
4NA8A
4NACA
4NACB
4NADA
4NADB
4NB6A
4NB6B
4NBLA
4NBLB
4NBOA
4NBOB
4NC5A
4NC6A
4NCSA
4NDGA
4NDGB
4NDHA
4NDHB
4NDIA
4NDIB
4NDNA
4NDNB
4NDNC
4NDND
4NDNE
4NDNF
4NEFA
4NEFB
4NEFC
4NEFD
4NEHA
4NEHB
4NEJA
4NEMA
4NENA
4NENB
4NEUA
4NEUB
4NF9A
4NF9B
4NFAA
4NFBA
4NFCA
4NFCB
4NFDA
4NFEA
4NFFA
4NFIF
4NFMA
4NFRA
4NFRB
4NFTA
4NFTB
4NFTC
4NFTD
4NG6A
4NGBA
4NGCA
4NGDA
4NGFA
4NGFB
4NGFC
4NGFD
4NGGA
4NGMA
4NGPA
4NGQA
4NGRA
4NGTA
4NH3A
4NH5A
4NH6A
4NH7A
4NH7B
4NH9A
4NHAA
4NHOA
4NHXA
4NHYA
4NHYB
4NHYC
4NHYD
4NI2A
4NI2B
4NI7A
4NI9A
4NI9C
4NIFA
4NIFB
4NIFD
4NIFE
4NIKA
4NIKB
4NJ3A
4NJ4A
4NJ4B
4NJ8A
4NJ8B
4NJDA
4NJYA
4NJZA
4NJZB
4NJZC
4NJZD
4NK9A
4NK9B
4NKAA
4NKAB
4NKEA
4NKFA
4NKNA
4NKNB
4NKNC
4NKND
4NKNE
4NKNF
4NKQA
4NKQB
4NKQC
4NKSA
4NKSB
4NKVA
4NKVB
4NKVC
4NKVD
4NKWA
4NKWB
4NKWC
4NKWD
4NKXA
4NKXB
4NKXC
4NKXD
4NKZA
4NKZB
4NKZC
4NKZD
4NL9A
4NL9B
4NL9C
4NL9D
4NLHA
4NLHB
4NLZA
4NM0A
4NM2A
4NM5A
4NM6A
4NN0A
4NN0B
4NN0C
4NN2A
4NN2B
4NNDA
4NNDB
4NNDD
4NNDG
4NNMA
4NNMB
4NNRA
4NNRB
4NNTA
4NNUA
4NNUB
4NO7A
4NODA
4NODB
4NODG
4NODH
4NOSA
4NOSB
4NOSC
4NOSD
4NPJA
4NPJB
4NPKA
4NPNA
4NPVA
4NQJA
4NQJB
4NQJC
4NQNA
4NR1A
4NR2A
4NR2B
4NR2C
4NR2D
4NR2E
4NR2F
4NR2G
4NR2H
4NR4A
4NR4B
4NRBA
4NREA
4NRGA
4NRGB
4NRMA
4NROA
4NRPA
4NRQA
4NRVA
4NS5A
4NSCA
4NSCB
4NSCC
4NSCD
4NSCE
4NSCF
4NSDA
4NSDB
4NSPA
4NSQA
4NSQB
4NSQC
4NSQD
4NSTA
4NSTB
4NSTC
4NSTD
4NT5A
4NUAA
4NUDA
4NUSA
4NUXA
4NVPA
4NVQA
4NVQB
4NW2A
4NW2C
4NW3A
4NW5A
4NW7A
4NWFA
4NWFB
4NWGA
4NWGB
4NWMA
4NWMB
4NWYA
4NWYB
4NWYC
4NWYD
4NXPA
4NXRA
4NY0A
4NY0B
4NY0C
4NY0D
4NY3A
4NY3B
4NY4A
4NY8A
4NY9A
4NYHA
4NYHB
4NYHC
4NYTA
4NYTB
4NYTC
4NZ2A
4NZ2B
4NZ6A
4NZ6B
4NZ7A
4NZQA
4NZWA
4NZWB
4O00A
4O00B
4O03A
4O0DA
4O0DB
4O0EA
4O0EB
4O0FA
4O0FB
4O0GA
4O0GB
4O0HA
4O0HB
4O0RA
4O0RB
4O0SA
4O0TA
4O0TB
4O0UA
4O0VA
4O0WA
4O14A
4O14B
4O15A
4O15B
4O16A
4O17A
4O17B
4O18A
4O18B
4O19A
4O19B
4O1BA
4O1BB
4O1DA
4O1DB
4O1LA
4O1LB
4O1UA
4O1UB
4O1VA
4O1XA
4O1XB
4O1XC
4O1XD
4O27A
4O27B
4O28A
4O28B
4O2WA
4O2WB
4O2WC
4O2WD
4O33A
4O38A
4O38B
4O3MA
4O3OA
4O3RA
4O3SA
4O56A
4O61A
4O61B
4O62A
4O62B
4O62C
4O64A
4O64B
4O64C
4O67A
4O67B
4O68A
4O69A
4O6EA
4O6FA
4O6LA
4O6LB
4O6XA
4O6XB
4O70A
4O70B
4O7DA
4O7QA
4O7XA
4O8FA
4O8FB
4O8ZA
4O9BA
4O9BB
4O9BC
4O9BD
4O9IX
4O9WA
4OA7A
4OA7B
4OA7C
4OA7D
4OAUC
4OAVB
4OAVD
4OBOA
4OBOB
4OBPA
4OBPB
4OBQA
4OBQB
4OBSA
4OBZA
4OBZB
4OBZC
4OBZD
4OC4A
4OC6A
4OC6B
4OCTA
4OCTB
4OCZA
4OD0A
4OD2A
4OD2B
4OD2S
4ODEA
4OE5A
4OE5B
4OE5C
4OE5D
4OE9A
4OE9B
4OEDA
4OEEA
4OEFA
4OEGA
4OELA
4OELB
4OEMA
4OEMB
4OEOA
4OEOB
4OEOC
4OEPA
4OEPB
4OEWA
4OEXA
4OFAA
4OFBA
4OFCA
4OFCB
4OFCC
4OFCD
4OFCE
4OFCF
4OFEA
4OFHA
4OFRA
4OFUA
4OG3A
4OG5A
4OG7A
4OG8A
4OGNA
4OGTA
4OGVA
4OGVB
4OGVC
4OGWA
4OGXA
4OGXH
4OGXL
4OH2A
4OH2B
4OH2C
4OH2D
4OH2E
4OH2F
4OH2G
4OH2H
4OH2I
4OH2J
4OH6A
4OH8A
4OH8B
4OH9A
4OH9B
4OHDA
4OHEA
4OHHA
4OHIA
4OHLA
4OHLB
4OI9A
4OIAA
4OIAB
4OIBA
4OIUA
4OIVA
4OIVB
4OJ2X
4OJ4A
4OJBA
4OK1A
4OKHA
4OKHB
4OKHC
4OKTA
4OKWA
4OL0A
4OL0B
4OLAA
4OLBA
4OLEA
4OLEB
4OLEC
4OLED
4OLIA
4OM2A
4OM2B
4OM2C
4OM2D
4OM7A
4OM7B
4OMDA
4OMDB
4OMDC
4OMDD
4OMDE
4OMDF
4OMEA
4OMJA
4OMJB
4OMTA
4ON3A
4ON3B
4ON9A
4ON9B
4ONIA
4ONIB
4ONOA
4OO4A
4OO4B
4OO5A
4OO6A
4OO7A
4OO7B
4OOAA
4OOAB
4OOAC
4OOAD
4OOAE
4OOAF
4OPXA
4OPXC
4OPXD
4OPXF
4OQ4A
4OQ5A
4OQ5B
4OQ5C
4OQ5D
4OQ5E
4OQ5F
4OQ6A
4OQ6B
4OQTA
4OQTH
4OQTL
4OQVA
4OR9A
4OR9B
4ORRA
4ORSA
4ORSB
4ORUA
4ORUB
4ORYA
4ORYB
4ORYC
4ORYD
4ORYE
4ORYF
4ORYG
4ORYH
4OS0A
4OS0B
4OS3A
4OS3B
4OS8A
4OS8B
4OSXA
4OSXB
4OT5A
4OT6A
4OT9A
4OTDA
4OTGA
4OTHA
4OTIA
4OTPA
4OU0A
4OUHA
4OUHB
4OUHC
4OUHD
4OULA
4OULB
4OULC
4OULD
4OULE
4OULF
4OUMA
4OVAA
4OVAB
4OVAC
4OVAD
4OVUA
4OVUB
4OVVA
4OVVB
4OWTA
4OWTB
4OWTC
4OWWA
4OWWB
4OWWC
4OWZA
4OWZB
4OYIA
4OYJA
4OYJB
4OYJC
4OYJD
4OYJE
4OYJF
4OYJG
4OYJH
4OYJI
4OYJJ
4OYJK
4OYJL
4OYJM
4OYKA
4OYKB
4OYNA
4OYQA
4OYQB
4OYQC
4OYSA
4OYZA
4OZ0A
4OZ0B
4OZ1A
4OZ1B
4P09A
4P0BA
4P0BC
4P0CA
4P0JA
4P0JB
4P0KA
4P0LA
4P0TA
4P0TB
4P0XA
4P10A
4P13A
4P13B
4P13C
4P13D
4P1RA
4P1RB
4P22A
4P22B
4P2HA
4P2KA
4P34A
4P38A
4P38B
4P39A
4P39B
4P39C
4P39D
4P3EB
4P3EC
4P3FA
4P3FB
4P3NA
4P3NB
4P3NC
4P3ND
4P3WA
4P3WB
4P3WC
4P3WD
4P3WE
4P3WF
4P42A
4P42B
4P44A
4P45A
4P4CA
4P4DA
4P4IA
4P4JA
4P4RA
4P4RB
4P4RC
4P4RD
4P4SA
4P4SB
4P4TA
4P4UA
4P59A
4P59H
4P59L
4P5EA
4P5EB
4P5KA
4P5KB
4P5KD
4P5KE
4P5MA
4P5MB
4P5MC
4P5MD
4P5ME
4P5MF
4P5MG
4P5MH
4P5QA
4P5WA
4P5WB
4P5XA
4P5ZA
4P60A
4P60B
4P6GA
4P6GB
4P6GC
4P6GD
4P6QA
4P6WA
4P7AA
4P7EA
4P7EB
4P7UA
4P8QA
4P8QB
4P8VA
4P8WA
4P90A
4P90B
4PASA
4PASB
4PBDA
4PBXA
4PBYA
4PBYB
4PBZA
4PC0A
4PC0B
4PCKA
4PCKB
4PCUA
4PCUB
4PCWA
4PCWB
4PCWC
4PCWD
4PDOA
4PDOB
4PEDA
4PESA
4PESB
4PF3A
4PF4A
4PFJA
4PFJB
4PGFA
4PGFB
4PGTA
4PGTB
4PGZA
4PGZB
4PGZC
4PH4B
4PHCA
4PHCB
4PHCC
4PHCD
4PHWA
4PHWB
4PIGA
4PIGB
4PIGC
4PIGD
4PIHA
4PIHB
4PIJA
4PIJB
4PIVA
4PIVB
4PJ11
4PJ12
4PJ1A
4PJ1B
4PJ1C
4PJ1D
4PJ1E
4PJ1F
4PJ1G
4PJ1H
4PJ1I
4PJ1J
4PJ1K
4PJ1L
4PJ1M
4PJ1N
4PJ1O
4PJ1P
4PJ1Q
4PJ1R
4PJ1S
4PJ1T
4PJ1U
4PJ1V
4PJ1W
4PJ1X
4PJ1Y
4PJ1Z
4PJ3A
4PJ5A
4PJ5B
4PJ5C
4PJ5D
4PJ5E
4PJ5F
4PJ5G
4PJ5H
4PJ6A
4PJ6B
4PJBA
4PJBB
4PJBC
4PJBD
4PJBE
4PJBF
4PJBG
4PJBH
4PJTA
4PJTB
4PJTC
4PJTD
4PJUA
4PJUB
4PJVA
4PJVB
4PJWA
4PJWB
4PK3A
4PK5A
4PK5B
4PK7A
4PK7B
4PKDB
4PKZA
4PKZB
4PKZC
4PM0A
4PMMA
4PMPA
4PMSA
4PMTA
4PNRA
4PNRB
4PNRC
4PNRD
4PNTA
4PNTB
4PNTC
4PNTD
4PO2A
4PO2B
4PO6A
4PO7A
4PODA
4PODB
4POKA
4POKB
4POKC
4POKD
4POMA
4POMB
4POMC
4POMD
4PP7A
4PP7B
4PP9A
4PP9B
4PPAA
4PPAB
4PPCA
4PPCB
4PPEA
4PPEB
4PPIA
4PPXA
4PQDA
4PQEA
4PQNA
4PQOA
4PQPA
4PQPB
4PQPC
4PQPD
4PQWA
4PR6A
4PR9A
4PR9B
4PR9C
4PR9D
4PR9E
4PR9F
4PRJA
4PRYA
4PS4A
4PS4H
4PS4L
4PS7A
4PSFA
4PSFB
4PSIA
4PSIB
4PSQA
4PSQB
4PT6A
4PT6B
4PTCA
4PTCB
4PTEA
4PTEB
4PTGA
4PTGB
4PUZA
4PUZB
4PV0A
4PVFA
4PVFB
4PVGA
4PVPA
4PVPB
4PVQA
4PVQB
4PVUA
4PVUB
4PW5A
4PW5B
4PW5E
4PW5F
4PW6A
4PW6B
4PW7A
4PW7B
4PW7E
4PW7F
4PW8A
4PW8B
4PW8C
4PW8D
4PW8E
4PW8F
4PW8G
4PW8H
4PWLA
4PWLB
4PWNA
4PWQA
4PWQB
4PWYA
4PX2A
4PX2B
4PX6A
4PX9A
4PX9B
4PX9C
4PXAA
4PXJA
4PXJB
4PXJC
4PXMA
4PXMB
4PXWA
4PXWB
4PXXA
4PY1A
4PY4A
4PY4B
4PYGA
4PYGB
4PYGE
4PYIA
4PYJA
4PYKA
4PYPA
4PYUA
4PYUB
4PYUG
4PYUK
4PYUO
4PYUS
4PYWA
4PYZA
4PYZB
4PZ4A
4PZ4B
4PZ5A
4PZGA
4PZGB
4PZIA
4PZNA
4PZNB
4PZNC
4PZND
4PZNE
4PZOA
4PZOB
4PZOC
4PZOD
4PZOE
4PZOF
4PZRA
4PZTA
4PZWA
4PZXA
4PZYA
4PZYB
4PZZA
4Q01A
4Q01B
4Q02A
4Q03A
4Q06A
4Q07A
4Q08A
4Q18A
4Q18B
4Q19A
4Q19B
4Q1BA
4Q1BB
4Q1DA
4Q1DB
4Q1NA
4Q1NB
4Q21A
4Q23A
4Q26A
4Q26B
4Q26G
4Q26H
4Q28A
4Q28B
4Q28C
4Q28D
4Q2NA
4Q2NB
4Q2NC
4Q2ND
4Q2NE
4Q2NF
4Q2OA
4Q2OB
4Q2OC
4Q2OD
4Q2OE
4Q2OF
4Q2PA
4Q2PB
4Q2PC
4Q2QA
4Q2TA
4Q2TB
4Q2XA
4Q2XB
4Q2YA
4Q2YB
4Q3HA
4Q3HB
4Q4BA
4Q4FA
4Q50A
4Q50B
4Q50C
4Q50D
4Q50E
4Q50F
4Q50G
4Q50H
4Q57A
4Q57B
4Q58A
4Q58B
4Q58C
4Q58D
4Q5VA
4Q5VE
4Q6RA
4Q6RB
4Q7HA
4Q7HB
4Q7HC
4Q7HD
4Q7XA
4Q7XB
4Q7YA
4Q7ZA
4Q8FA
4Q91A
4Q91B
4Q93A
4Q94A
4Q94B
4Q9GA
4Q9GB
4Q9PA
4Q9PB
4Q9SA
4Q9UA
4Q9UB
4Q9UC
4Q9UD
4Q9UE
4Q9UF
4Q9UG
4Q9UH
4Q9VA
4Q9VB
4Q9ZA
4Q9ZB
4QA0A
4QA0B
4QA1A
4QA1B
4QA1C
4QA1D
4QA2A
4QA2B
4QA3A
4QA3B
4QA4A
4QAHA
4QALA
4QALB
4QAMA
4QAMB
4QAPA
4QBCA
4QBCB
4QBEA
4QBMA
4QBMB
4QBQA
4QBQC
4QBRA
4QBRC
4QBSA
4QBWA
4QBZA
4QBZB
4QC0A
4QC0B
4QC1A
4QC1B
4QC3A
4QC3B
4QC4A
4QC4B
4QCIA
4QCIB
4QCIC
4QCID
4QCIH
4QCIL
4QD6A
4QD6B
4QDQA
4QDQB
4QDRA
4QDSA
4QDSB
4QE6A
4QEFA
4QEGA
4QEIA
4QEVA
4QEWA
4QF3A
4QF3B
4QFCA
4QFCB
4QFDA
4QFDB
4QFTA
4QG4A
4QG4B
4QG4C
4QG4D
4QG6A
4QG6B
4QG6C
4QG6D
4QG8A
4QG8B
4QG8C
4QG8D
4QG9A
4QG9B
4QG9C
4QG9D
4QGCA
4QGCB
4QGCC
4QGCD
4QGKA
4QGKB
4QGNA
4QGUA
4QGUB
4QGVA
4QGVB
4QGWA
4QGWB
4QHEA
4QHOA
4QHUA
4QHUB
4QHUC
4QHUD
4QHUH
4QHUL
4QIAA
4QIAB
4QIBA
4QIKA
4QIKB
4QILA
4QILB
4QK1A
4QK2A
4QK3A
4QKBA
4QKBB
4QKBC
4QKDA
4QKDB
4QKDC
4QKFA
4QKFB
4QKFC
4QKGA
4QKHA
4QKHB
4QKIA
4QKIB
4QKJA
4QKNA
4QKZA
4QL3A
4QL8A
4QLIA
4QMDA
4QMDB
4QMGA
4QMGB
4QMGC
4QMGD
4QMGE
4QMIA
4QMIB
4QMJA
4QMLA
4QMMA
4QMNA
4QMUA
4QMVA
4QMXA
4QMYA
4QN1A
4QN9A
4QN9B
4QNAA
4QO3A
4QO3B
4QOBA
4QOBB
4QOFA
4QOFB
4QOTA
4QOTB
4QOZB
4QOZC
4QOZE
4QP1A
4QP1B
4QP2A
4QP2B
4QP3A
4QP3B
4QP4A
4QP4B
4QP9A
4QPAA
4QPAB
4QPFA
4QPMA
4QPMB
4QPNA
4QPSA
4QPSC
4QQ5A
4QQ6A
4QQCA
4QQDA
4QQDB
4QQGA
4QQGB
4QQGC
4QQGD
4QQGE
4QQGF
4QQGG
4QQJA
4QQKA
4QQNA
4QQTA
4QR5A
4QRCA
4QRSA
4QRSB
4QSMA
4QSMB
4QSMC
4QSMD
4QSME
4QSMF
4QSMG
4QSMH
4QSYA
4QT1A
4QT6A
4QT8A
4QT8B
4QT8C
4QT8D
4QTAA
4QTBA
4QTBB
4QTCA
4QTDA
4QTEA
4QU1A
4QU6A
4QU7A
4QU7B
4QU7C
4QU7D
4QUMA
4QUNA
4QUNB
4QVEA
4QVFA
4QVXA
4QVXB
4QVZA
4QVZB
4QW2A
4QW2B
4QX5A
4QXFA
4QXFB
4QXFC
4QXFE
4QXIA
4QXKA
4QXOA
4QXPA
4QXPB
4QXQA
4QXQB
4QXRA
4QXRB
4QY4A
4QY4B
4QY4C
4QYDA
4QYEA
4QYFA
4QYLA
4QYLB
4QYLC
4QYLD
4QZSA
4QZTA
4QZTB
4QZTC
4QZTD
4R06A
4R06B
4R07A
4R07B
4R07C
4R07D
4R08A
4R08B
4R08C
4R08D
4R09A
4R09B
4R09C
4R09D
4R0AA
4R0BA
4R0XA
4R14A
4R14B
4R1FA
4R1FB
4R1FC
4R1FD
4R1VA
4R1YA
4R2UA
4R2UD
4R2YA
4R2YB
4R2YC
4R2YD
4R32A
4R3CA
4R3EA
4R3HA
4R3HB
4R3IA
4R3PA
4R3RA
4R3ZA
4R3ZB
4R3ZC
4R4CA
4R4LA
4R4LB
4R4LC
4R4MA
4R4MB
4R4MC
4R5AA
4R5BA
4R5SA
4R5YA
4R5YB
4R69A
4R69B
4R69C
4R69D
4R6AA
4R6AB
4R6SA
4R6SB
4R6UA
4R6UB
4R6UC
4R6UD
4R6VA
4R7AB
4R7HA
4R7IA
4R7LA
4R7PA
4R7PB
4R7PC
4R7PD
4R7VA
4R7XA
4R7XB
4R8MA
4R8MB
4R8QA
4R9HA
4R9HB
4R9HC
4R9HD
4R9JA
4R9JB
4R9JG
4R9WA
4R9WB
4RA0A
4RA0B
4RA0C
4RA0D
4RA2A
4RA4A
4RA5A
4RA5B
4RA8A
4RA8B
4RA8C
4RA8D
4RA8E
4RABA
4RABB
4RABC
4RABD
4RAFA
4RAGA
4RAHA
4RAKA
4RAKB
4RAOA
4RAOB
4RAOC
4RAOD
4RAQA
4RAQB
4RAQC
4RAQD
4RAVA
4RAVB
4RAVC
4RAVD
4RBLA
4RBOA
4RBOD
4RCAA
4RCAB
4RCDA
4RCEA
4RCFA
4RCIA
4RCIB
4RCIC
4RCID
4RCJA
4RCWA
4RCWB
4RD9A
4RD9B
4RDDA
4RDNA
4RDNB
4RDUA
4RDUD
4RE1A
4RE1B
4RE1C
4RE1D
4RE9A
4RE9B
4RECA
4REDA
4REDB
4REFA
4REFB
4RERA
4RERB
4RERG
4REWA
4REWB
4REWG
4REXA
4REYA
4RFMA
4RFQA
4RG1A
4RG1B
4RG6A
4RG6B
4RG6S
4RG7A
4RG7B
4RGHA
4RGHB
4RGWA
4RGWB
4RH3A
4RH3B
4RH3C
4RH3D
4RH5A
4RH9A
4RHGA
4RHWA
4RHWB
4RHWC
4RHWD
4RHWE
4RHWF
4RI0A
4RI0B
4RI0C
4RI4A
4RI4B
4RI5A
4RI5B
4RI9A
4RI9B
4RIAA
4RIAB
4RIDA
4RIDB
4RIOA
4RIUA
4RIWA
4RIWB
4RIWC
4RIWD
4RJ3A
4RJ4A
4RJ5A
4RJ6A
4RJ7A
4RJ8A
4RKJA
4RKJB
4RKYA
4RLIA
4RLOA
4RLOB
4RLPA
4RM8A
4RM8B
4RMAA
4RMAB
4RMGA
4RMHA
4RMIA
4RMJA
4RMJB
4RMQA
4RMRA
4RMSA
4RMTA
4RMUA
4RMVA
4RMWA
4RMZA
4RMZB
4RN0A
4RN0B
4RN1A
4RN1B
4RN2A
4RN2B
4ROFA
4ROFB
4ROJA
4ROJB
4ROJC
4ROVA
4ROVB
4ROWA
4RPPA
4RPPB
4RPPC
4RPPD
4RPUA
4RPUB
4RQEA
4RQEC
4RQFA
4RQFB
4RQNA
4RQNB
4RQNC
4RQRA
4RQVA
4RQXA
4RQXB
4RQXC
4RQXD
4RQXE
4RR2A
4RR2B
4RR2C
4RR2D
4RRSA
4RRTA
4RRTB
4RRVA
4RS1A
4RS1B
4RS6A
4RS6B
4RSGA
4RSSA
4RSUA
4RSUB
4RSUC
4RSUD
4RSUE
4RSUF
4RSUG
4RSUH
4RSUI
4RSUJ
4RSUK
4RSUL
4RSVA
4RT7A
4RTAA
4RTAB
4RTTA
4RTTB
4RUEA
4RUEB
4RUFA
4RUFB
4RUGA
4RUGB
4RUHA
4RUHB
4RUNA
4RUNB
4RUUA
4RUUB
4RV6A
4RV6B
4RV6C
4RV6D
4RVLA
4RVRA
4RVTA
4RVTB
4RWIA
4RWIB
4RWJA
4RWJB
4RWKA
4RWKB
4RWLA
4RWLB
4RWVA
4RX7A
4RX8A
4RX9A
4RXAA
4RXJA
4RXOA
4RXOB
4RXOC
4RXOD
4RXXA
4RXZA
4RXZB
4RY3A
4RYCA
4RYCB
4RYLA
4RZAA
4RZEA
4RZEB
4RZFA
4RZFB
4RZGA
4RZGB
4RZVA
4RZVB
4RZWA
4RZWB
4S0GA
4S0NA
4S0NB
4S0NC
4S0ND
4S0OA
4S0OB
4S0PA
4S0PB
4S0SA
4S0SB
4S0SD
4S0SE
4S0TA
4S0TB
4S0TD
4S0TE
4S0UA
4S0UB
4S0UC
4S0ZA
4S14A
4S1YA
4S3OA
4S3OB
4S3OC
4S3OD
4S3OE
4S3OF
4SKNE
4TJUA
4TJUB
4TJUC
4TJUD
4TK0A
4TK0B
4TK0C
4TK0D
4TKNA
4TKNB
4TKNC
4TKSA
4TL0A
4TL5A
4TL5B
4TLGA
4TLGB
4TLKA
4TLKB
4TLQA
4TLQB
4TLSA
4TLSB
4TLUA
4TLUB
4TM9A
4TM9B
4TMFA
4TMFB
4TN6A
4TN6B
4TNDA
4TNEA
4TNEB
4TNFA
4TNFB
4TNUA
4TNUB
4TO0A
4TO0B
4TO0C
4TO0D
4TORA
4TORB
4TORC
4TORD
4TOSA
4TOSB
4TPMA
4TPMB
4TPTA
4TPTB
4TQ1A
4TQ1B
4TQ9A
4TQ9B
4TQAA
4TQAB
4TQBA
4TQBB
4TQCA
4TQCB
4TQHA
4TQHB
4TRLA
4TRUA
4TRUB
4TRUC
4TS8A
4TSEA
4TSEB
4TSVA
4TT6A
4TT7A
4TTBA
4TTBB
4TTCA
4TTCB
4TTCC
4TTCD
4TTCE
4TTCF
4TTVA
4TTVB
4TTVC
4TTVD
4TU7A
4TU7B
4TUPA
4TUSA
4TV3A
4TVJA
4TVJB
4TVQA
4TVQB
4TVQC
4TVQD
4TVRA
4TW8A
4TW8B
4TW9A
4TW9B
4TWCA
4TWCB
4TWEA
4TWEB
4TWKA
4TWKB
4TWNA
4TWOA
4TWPA
4TWPB
4TWTA
4TWTB
4TWTC
4TWTD
4TX5A
4TX5B
4TXPA
4TXPB
4TXPC
4TXQA
4TXQB
4TXRA
4TYEA
4TYGA
4TYIA
4TYJA
4TZ2A
4TZ4A
4TZ4C
4U04A
4U04B
4U07A
4U07B
4U0IA
4U0SA
4U0SB
4U17A
4U17B
4U17C
4U18A
4U18B
4U18C
4U19A
4U19B
4U19C
4U1AA
4U1AB
4U1AC
4U1RA
4U1RB
4U1RC
4U1RD
4U2MA
4U2MB
4U2MC
4U2MD
4U2NA
4U2NB
4U2UA
4U2UB
4U32A
4U32X
4U3ZA
4U3ZB
4U40A
4U40B
4U42A
4U42B
4U43A
4U43B
4U44A
4U44B
4U45A
4U45B
4U4PA
4U4PB
4U6AA
4U6RA
4U6SA
4U6ZA
4U72A
4U72B
4U74A
4U74B
4U79A
4U7EB
4U7IA
4U7LA
4U7MA
4U7PA
4U7PB
4U7TA
4U7TB
4U7TC
4U7TD
4U7YA
4U80A
4U86A
4U97A
4U97B
4U9VB
4U9WA
4U9WB
4U9WC
4U9WD
4U9YA
4U9ZA
4UAKA
4UALA
4UBAA
4UBAB
4UBFA
4UBFB
4UBFC
4UBFD
4UC4A
4UC4B
4UDAA
4UDBA
4UE1A
4UE1B
4UE1C
4UE1D
4UEFA
4UEFB
4UEGA
4UEGB
4UEMA
4UEMB
4UEXA
4UEXB
4UF0A
4UF0B
4UF4A
4UF4B
4UF5A
4UF5B
4UF8A
4UF8B
4UF8C
4UF8I
4UFBA
4UFBB
4UFBC
4UFBD
4UFDH
4UFRA
4UFRB
4UFRC
4UFRD
4UFSA
4UFSB
4UFSC
4UG2A
4UG2B
4UH5A
4UH5B
4UHIA
4UHIB
4UHIC
4UHID
4UHRA
4UHWA
4UHXA
4UHYA
4UHYB
4UHYC
4UIJA
4UIJB
4UIJC
4UIJD
4UIPA
4UIPB
4UIUA
4UIXA
4UIXB
4UIXC
4UJ5A
4UJ5B
4UJ5C
4UJ5D
4UM2A
4UM8A
4UM8B
4UM8C
4UM8D
4UM9A
4UM9B
4UM9C
4UM9D
4UMLA
4UMNA
4UMNB
4UMQA
4UMRA
4UMTA
4UMYA
4UMYB
4UN0A
4UN0B
4UN0C
4UN0D
4UNKA
4UNKB
4UNLA
4UNLB
4UOW0
4UOW1
4UOW2
4UOW3
4UOW4
4UOW5
4UOW6
4UOW7
4UOW8
4UOW9
4UOWA
4UOWB
4UOWC
4UOWD
4UOWE
4UOWF
4UOWG
4UOWH
4UOWI
4UOWJ
4UOWK
4UOWL
4UOWM
4UOWN
4UOWO
4UOWP
4UOWQ
4UOWR
4UOWS
4UOWT
4UOWU
4UOWV
4UOWW
4UOWX
4UOWY
4UOWZ
4UP5A
4UPGA
4URAA
4URAB
4URJA
4URJB
4URJC
4URJD
4URKA
4URTA
4URTB
4URUR
4URUS
4USDA
4USDB
4USEA
4USEB
4USFA
4USFB
4USGA
4USGB
4USLA
4USTA
4USUA
4USWA
4UT2A
4UT2B
4UT3A
4UT3B
4UU5A
4UU6A
4UU9A
4UU9B
4UU9C
4UU9D
4UU9H
4UU9L
4UUCA
4UUDA
4UUDB
4UUDC
4UUDD
4UUDE
4UUDF
4UUDG
4UUDH
4UUDI
4UUDJ
4UUDK
4UUDL
4UUHA
4UUUA
4UUUB
4UV0A
4UV7A
4UV7H
4UV7L
4UWBA
4UWBB
4UWCA
4UWCB
4UWDA
4UWFA
4UWGA
4UWHA
4UWKA
4UWYA
4UWYB
4UX9A
4UX9B
4UX9C
4UX9D
4UXBA
4UXBB
4UXLA
4UXQA
4UXUA
4UXUB
4UY2A
4UY2B
4UY2C
4UY2D
4UY9A
4UY9B
4UYAA
4UYBA
4UYEA
4UYEB
4UYFA
4UYFB
4UYFC
4UYIA
4UYKA
4UYKB
4UYNA
4UYUA
4UYUB
4UYWA
4UYWB
4UYZA
4UYZB
4UYZC
4UYZD
4UZ0A
4UZ0B
4UZ1A
4UZ5A
4UZ6A
4UZ6B
4UZ7A
4UZ7B
4UZ9A
4UZAA
4UZDA
4UZDB
4UZHA
4UZLA
4UZLB
4UZQA
4V01A
4V01B
4V04A
4V04B
4V05A
4V05B
4V06A
4V06B
4V0GA
4V0GB
4V0HA
4V0HB
4V0HC
4V0HD
4V0PA
4V11A
4V24A
4V24B
4V25A
4V26A
4V2AA
4W4OA
4W4OB
4W4OC
4W4VA
4W4WA
4W4XA
4W4YA
4W50A
4W50B
4W50C
4W50D
4W5AA
4W5AB
4W5AE
4W5NA
4W5SA
4W5VA
4W5VB
4W6EA
4W79A
4W7PA
4W7PB
4W7PC
4W7PD
4W7ZA
4W7ZB
4W7ZC
4W7ZD
4W82A
4W82B
4W8DA
4W8EA
4W9CA
4W9CB
4W9CC
4W9CD
4W9CE
4W9CF
4W9CG
4W9CH
4W9CI
4W9CJ
4W9CK
4W9CL
4W9NA
4W9NB
4W9NC
4W9ND
4W9PA
4W9PE
4W9WA
4W9XA
4W9YA
4WA7A
4WA9A
4WA9B
4WAAA
4WAAB
4WABA
4WAEA
4WAFA
4WAFB
4WAGA
4WAUA
4WAUB
4WBEA
4WBEB
4WBEC
4WBHA
4WBHB
4WCIA
4WCIC
4WCIE
4WCOA
4WCOB
4WCOC
4WCUA
4WCUB
4WCUC
4WCUD
4WD4A
4WD4B
4WD4C
4WD4D
4WD5A
4WD5B
4WDWA
4WDWB
4WDXA
4WDXB
4WFSA
4WFTA
4WFTB
4WFTC
4WGKA
4WGKB
4WH7A
4WH9A
4WHCA
4WHCB
4WHDA
4WHDB
4WHFA
4WHFB
4WHJA
4WHJB
4WHVA
4WHVB
4WHVC
4WHVD
4WHVE
4WHVF
4WHVG
4WHVH
4WHVI
4WHVJ
4WHVK
4WHVL
4WHZA
4WIIA
4WIIB
4WIJA
4WIJB
4WIKA
4WIKB
4WIPA
4WIPB
4WIPC
4WJ7A
4WJ7B
4WJ7C
4WJ7D
4WJ8A
4WJ8B
4WJ8C
4WJ8D
4WJAA
4WJAB
4WJKA
4WJKB
4WJLA
4WJLB
4WJNA
4WK0A
4WK0B
4WK2A
4WK2B
4WK4A
4WK4B
4WK7A
4WKAA
4WKEA
4WKFA
4WKHA
4WKIA
4WKQA
4WKRA
4WKRB
4WL0A
4WL0B
4WL0C
4WL0D
4WLBA
4WLBB
4WLHA
4WLHB
4WLJA
4WLJB
4WLPA
4WLPB
4WLUA
4WLUB
4WLUC
4WLUD
4WMHA
4WMQA
4WMQB
4WMRA
4WN5A
4WN5B
4WNDA
4WNEA
4WNFA
4WNIA
4WNIB
4WNIC
4WNIO
4WNMA
4WNOA
4WNUA
4WNUB
4WNUC
4WNUD
4WNVA
4WNVB
4WNVC
4WNVD
4WNWA
4WNWB
4WO1A
4WO1B
4WO1C
4WO1D
4WO5A
4WO5B
4WOHA
4WOLA
4WOLB
4WOLC
4WOVA
4WOVB
4WP0A
4WP0B
4WP0C
4WP0D
4WPBA
4WPBB
4WPFA
4WPFD
4WPHA
4WPHB
4WQ2A
4WQ2B
4WQNA
4WQNB
4WRGA
4WRHA
4WRLA
4WRLB
4WRLC
4WRLD
4WRQA
4WRQB
4WSQA
4WSQB
4WTUA
4WTWA
4WTWB
4WTXA
4WUAA
4WUNA
4WUNB
4WUYA
4WV1A
4WV1B
4WV1C
4WV1D
4WV1E
4WV1F
4WV4A
4WV4B
4WV5A
4WV5B
4WV6A
4WV7A
4WV7B
4WVDA
4WVDB
4WVLA
4WVPE
4WVSA
4WWNA
4WWOA
4WWPA
4WWQA
4WWQB
4WWRA
4WWRB
4WWRC
4WWRD
4WWRE
4WWRF
4WWRG
4WWRH
4WXQA
4WXSA
4WXXA
4WXXB
4WY4A
4WY4B
4WY4C
4WY4D
4WY6A
4WYKA
4WYKB
4WYKC
4WYKD
4WYTA
4WYVA
4WYVB
4WYVC
4WYVD
4WYVE
4WYVF
4WYVG
4WYVH
4WZ6A
4WZGA
4WZIA
4WZIB
4WZRA
4WZRB
4WZVA
4WZVB
4X08A
4X08B
4X0FA
4X0FB
4X0RA
4X0RB
4X0UA
4X0UB
4X0UC
4X0UD
4X1BA
4X1DA
4X1DB
4X1FA
4X1GA
4X1JA
4X1JB
4X1LA
4X1MA
4X1VA
4X21A
4X21B
4X25A
4X25B
4X2NA
4X2QA
4X2QB
4X2QC
4X2QD
4X30A
4X3GA
4X3GB
4X3JA
4X3RA
4X41A
4X41B
4X44A
4X45A
4X45B
4X4LA
4X4MA
4X4MB
4X4MC
4X4MD
4X4ME
4X4MF
4X4WA
4X4WB
4X52A
4X52B
4X52C
4X52D
4X5OA
4X5OB
4X5WA
4X5WB
4X6DA
4X6DB
4X6DC
4X6DD
4X6DE
4X6DF
4X6DG
4X6DH
4X6FA
4X6FB
4X6SA
4X6SB
4X6YA
4X6YB
4X7HA
4X7IA
4X7IB
4X7JA
4X7KA
4X7NA
4X7OA
4X7QA
4X7QB
4X86A
4X86B
4X8CA
4X8GA
4X8NA
4X8PA
4X8SH
4X8SL
4X8YA
4X8YB
4X92A
4X96A
4X96B
4X96C
4X96D
4X97A
4X97B
4X97C
4X97D
4X9RA
4XA4A
4XA4B
4XAOA
4XAQA
4XAQB
4XARA
4XASA
4XASB
4XATA
4XB0A
4XB0B
4XBLA
4XBLB
4XBMA
4XBMB
4XBRA
4XBUA
4XC2A
4XC2B
4XC2C
4XC2D
4XCRA
4XCRB
4XCSA
4XCSB
4XCSC
4XCSD
4XCSE
4XCSF
4XCUA
4XCXA
4XDEA
4XDJA
4XDJB
4XDJC
4XDJD
4XDKA
4XDKB
4XDKC
4XDKD
4XDLA
4XDLB
4XDLC
4XDLD
4XE4A
4XEFA
4XEFD
4XEKA
4XEMA
4XEOA
4XEOB
4XEVA
4XEVD
4XEYA
4XEYB
4XFSA
4XFSB
4XFTA
4XFTB
4XFUA
4XFUB
4XG2A
4XG6A
4XG7A
4XG8A
4XG8C
4XG9A
4XG9B
4XGLA
4XGMA
4XGZA
4XGZB
4XGZC
4XGZD
4XGZE
4XGZF
4XGZG
4XGZH
4XGZI
4XGZJ
4XGZK
4XGZL
4XGZM
4XGZN
4XGZO
4XGZP
4XGZQ
4XGZR
4XGZS
4XGZT
4XGZU
4XGZV
4XGZW
4XGZX
4XH3A
4XH9A
4XH9B
4XH9D
4XH9E
4XHDA
4XHKB
4XHTA
4XHTB
4XHTC
4XHTD
4XHUA
4XHUB
4XHUC
4XHUD
4XHWA
4XHWB
4XHWC
4XHWD
4XHZA
4XI3A
4XI3B
4XI3C
4XI3D
4XI6A
4XI7A
4XIFA
4XIFB
4XIFC
4XIFD
4XJ0A
4XJ0B
4XJJA
4XJSA
4XJTA
4XJVA
4XKIA
4XKIB
4XKLA
4XKLC
4XKLD
4XKXA
4XLDA
4XLVA
4XMOA
4XO6A
4XO6B
4XO7A
4XO7B
4XOSA
4XOSB
4XP7A
4XPNA
4XPNC
4XQ7A
4XQSF
4XRXA
4XRXB
4XRYA
4XRYB
4XRYC
4XRYD
4XRZA
4XRZB
4XRZC
4XRZD
4XS2A
4XS2B
4XS2C
4XS2D
4XS3A
4XS3B
4XSKU
4XSSB
4XSSE
4XSVA
4XTAA
4XTAB
4XTBA
4XUCA
4XUEA
4XUEB
4XUFA
4XUFB
4XUHA
4XUHB
4XUUA
4XUUB
4XUUC
4XUUD
4XV1A
4XV1B
4XV2A
4XV2B
4XV3A
4XV3B
4XV9A
4XVDA
4XVDB
4XVIA
4XVKA
4XVLA
4XVMA
4XVQA
4XVRA
4XW2A
4XW3A
4XW3B
4XWGA
4XWGH
4XWGL
4XWHA
4XWXA
4XX3A
4XX3B
4XX7A
4XX7B
4XX7C
4XXBA
4XXBB
4XXDA
4XXDB
4XXDD
4XXDE
4XXOA
4XXOB
4XXSA
4XY2A
4XY2B
4XYFA
4XYJA
4XYJB
4XYJC
4XYJD
4XYJE
4XYJF
4XYJG
4XYJH
4XYKA
4XYKB
4XYKC
4XYKD
4XZ0A
4XZ1A
4XZ2A
4XZ2B
4XZ2C
4XZ2D
4XZGA
4XZGB
4XZGC
4XZGD
4XZGE
4XZGF
4XZGG
4XZGH
4XZGI
4XZLX
4XZMX
4XZNX
4XZPA
4XZVA
4XZVB
4XZVC
4XZVD
4XZVE
4XZVF
4XZVG
4XZVH
4Y00A
4Y00B
4Y00C
4Y00D
4Y05A
4Y07A
4Y0FA
4Y0FB
4Y14A
4Y14B
4Y19A
4Y19B
4Y19D
4Y19E
4Y1XA
4Y1XB
4Y1YA
4Y1YB
4Y22A
4Y22B
4Y24A
4Y24B
4Y26A
4Y26B
4Y2EA
4Y2EB
4Y2EC
4Y2ED
4Y2GA
4Y2HA
4Y2HB
4Y30A
4Y30B
4Y33A
4Y33B
4Y33C
4Y33D
4Y3KA
4Y3KB
4Y40A
4Y40B
4Y46A
4Y4RA
4Y4RB
4Y5OA
4Y5OB
4Y5UA
4Y5UB
4Y5VA
4Y5VB
4Y5VC
4Y5VD
4Y5VE
4Y5VF
4Y5VG
4Y5VH
4Y5VI
4Y5WA
4Y5WB
4Y5WC
4Y5WD
4Y5XA
4Y5XB
4Y5XC
4Y5XD
4Y5XE
4Y5XF
4Y5XG
4Y5XH
4Y5XI
4Y5XJ
4Y5XK
4Y5XL
4Y5YA
4Y5YB
4Y5YC
4Y5YD
4Y5YE
4Y5YF
4Y62A
4Y64A
4Y6DA
4Y6DB
4Y6LA
4Y6LB
4Y6OA
4Y6OB
4Y6QA
4Y6QB
4Y6QC
4Y6QD
4Y73A
4Y73B
4Y73C
4Y73D
4Y76A
4Y76B
4Y7IA
4Y7IB
4Y83A
4Y83B
4Y83C
4Y85A
4Y85B
4Y85C
4Y88A
4Y89A
4Y89B
4Y89C
4Y89D
4Y8DA
4Y8DB
4Y8DC
4Y8DD
4Y8WA
4Y8WB
4Y8WC
4Y97A
4Y97B
4Y97C
4Y97D
4Y97E
4Y97F
4Y97G
4Y97H
4Y99A
4Y99B
4Y99C
4YABA
4YABB
4YATA
4YATB
4YBIA
4YBIB
4YBMA
4YBMB
4YBSA
4YC7A
4YC7B
4YC8A
4YC8B
4YC9A
4YCWA
4YCWB
4YCWE
4YCWF
4YCXA
4YD1A
4YD2A
4YD8A
4YD8B
4YDAA
4YDHA
4YDHB
4YDHC
4YDHD
4YDMA
4YDMB
4YDPA
4YDPB
4YE6A
4YE8A
4YE9A
4YEPA
4YEPB
4YEQU
4YFIA
4YFIB
4YFIC
4YFID
4YFQA
4YGBA
4YGBB
4YGBC
4YGBD
4YGCA
4YGCB
4YGCC
4YGCD
4YGCE
4YGCF
4YGCG
4YGCH
4YGLA
4YGYA
4YGYB
4YH3A
4YHJA
4YHJB
4YHTA
4YHTB
4YHZH
4YHZL
4YIIA
4YIIU
4YIKA
4YJ0A
4YJ0B
4YJ0C
4YJ5A
4YJ5B
4YJ5C
4YJ5D
4YJEA
4YJLA
4YJLB
4YJLC
4YJLD
4YJLE
4YJLF
4YJOA
4YJPA
4YJQA
4YJRA
4YJSA
4YJTA
4YJUA
4YK5A
4YK6A
4YKCA
4YKDA
4YKMA
4YKMB
4YKNA
4YKOA
4YKOB
4YKWA
4YKWB
4YL6A
4YLIA
4YLIB
4YLIC
4YLID
4YLIE
4YLIF
4YLKA
4YLLA
4YLQH
4YLQL
4YLQT
4YLRA
4YLWA
4YLZA
4YLZB
4YLZC
4YLZD
4YM4A
4YMJA
4YMJB
4YMQA
4YNDA
4YNEA
4YNMA
4YNMB
4YNOA
4YNPA
4YNPB
4YO2A
4YO4A
4YO6A
4YO6B
4YO6C
4YO6D
4YOCA
4YOCC
4YOEA
4YOLA
4YOLB
4YONA
4YONB
4YOOA
4YP8A
4YP8B
4YP8C
4YP8D
4YPAA
4YPAB
4YPAC
4YPAD
4YPCA
4YPDA
4YPEA
4YPEB
4YPGA
4YPGB
4YPGC
4YPGD
4YPGH
4YPGL
4YPQA
4YPSA
4YPUA
4YPUB
4YQFA
4YQFB
4YQHA
4YQHB
4YQUA
4YQUB
4YQVA
4YQVB
4YQVC
4YR8A
4YR8B
4YR8C
4YR8D
4YR8E
4YR8F
4YR8G
4YR8H
4YS7A
4YS7B
4YSIA
4YT1A
4YT1B
4YTCA
4YTFA
4YTHA
4YTIA
4YTOA
4YTOB
4YU2A
4YU2B
4YU2C
4YU2D
4YU8A
4YUBA
4YUBB
4YUDA
4YUGA
4YUHA
4YUIA
4YUMA
4YUNA
4YUOA
4YURA
4YV3A
4YV3B
4YV3C
4YVCA
4YVCB
4YVDA
4YVEA
4YVEB
4YVPA
4YVPB
4YVVA
4YVVB
4YVYA
4YWQA
4YWQB
4YWTA
4YWTB
4YWTC
4YWTD
4YWYA
4YWYB
4YWYC
4YYDA
4YYMA
4YYMB
4YYNA
4YYNB
4YYPA
4YYPB
4YYXA
4YYXB
4YYZA
4YYZB
4YZ9A
4YZ9B
4YZ9C
4YZCA
4YZCB
4YZDA
4YZDB
4YZDC
4YZSA
4YZSB
4YZUA
4YZUB
4Z02A
4Z02B
4Z07A
4Z07C
4Z07E
4Z0OA
4Z0RA
4Z0RB
4Z0RC
4Z0VA
4Z16A
4Z16B
4Z16C
4Z16D
4Z1FA
4Z1GA
4Z1HA
4Z1IA
4Z1IB
4Z1IC
4Z1ID
4Z1SA
4Z1SB
4Z1TA
4Z1TB
4Z1TC
4Z21A
4Z2AA
4Z2BA
4Z2MB
4Z2MG
4Z2MH
4Z2MI
4Z2MJ
4Z2NA
4Z30A
4Z31A
4Z31B
4Z32A
4Z32B
4Z32C
4Z32D
4Z32E
4Z32F
4Z32G
4Z32H
4Z33A
4Z33B
4Z49A
4Z49B
4Z4PA
4Z51A
4Z54A
4Z54B
4Z55A
4Z5RA
4Z5RB
4Z5RD
4Z5RE
4Z5RF
4Z5RG
4Z5RH
4Z5RI
4Z5RJ
4Z5RK
4Z5RL
4Z5RM
4Z5RN
4Z5RP
4Z5RQ
4Z5RR
4Z5RS
4Z5RT
4Z5RU
4Z5RV
4Z5RW
4Z5RX
4Z5RY
4Z5RZ
4Z68A
4Z6AH
4Z6AL
4Z6AT
4Z6CA
4Z6DA
4Z6EA
4Z6GA
4Z6YA
4Z6YB
4Z6YC
4Z6YD
4Z6YE
4Z6YF
4Z6YG
4Z6YH
4Z79A
4Z7GA
4Z7GB
4Z7HA
4Z7HB
4Z7IA
4Z7IB
4Z8EA
4Z8EB
4Z8EC
4Z8GA
4Z8MA
4Z8MB
4Z93A
4Z96A
4Z97A
4Z99A
4Z9AA
4Z9BA
4Z9LA
4Z9MA
4Z9MB
4Z9MC
4Z9MD
4Z9ME
4Z9MF
4Z9MG
4Z9MH
4Z9OA
4Z9OB
4Z9VA
4Z9VB
4ZAEA
4ZAEB
4ZAIA
4ZAJA
4ZAUA
4ZBFA
4ZBFB
4ZBFC
4ZBFD
4ZBFE
4ZBFF
4ZBFG
4ZBFH
4ZBFI
4ZBFJ
4ZBFK
4ZBFL
4ZBWA
4ZBWB
4ZC4A
4ZC4B
4ZC4C
4ZC4D
4ZCAA
4ZCAB
4ZCHA
4ZCHB
4ZCUA
4ZCUB
4ZCUC
4ZCVA
4ZCVB
4ZCVC
4ZCVD
4ZDLA
4ZDLB
4ZDOA
4ZDOB
4ZDOC
4ZDOD
4ZDPA
4ZDPB
4ZDPC
4ZDPD
4ZDVA
4ZEGA
4ZELA
4ZELB
4ZEQA
4ZESA
4ZESB
4ZEYA
4ZFFA
4ZFFB
4ZFFC
4ZFFD
4ZFFH
4ZFFL
4ZFIA
4ZFIB
4ZFIC
4ZFID
4ZG4B
4ZG4E
4ZG6A
4ZG6B
4ZG7A
4ZG9A
4ZG9B
4ZGAA
4ZGGA
4ZGIA
4ZGUA
4ZGUB
4ZGUC
4ZGUD
4ZGXA
4ZGXB
4ZGXC
4ZGXD
4ZGXE
4ZGXF
4ZGXG
4ZGXH
4ZGXI
4ZGXJ
4ZGXK
4ZGXL
4ZGYA
4ZGYB
4ZGZA
4ZGZB
4ZGZC
4ZGZD
4ZH1A
4ZH1B
4ZH1C
4ZH1D
4ZH1E
4ZH1F
4ZH6A
4ZHIA
4ZHIB
4ZHLU
4ZHTA
4ZHTB
4ZHTC
4ZHTD
4ZI1A
4ZIEA
4ZIFA
4ZIGA
4ZIIA
4ZIMA
4ZIMB
4ZJ0A
4ZJ0B
4ZJIA
4ZJIB
4ZJIC
4ZJID
4ZJJA
4ZJJB
4ZJJC
4ZJJD
4ZJRA
4ZJRB
4ZJRC
4ZJRD
4ZJVA
4ZJVB
4ZJVC
4ZJVD
4ZK0A
4ZK3A
4ZK5A
4ZK5B
4ZKAA
4ZKAB
4ZKAC
4ZKAD
4ZKAE
4ZKAF
4ZKFA
4ZKSU
4ZLCA
4ZLCB
4ZLCC
4ZLCD
4ZLOA
4ZLOB
4ZLPA
4ZLPB
4ZM9A
4ZM9B
4ZM9C
4ZM9D
4ZMAH
4ZMAL
4ZMAT
4ZMNA
4ZMOA
4ZMPA
4ZMTA
4ZMTB
4ZMTC
4ZMTD
4ZMTE
4ZMTF
4ZMVA
4ZMVB
4ZMWA
4ZMWB
4ZMXA
4ZMXB
4ZMYA
4ZMZA
4ZNEA
4ZNEE
4ZNEJ
4ZNYA
4ZO5A
4ZO5B
4ZOGA
4ZOGB
4ZOMA
4ZOMB
4ZOMC
4ZOMD
4ZOPA
4ZOPB
4ZOUA
4ZPEA
4ZPFA
4ZPGA
4ZPZA
4ZPZB
4ZQKA
4ZQKB
4ZQLA
4ZQLB
4ZRIA
4ZRIB
4ZRJA
4ZRJB
4ZRQA
4ZRQB
4ZRQC
4ZRQD
4ZRYA
4ZRYB
4ZS0A
4ZS2A
4ZSAA
4ZSAB
4ZSEA
4ZSEB
4ZSEC
4ZSED
4ZSGA
4ZSJA
4ZSLA
4ZSOA
4ZSOB
4ZSOC
4ZSOD
4ZSOE
4ZSOF
4ZT1A
4ZT1B
4ZTDA
4ZTDB
4ZTDC
4ZTEA
4ZTEB
4ZTHA
4ZTMA
4ZTMB
4ZTMC
4ZTMD
4ZTQA
4ZTRA
4ZTSA
4ZUKA
4ZUKB
4ZUKC
4ZUKD
4ZUKE
4ZUKF
4ZUKG
4ZUKH
4ZV8A
4ZVJA
4ZVJB
4ZVXA
4ZVXB
4ZVZA
4ZVZB
4ZVZC
4ZVZD
4ZW9A
4ZWCA
4ZWCB
4ZWEA
4ZWEB
4ZWEC
4ZWED
4ZWGA
4ZWGB
4ZWGC
4ZWGD
4ZWIA
4ZX1A
4ZX2A
4ZXTA
4ZY4A
4ZY4B
4ZY5A
4ZY5B
4ZY6A
4ZY6B
4ZYAA
4ZYAB
4ZYIA
4ZYOA
4ZYVA
4ZZ1A
4ZZHA
4ZZIA
4ZZJA
4ZZMA
4ZZNA
4ZZOA
4ZZXA
4ZZXB
4ZZZA
4ZZZB
5A00A
5A0FA
5A0Qa
5A0QA
5A0Qb
5A0QB
5A0QC
5A0QD
5A0QE
5A0QF
5A0QG
5A0QH
5A0QI
5A0QJ
5A0QK
5A0QL
5A0QM
5A0QN
5A0QO
5A0QP
5A0QQ
5A0QR
5A0QS
5A0QT
5A0QU
5A0QV
5A0QW
5A0QX
5A0QY
5A0QZ
5A14A
5A15A
5A15B
5A15C
5A15D
5A15E
5A15F
5A15G
5A15H
5A15I
5A15J
5A15K
5A15L
5A15M
5A15N
5A15O
5A19A
5A1FA
5A1GA
5A1HA
5A1HB
5A1HC
5A1HD
5A1IA
5A1KA
5A1KB
5A1LA
5A1LB
5A1MA
5A1NA
5A1NB
5A1PA
5A1RA
5A2EA
5A2FA
5A34A
5A34B
5A34C
5A34D
5A34E
5A34F
5A34G
5A34H
5A36A
5A36B
5A37A
5A37B
5A38A
5A38B
5A3FA
5A3FB
5A3FC
5A3FD
5A3NA
5A3PA
5A3TA
5A3UA
5A3UB
5A3UC
5A3WA
5A46A
5A46B
5A4BA
5A4BB
5A4CA
5A4CB
5A4KA
5A4KB
5A4KC
5A4KD
5A4PA
5A5HA
5A5HB
5A5HC
5A5HD
5A5HE
5A5HF
5A5HG
5A5HH
5A5IA
5A5JA
5A5SA
5A6CA
5A6CB
5A6HA
5A6IA
5A6NA
5A6NB
5A6OA
5A6OB
5A6RA
5A6RB
5A6RC
5A6RD
5A6RE
5A7BA
5A7BB
5A7CA
5A7CB
5A7CC
5A7CD
5A7GA
5A7HA
5A7IA
5A7JA
5A7JB
5A7NA
5A7NB
5A7OA
5A7OB
5A7RA
5A85A
5A86A
5A86B
5A8LG
5A8LQ
5A8ZA
5A9FA
5A9JA
5A9JB
5A9JC
5A9JD
5A9Q0
5A9Q1
5A9Q2
5A9Q3
5A9Q4
5A9Q5
5A9Q6
5A9Q7
5A9Q8
5A9Q9
5A9Qa
5A9QA
5A9Qb
5A9QB
5A9QC
5A9QD
5A9QE
5A9QF
5A9QG
5A9QH
5A9QI
5A9QJ
5A9QK
5A9QL
5A9QM
5A9QN
5A9QO
5A9QP
5A9QQ
5A9QR
5A9QS
5A9QT
5A9QU
5A9QV
5A9QW
5A9QX
5A9QY
5A9QZ
5AA8A
5AA9A
5AAAA
5AABA
5AACA
5AADA
5AAEA
5AAFA
5AAGA
5AAQA
5AASA
5AAUA
5AAUB
5AAVA
5AAVB
5AAZA
5AB0A
5AB0C
5AB2A
5AB2B
5ABSA
5ACBA
5ACBB
5ACBC
5ACBD
5ACCA
5ACKA
5AEAA
5AEAB
5AEHA
5AEHB
5AEJA
5AEJB
5AEJC
5AEJD
5AEKA
5AEKB
5AEKC
5AEKD
5AEKE
5AEKF
5AEKG
5AEKH
5AEKI
5AEKJ
5AEKK
5AEKL
5AEKM
5AEKN
5AEKO
5AEKP
5AEKQ
5AEKR
5AEKS
5AEKT
5AEKU
5AEKV
5AEKW
5AEKX
5AEPA
5AF4A
5AF4B
5AF4C
5AF4D
5AF4E
5AF4F
5AF4G
5AF4H
5AFQA
5AFQB
5AFQD
5AFWA
5AGAA
5AGQA
5AGWA
5AGWB
5AHOA
5AHRA
5AHTA
5AI6A
5AI8A
5AILA
5AILB
5AIXA
5AIXB
5AIXC
5AIXD
5AIZA
5AJ1A
5AJNA
5AJQA
5AJQB
5AJSA
5AJSB
5AJSC
5AJSD
5AJVB
5AJXA
5AJZA
5AK2A
5AK2B
5AK6A
5AKIA
5AKKA
5AKLA
5ALJA
5ALQA
5ALRA
5ALSA
5ALVA
5AM2A
5AM6A
5AM6B
5AM7A
5AM7B
5AMFA
5AMFB
5AMNA
5ANDA
5ANGA
5ANIA
5ANJA
5ANKA
5ANLA
5ANOA
5ANRA
5ANRB
5ANSA
5ANVA
5AO0A
5AO0B
5AO1A
5AO1B
5AO1C
5AO1D
5AO2A
5AO2B
5AO2C
5AO2D
5AO3A
5AO3B
5AO3C
5AO3D
5AO4A
5AO4B
5AO4C
5AO4D
5AO5A
5AO5B
5AO6A
5AO6B
5AOXA
5AOXB
5AOXD
5AOXE
5AP0A
5AP1A
5AP2A
5AP3A
5AP4A
5AP5A
5AP6A
5AP7A
5APAA
5APHA
5APKA
5APKB
5AQ0A
5AQ0B
5AQGA
5AQGB
5AQGC
5AQGD
5AQGE
5AQGF
5AQKA
5AQKB
5AQLA
5AQLB
5AQLC
5AQLD
5AQWA
5AQXA
5AQYA
5AQZA
5AR0A
5AR2A
5AR2B
5AR3A
5AR3B
5AR4A
5AR4B
5AR5A
5AR5B
5AR7A
5AR7B
5AR8A
5AR8B
5ARFA
5ARGA
5AUTA
5AUWA
5AUXA
5AWAA
5AWBA
5AWCA
5AWCB
5AWCC
5AWCD
5AWDA
5AWRA
5AWSA
5AWSB
5AWTA
5AWUA
5AWXA
5AX3A
5AX8A
5AX8B
5AX8C
5AX8D
5AX9A
5AX9B
5AX9C
5AYFA
5AYGA
5AYGB
5AYXA
5AYXB
5AYXC
5AYXD
5AYXE
5AYXF
5AZ5A
5AZ5B
5AZ5C
5AZ5D
5AZWA
5AZWB
5B0HA
5B0HB
5B16A
5B1XA
5B1XB
5B1XC
5B1XD
5B25A
5B25B
5B25C
5B25D
5B27A
5B28A
5B2KA
5B2LA
5B2MA
5B40A
5B40B
5B40C
5B40D
5B40E
5B40F
5B40G
5B40H
5B4WA
5B4WB
5B4WC
5B4WD
5B4WE
5B4WF
5B4YB
5B5OA
5B5OB
5B6CA
5B6MA
5B6MB
5B6MC
5B6MD
5B6ME
5B6MF
5B6NA
5B6NB
5B6NC
5B6ND
5B6NE
5B6NF
5B71A
5B71B
5B71C
5B71D
5B71E
5B71F
5B73A
5B77A
5B78A
5B79A
5B7AA
5B7VA
5B7VB
5B83A
5B83B
5B83C
5B83D
5B83E
5B83F
5B8CA
5B8CB
5B8CC
5B8CD
5B8CE
5B8CF
5B8CG
5B8CH
5B8CI
5B8CJ
5B8CK
5B8CL
5BMLA
5BMLB
5BMUA
5BMUB
5BMUC
5BMUD
5BMUE
5BMUF
5BMUG
5BMUH
5BN9A
5BNGA
5BNGB
5BNWA
5BO1A
5BO1B
5BO1H
5BO1I
5BO1L
5BO1M
5BO6A
5BO6B
5BO7A
5BO7B
5BO8A
5BO8B
5BOWA
5BPLA
5BPMA
5BPNA
5BPQA
5BPQB
5BPQC
5BPQD
5BPYA
5BPYB
5BQ8A
5BQ8B
5BQ8C
5BQ8D
5BQBA
5BQBB
5BQBC
5BQBD
5BQCA
5BQCB
5BQDA
5BQDB
5BQEA
5BQEB
5BQEC
5BQGA
5BQXA
5BRKA
5BRKB
5BRMA
5BRMB
5BRMC
5BRMD
5BRME
5BRMF
5BRNA
5BRNB
5BRNC
5BRND
5BROA
5BRRE
5BRRI
5BRWA
5BS9A
5BS9B
5BS9C
5BSCA
5BSCB
5BSCC
5BSIA
5BSIB
5BSIC
5BSID
5BSIE
5BSIF
5BSIG
5BSIJ
5BSJA
5BSJB
5BSJC
5BSKA
5BSKB
5BSKC
5BSKD
5BT2A
5BTQA
5BTQB
5BTVA
5BUAA
5BUEA
5BUGA
5BUGB
5BUGC
5BUGD
5BUIA
5BUJA
5BUOA
5BV6A
5BV7A
5BV7B
5BV7C
5BV7H
5BV7L
5BV8A
5BVEA
5BVFA
5BVNA
5BVOA
5BVPH
5BVPI
5BVPL
5BVWA
5BW7A
5BW7B
5BW7C
5BWAA
5BWAB
5BWRA
5BWRB
5BWTA
5BWTB
5BWUA
5BWUB
5BWVA
5BWVB
5BWXA
5BWXB
5BWZA
5BWZB
5BX1A
5BXCA
5BXDA
5BXDB
5BXDC
5BXDD
5BXDE
5BXHA
5BXHB
5BXHC
5BXHD
5BXHE
5BXOA
5BXOB
5BXUA
5BYAA
5BYCA
5BYCB
5BYEA
5BYEB
5BYFA
5BYFB
5BYYA
5BYZA
5C01A
5C01B
5C0KA
5C14A
5C14B
5C16A
5C16B
5C16C
5C16D
5C18A
5C18B
5C18C
5C18D
5C18E
5C18F
5C19A
5C19B
5C19C
5C19D
5C19E
5C19F
5C1GA
5C1HA
5C1LA
5C1QB
5C1VA
5C1VB
5C1WA
5C1WB
5C1ZA
5C1ZB
5C23A
5C23B
5C26A
5C29A
5C29B
5C2HA
5C2HB
5C2KA
5C37A
5C37C
5C38A
5C3AA
5C3BA
5C3DA
5C3FA
5C3TA
5C3YA
5C3YB
5C3YC
5C3YD
5C3YE
5C3YF
5C3YG
5C3YH
5C3YI
5C3YJ
5C3YK
5C3YL
5C41A
5C41B
5C41C
5C41D
5C46E
5C46F
5C47A
5C48A
5C49A
5C4BA
5C4CA
5C4DA
5C4EA
5C4FA
5C4GB
5C4GE
5C4MA
5C4OA
5C4VA
5C4VB
5C4VC
5C4VD
5C4VE
5C4VF
5C50A
5C50B
5C5AA
5C5AB
5C5BA
5C5BB
5C5BC
5C5BD
5C5CA
5C5SA
5C5SB
5C5SC
5C5SD
5C5XA
5C5XB
5C5XC
5C5XD
5C5XE
5C5XF
5C5XG
5C5XH
5C65A
5C65B
5C6DA
5C6DB
5C6SA
5C7JA
5C7JB
5C7JC
5C7JD
5C7LO
5C7LR
5C7MA
5C7MB
5C7MC
5C7OO
5C7OP
5C89A
5C8HA
5C8KA
5C8MA
5C8NA
5C8RA
5C8WA
5C8WB
5C8WC
5C8WD
5C8WE
5C8WF
5C97A
5C97B
5C9CA
5C9CB
5C9NA
5C9NB
5C9VA
5CANA
5CAOA
5CAPA
5CAQA
5CASA
5CAUA
5CBEA
5CBEB
5CBEC
5CBED
5CBEE
5CBEF
5CBLA
5CBLB
5CBLC
5CBLD
5CCBA
5CCBB
5CCMA
5CCSX
5CD1A
5CD1B
5CD1D
5CD1E
5CDWA
5CDWB
5CDWc
5CDWC
5CDWd
5CDWE
5CDWG
5CDWH
5CDWK
5CDWL
5CDWO
5CDWP
5CDWU
5CDWV
5CDWY
5CDWZ
5CE1A
5CEKA
5CEMA
5CENA
5CEPA
5CF4A
5CF4B
5CF8A
5CF8B
5CFBA
5CFBB
5CFBC
5CFBD
5CFBE
5CFHA
5CG5A
5CHXA
5CHXB
5CI7A
5CI8A
5CIQA
5CIQB
5CIRA
5CIRB
5CIRD
5CIRE
5CIRF
5CIRG
5CITA
5CITB
5CIUA
5CIUB
5CIWA
5CIWB
5CJ0A
5CJ0B
5CJ2A
5CJ2B
5CJ2C
5CJ2D
5CJ2E
5CJ2F
5CJ2G
5CJ2H
5CJ4A
5CJ4B
5CJ4C
5CJ4D
5CJBA
5CJFA
5CJPA
5CJPB
5CJPC
5CJPD
5CJPE
5CJPF
5CKAA
5CKGA
5CKGB
5CL1A
5CL1B
5CL1C
5CL1D
5CLLA
5CLLB
5CLLC
5CLLD
5CLMA
5CLQA
5CLQB
5CLQC
5CLQD
5CLXA
5CLXB
5CM4A
5CM4B
5CMDA
5CMDB
5CMDC
5CMDD
5CMDE
5CMDF
5CMFX
5CMGX
5CMHA
5CMIA
5CMJA
5CMNA
5CMNB
5CMNC
5CMND
5CMNE
5CMNF
5CMNG
5CMNH
5CMPA
5CMPB
5CMPC
5CMPD
5CMRA
5CNIA
5CNIB
5CNJA
5CNJB
5CNKA
5CNKB
5CNKC
5CNMA
5CNNA
5CNNB
5CNOA
5CNOB
5CO0O
5COIA
5CORA
5CORB
5CORC
5CORD
5CORE
5CORF
5CORG
5CORH
5CORI
5CORJ
5CP5A
5CP9A
5CP9B
5CPEA
5CPRB
5CQ2A
5CQDA
5CQDC
5CQHA
5CQIA
5CQKA
5CQLX
5CQMX
5CQNX
5CQOA
5CQPA
5CQRA
5CQTA
5CQUA
5CQZA
5CQZB
5CR7A
5CR7B
5CRDA
5CREA
5CRGA
5CRGB
5CRGC
5CRGD
5CRHA
5CRHB
5CRJO
5CRKO
5CRUA
5CRUB
5CRUC
5CRUD
5CRVA
5CRVB
5CS1A
5CS1B
5CS8A
5CSFA
5CSFB
5CSGA
5CSHA
5CSHB
5CSNA
5CSNB
5CSWA
5CSWB
5CSXA
5CSZA
5CSZB
5CSZH
5CSZL
5CTDA
5CTDB
5CTDC
5CTQA
5CTQB
5CTQC
5CTQD
5CTRA
5CTRB
5CTRC
5CTRD
5CU5A
5CU5B
5CUFA
5CUFB
5CUFC
5CUFD
5CUFE
5CUHA
5CUHB
5CUIA
5CUIB
5CUIC
5CUID
5CUIE
5CUIF
5CUSA
5CUSB
5CUSC
5CUSD
5CUSH
5CUSI
5CUSJ
5CUSK
5CUSL
5CUSM
5CUSN
5CUSO
5CUZA
5CV0A
5CV0B
5CVAA
5CVAB
5CVAC
5CVAD
5CVAE
5CVAF
5CVBA
5CVBB
5CVBC
5CVBD
5CVBE
5CVBF
5CVEA
5CVEB
5CVFA
5CVGA
5CVLA
5CVMA
5CVMB
5CWZA
5CWZB
5CWZC
5CX3A
5CX3B
5CX3C
5CX3D
5CXAA
5CXHA
5CXYA
5CXYB
5CXZA
5CY3A
5CY9A
5CYJA
5CYJB
5CYOA
5CYOB
5CYPA
5CYPB
5CYPC
5CYPD
5CZRA
5CZRB
5CZRC
5CZRD
5CZVA
5CZVH
5CZVL
5CZXA
5CZXB
5CZXC
5CZXD
5CZXH
5CZXL
5D0CA
5D0IA
5D0IB
5D0RA
5D14A
5D1BA
5D1BB
5D1JA
5D1KA
5D1KB
5D27A
5D29A
5D2DA
5D2DB
5D2MA
5D2MB
5D2MC
5D2MD
5D2ME
5D2MF
5D39A
5D39B
5D39C
5D39D
5D3AA
5D3AB
5D3EA
5D3EB
5D3EE
5D3EF
5D3EI
5D3EJ
5D3FA
5D3FB
5D3JA
5D3OA
5D3OB
5D3QA
5D3QB
5D3VA
5D3VB
5D3XA
5D3XB
5D3YA
5D3YB
5D41A
5D41B
5D45A
5D4KA
5D4KB
5D5UB
5D5VB
5D5VD
5D65A
5D65B
5D65C
5D65D
5D65E
5D67A
5D67B
5D67C
5D67D
5D68A
5D68B
5D68C
5D6BA
5D6DA
5D6DB
5D6DC
5D6EA
5D6FA
5D6WA
5D6WB
5D6WC
5D6WD
5D6YA
5D6YB
5D6YC
5D6YD
5D6YE
5D6YF
5D70A
5D70H
5D70L
5D71A
5D71H
5D71L
5D72A
5D72B
5D72H
5D72L
5D72M
5D72N
5D75A
5D7AA
5D7AB
5D7AC
5D7GA
5D7GB
5D7GC
5D7GD
5D7GE
5D7GF
5D7GG
5D7GH
5D7OA
5D7OB
5D7QA
5D7QB
5D7VA
5D7VB
5D7VC
5D7VD
5D8EA
5D8EB
5D8EC
5D8ED
5D8FA
5D8FB
5D94A
5D9GA
5D9GB
5D9KA
5D9KB
5D9LA
5DA3A
5DABA
5DADA
5DAFA
5DAGA
5DAHA
5DAHB
5DAKA
5DAKB
5DBRA
5DC0A
5DC0B
5DC4A
5DC4B
5DC5A
5DC5B
5DCGA
5DCGB
5DCNA
5DCPA
5DCPB
5DCZA
5DDAA
5DDBA
5DDCA
5DDFA
5DE1A
5DE1B
5DE2A
5DE2B
5DEJA
5DEJB
5DETA
5DETB
5DEYA
5DEYB
5DF6A
5DFCA
5DFDA
5DFTA
5DFTB
5DFTC
5DFTD
5DFTE
5DFTF
5DFTG
5DFTH
5DFTI
5DFTJ
5DG1A
5DG1B
5DG1C
5DG1D
5DG1H
5DG1I
5DG5A
5DG5B
5DGHA
5DGOA
5DH3A
5DH3B
5DINA
5DINB
5DIQF
5DISA
5DISB
5DISC
5DISD
5DJMA
5DJMB
5DJRF
5DK8A
5DK8B
5DKAA
5DKAB
5DKDA
5DKDB
5DLSA
5DMIA
5DMIH
5DMIL
5DMJA
5DMJB
5DMJD
5DMJE
5DMJF
5DMJG
5DMZA
5DMZB
5DN2A
5DN2B
5DN2C
5DN2D
5DNFA
5DNFB
5DNFC
5DNFD
5DNFE
5DNFF
5DNFG
5DNFH
5DNFI
5DNRA
5DO4H
5DO4L
5DO7A
5DO7B
5DO7C
5DO7D
5DOTA
5DOTB
5DOUA
5DOUB
5DOUD
5DOWA
5DOWC
5DOWE
5DOWG
5DPQA
5DPQB
5DPRA
5DPRB
5DPRC
5DPRD
5DPSA
5DPSB
5DPSC
5DPTA
5DPTB
5DPVA
5DPWA
5DPWC
5DPWE
5DPWG
5DPWI
5DPWK
5DPWM
5DPWO
5DQ0A
5DQCA
5DQCB
5DQCC
5DQEA
5DQEB
5DQOA
5DQOB
5DQOC
5DQOD
5DQSA
5DQSD
5DQYA
5DR2A
5DR6A
5DRDA
5DRTA
5DRTB
5DRVA
5DS3A
5DSTA
5DSTB
5DSTC
5DSTD
5DSTE
5DSTF
5DSTG
5DSTH
5DSTI
5DSTJ
5DSTK
5DSTL
5DSTM
5DSTN
5DSTO
5DSUA
5DSVA
5DSVB
5DSVC
5DSVD
5DSVE
5DSVF
5DSVG
5DSVH
5DSVI
5DSVJ
5DSVK
5DSVL
5DSVM
5DSVN
5DSXA
5DSXB
5DSYA
5DSYB
5DSYC
5DSYD
5DT2A
5DT2B
5DT3A
5DTMA
5DTMB
5DU3A
5DU3B
5DUIA
5DUIB
5DUQA
5DUQB
5DUWA
5DUWB
5DUWC
5DUWD
5DV2A
5DV4A
5DVVA
5DVVB
5DVXA
5DVXB
5DWRA
5DWUA
5DWUB
5DWUH
5DWUL
5DX8A
5DX8B
5DX8C
5DX8D
5DXTA
5DY4A
5DY5A
5DYEA
5DYEB
5DYEC
5DYED
5DYGA
5DYHA
5DYHB
5DYIA
5DYIB
5DYIC
5DYID
5DYIE
5DYIF
5DYIG
5DYIH
5DYII
5DYIJ
5DYIK
5DYIL
5DYWA
5DYWB
5DYYA
5DYYB
5DZLA
5DZLB
5DZLC
5DZLD
5DZNA
5DZNB
5DZNC
5DZND
5DZNE
5DZNF
5DZNG
5DZNH
5DZOA
5DZZA
5E0TA
5E0TB
5E0TC
5E0VA
5E0VB
5E11A
5E1DA
5E1DB
5E1EA
5E1EB
5E1SA
5E1TA
5E1TB
5E1TC
5E26A
5E26B
5E26C
5E26D
5E2NA
5E2NB
5E2OA
5E2RA
5E3AA
5E3HA
5E4EA
5E4EB
5E4EC
5E4GA
5E4KA
5E4LA
5E4LB
5E50A
5E50B
5E52A
5E5BA
5E6AA
5E6AB
5E6CA
5E6CB
5E6HA
5E6MA
5E6MB
5E6RA
5E6RB
5E6SA
5E6SB
5E6SC
5E6SD
5E6SE
5E6SF
5E6UA
5E6UB
5E6VA
5E6WA
5E7DA
5E7DB
5E7DC
5E7DD
5E7IA
5E7IB
5E7IC
5E7JA
5E7MA
5E7RA
5E80A
5E80B
5E84A
5E84B
5E84C
5E84D
5E84E
5E84F
5E85A
5E86A
5E8GA
5E8GB
5E8GC
5E8GD
5E8JA
5E8JB
5E8JC
5E8JD
5E8MA
5E8MB
5E8RA
5E8RB
5E8TA
5E8UA
5E8VA
5E8WA
5E8XA
5E8YA
5E90A
5E91A
5E92A
5E95A
5E95B
5E9IA
5E9JA
5E9JB
5E9VA
5E9VB
5E9WA
5E9WB
5E9WC
5E9WD
5EA0H
5EA0L
5EA1A
5EA1B
5EA1C
5EAKA
5EAKB
5EAPA
5EAYA
5EAYB
5EAYC
5EAYD
5EBBA
5EBBB
5EBBC
5EBEA
5EBEB
5EBEC
5EBTA
5EBTB
5EBTC
5EBTD
5EBZA
5EBZB
5EBZC
5EBZD
5EBZE
5EBZF
5EBZG
5EBZH
5EBZI
5EBZJ
5EBZK
5EBZL
5EC3A
5ECEA
5ECEB
5ECEC
5ECED
5ED2A
5ED2D
5ED3A
5ED3B
5ED6A
5ED6B
5EDCA
5EDEA
5EDEB
5EDEC
5EDED
5EDKA
5EDMA
5EDPA
5EDQA
5EDRA
5EDSA
5EE5A
5EE5B
5EELA
5EELB
5EELC
5EELD
5EELE
5EELF
5EEQA
5EEQB
5EFQA
5EFQB
5EFQC
5EFQD
5EFSA
5EFXA
5EG2A
5EGBA
5EGGA
5EGSA
5EGSB
5EGSC
5EGSD
5EH0A
5EH1A
5EH2E
5EH2F
5EHCA
5EHDa
5EHDA
5EHDb
5EHDB
5EHDc
5EHDC
5EHDd
5EHDD
5EHDe
5EHDE
5EHDf
5EHDF
5EHDg
5EHDG
5EHDh
5EHDH
5EHDi
5EHDI
5EHDj
5EHDJ
5EHHA
5EHLA
5EHOA
5EHPA
5EHPB
5EHRA
5EHRB
5EHYA
5EI0A
5EI0E
5EI2A
5EI6A
5EI8A
5EIGA
5EIGB
5EIGC
5EIGD
5EIGE
5EIGF
5EIGG
5EIGH
5EIQA
5EIVA
5EIVB
5EIZA
5EIZB
5EIZC
5EJCA
5EJCB
5EJCC
5EJCD
5EJCE
5EJCF
5EK3A
5EK3B
5EK4A
5EK4B
5EK7A
5EK7B
5EK9A
5EK9B
5EKDA
5EKDB
5EKIA
5EKIB
5EKIC
5EKID
5EKIE
5EKIF
5EKNA
5EKOA
5EL3A
5EL3B
5EL3C
5EL3D
5ELIA
5ELIB
5ELTA
5ELTB
5ELYA
5EM3A
5EM5A
5EM6A
5EM7A
5EM8A
5EMNA
5EMNB
5EMOA
5EMOB
5EMVA
5EMVB
5EMWA
5EMWB
5EMWC
5EMWD
5EMZA
5EMZB
5EMZC
5EMZD
5EMZE
5EMZF
5EN4A
5ENCA
5ENHA
5ENMA
5ENNA
5ENNB
5EO3A
5EO3B
5EOBA
5EODA
5EOFA
5EOFB
5EOFC
5EOFD
5EOGA
5EOGB
5EOGC
5EOGD
5EOGF
5EOKA
5EOMA
5EOMB
5EOMC
5EOMD
5EOME
5EOMF
5EOMG
5EOMH
5EOMI
5EOMJ
5EOPA
5EP6A
5EP6B
5EP6D
5EP7A
5EPCA
5EPCB
5EPGA
5EPPA
5EPZA
5EQ0A
5EQEA
5EQEB
5EQGA
5EQOA
5EQPA
5EQPB
5EQXA
5ER7A
5ER7B
5ERAA
5ERAB
5ERCA
5ERDA
5ERDB
5ERPA
5ERPB
5ES1A
5ET5A
5ET6A
5ET6B
5ET6C
5ET6D
5ET7A
5ET7B
5ET7C
5ET7D
5ET8A
5ETAA
5ETAB
5ETCA
5ETFA
5ETIA
5ETJA
5ETJB
5ETJC
5ETJD
5ETJE
5ETJF
5ETWA
5ETWB
5ETYA
5ETYB
5ETYC
5ETYD
5EU9A
5EU9B
5EU9C
5EU9D
5EU9E
5EU9F
5EU9G
5EU9H
5EUBA
5EUNA
5EUQB
5EUQE
5EV1A
5EV3A
5EV4A
5EW3A
5EW3B
5EW6A
5EW8A
5EW8B
5EW9A
5EWCA
5EWSA
5EWSB
5EWSC
5EWSD
5EWSE
5EWSF
5EWSG
5EWSH
5EWSI
5EWSJ
5EWSK
5EWSL
5EWSM
5EWSN
5EWSO
5EWSP
5EX0A
5EX3A
5EXNA
5EXOA
5EXQA
5EXQB
5EXRA
5EXRB
5EXRC
5EXRD
5EXRE
5EXRF
5EXRG
5EXRH
5EY4A
5EY4B
5EYCA
5EYDA
5EYMA
5EYMB
5EYOA
5EYOC
5EYZA
5EYZB
5EYZC
5EYZD
5EZ5A
5EZ5B
5EZ6B
5EZDA
5EZDB
5F01A
5F02A
5F0JA
5F0JB
5F0JC
5F0KA
5F0KB
5F0KC
5F0KD
5F0KE
5F0SA
5F0SB
5F18A
5F19A
5F19B
5F1AA
5F1AB
5F1ZA
5F20A
5F2EA
5F2RA
5F2RB
5F2UA
5F2UB
5F3CA
5F3CB
5F3CC
5F3CD
5F3EA
5F3EB
5F3EC
5F3ED
5F3GA
5F3GB
5F3GC
5F3GD
5F3IA
5F3IB
5F3IC
5F3ID
5F3KA
5F3KB
5F4EA
5F4EB
5F4QA
5F4QB
5F4QC
5F4QD
5F4TA
5F4VA
5F4YA
5F4YB
5F59A
5F5EA
5F5PA
5F5PB
5F5PC
5F5PD
5F5PE
5F5PF
5F5PG
5F5PH
5F5RA
5F5RB
5F5SA
5F5SB
5F6BA
5F6BB
5F6LA
5F6LB
5F6UA
5F70A
5F71A
5F71B
5F72C
5F72K
5F72S
5F72T
5F7FA
5F7FB
5F7GA
5F7GB
5F8PA
5F8TA
5F94A
5F94B
5F95A
5F95B
5F98A
5F98C
5F98E
5F98G
5F98I
5F98K
5F9BA
5F9BB
5F9CA
5F9CB
5F9EA
5F9EB
5F9FA
5F9FC
5F9FE
5F9FG
5F9FI
5F9FK
5F9HA
5F9HC
5F9HE
5F9HG
5F9HI
5F9HK
5FA5A
5FA5B
5FA6A
5FA6B
5FAEA
5FAFA
5FAHA
5FAIA
5FAZA
5FAZB
5FB0A
5FB0C
5FBHA
5FBHB
5FBIA
5FBKA
5FBKB
5FBNC
5FBND
5FBOA
5FBQA
5FBQB
5FBRA
5FBRB
5FBWA
5FBWB
5FC4A
5FCGA
5FCKA
5FCNA
5FCNB
5FCWA
5FCWB
5FD2A
5FD2B
5FD3A
5FD3B
5FDOA
5FDOB
5FDOC
5FDOD
5FDPA
5FDRA
5FDRB
5FDRC
5FDRD
5FDXA
5FDXB
5FDYA
5FDYB
5FDZA
5FDZB
5FE0A
5FE0B
5FE2A
5FE2B
5FE3A
5FE3B
5FEBA
5FEDA
5FEEA
5FENA
5FENB
5FEQA
5FEYA
5FEYB
5FFGA
5FFGB
5FFHA
5FFHB
5FFOA
5FFOB
5FFOC
5FFOD
5FFOE
5FFOF
5FFOG
5FFOH
5FFWA
5FFWB
5FG4A
5FG5A
5FG5B
5FG6A
5FHHA
5FHHB
5FHTA
5FHXA
5FHXH
5FHXL
5FHZA
5FHZB
5FHZC
5FHZD
5FHZE
5FHZF
5FHZG
5FHZH
5FI0A
5FI0B
5FI0C
5FI0D
5FI0E
5FI0F
5FI0G
5FI0H
5FI1A
5FI1B
5FI4A
5FI4B
5FIIA
5FIIB
5FIIC
5FIID
5FIWA
5FIWB
5FIWC
5FIWD
5FJVA
5FJVB
5FJVC
5FJVD
5FJVE
5FL5A
5FL5B
5FL5C
5FL5D
5FLFA
5FLFB
5FLFC
5FLFD
5FLFE
5FM2A
5FM3A
5FM5M
5FM5N
5FM5O
5FM5P
5FM8A
5FM8B
5FM8C
5FM8D
5FM9A
5FMAA
5FMAB
5FMHA
5FMIA
5FMJA
5FMKA
5FMVA
5FMVB
5FN3A
5FN3B
5FN3C
5FN3D
5FN6A
5FN7A
5FN7B
5FNAA
5FNAB
5FNAC
5FNAD
5FNAE
5FNAF
5FNAG
5FNAH
5FO2A
5FO2B
5FO7A
5FO7B
5FO8A
5FO8B
5FO8C
5FO9A
5FO9B
5FO9C
5FO9D
5FO9E
5FO9F
5FORA
5FP0A
5FP5A
5FP6A
5FP7A
5FP9A
5FPAA
5FPEA
5FPEB
5FPFA
5FPFB
5FPFC
5FPFD
5FPGA
5FPGB
5FPLA
5FPNA
5FPNB
5FPQA
5FPQB
5FPUA
5FPVA
5FPVB
5FPVC
5FPVD
5FPVE
5FPVF
5FPVG
5FPVH
5FQ2A
5FQ2B
5FQDA
5FQDB
5FQDC
5FQDD
5FQDE
5FQDF
5FQLA
5FQPA
5FQSA
5FR6A
5FRIA
5FS6A
5FS6B
5FS7A
5FS7B
5FS8A
5FS9A
5FS9B
5FSIA
5FTAA
5FTAB
5FTAC
5FTAD
5FTJA
5FTJB
5FTJC
5FTJD
5FTJE
5FTJF
5FTMA
5FTMB
5FTMC
5FTMD
5FTME
5FTMF
5FTNA
5FTNB
5FTNC
5FTND
5FTNE
5FTNF
5FTOA
5FTQA
5FU6A
5FU6B
5FU6C
5FU6D
5FU6E
5FU6F
5FUNA
5FUPA
5FUQA
5FUQB
5FUTA
5FV1L
5FV1M
5FV1V
5FV1W
5FV7A
5FV7B
5FV8A
5FV8B
5FV8D
5FV8E
5FV9A
5FV9B
5FV9C
5FV9D
5FV9E
5FV9F
5FW6A
5FW6B
5FW7A
5FW7B
5FW8A
5FW8B
5FW9A
5FWBA
5FWCA
5FWIC
5FWJA
5FWJB
5FWLA
5FWLB
5FWLE
5FWLK
5FWQA
5FWTA
5FWUA
5FWVA
5FWWA
5FWWB
5FWWC
5FXQA
5FXRA
5FXSA
5FY5A
5FY9A
5FYBA
5FYMA
5FYMB
5FYQA
5FYQB
5FYUA
5FYVA
5FYYA
5FYZA
5FZ1A
5FZ4A
5FZ6A
5FZ7A
5FZ8A
5FZ9A
5FZAA
5FZBA
5FZEA
5FZHA
5FZIA
5FZKA
5FZLA
5FZMA
5FZOA
5FZOB
5G0BA
5G0CA
5G1NA
5G1NB
5G1NC
5G1ND
5G1NE
5G1NF
5G1OA
5G1OB
5G1OC
5G1OD
5G1OE
5G1OF
5G1PA
5G1PB
5G1PC
5G1PD
5G1PE
5G1PF
5G1XA
5G2NA
5G3NA
5G3NB
5G4CA
5G4CB
5G4RA
5G4RB
5G4RC
5G4RD
5G4SA
5G53A
5G53B
5G53C
5G53D
5G55A
5G58A
5G58E
5G5JA
5G6UA
5G6UB
5G6UC
5G6UD
5G6VA
5G6VB
5GALA
5GALB
5GG4A
5GG4B
5GG4C
5GG4D
5GGGA
5GGIA
5GGIB
5GGLA
5GGLB
5GGMA
5GGNA
5GGNB
5GGRA
5GGRB
5GGRH
5GGRL
5GGRY
5GGRZ
5GGSA
5GGSB
5GGSC
5GGSD
5GGSY
5GGSZ
5GGTA
5GGTH
5GGTL
5GGVH
5GGVL
5GGVY
5GGZA
5GGZB
5GGZC
5GGZD
5GHBA
5GHCA
5GHDA
5GHJA
5GHJB
5GHOA
5GHOB
5GHVA
5GHVB
5GITA
5GJDA
5GJFA
5GJGA
5GJIA
5GJJA
5GJKA
5GJKB
5GK9A
5GL7A
5GLFA
5GLFC
5GLFE
5GLFG
5GLHA
5GLIA
5GLJA
5GLJB
5GLJC
5GLJD
5GMPA
5GMVA
5GMVB
5GN8A
5GN8B
5GNHA
5GNHB
5GNIA
5GNIB
5GNKA
5GNRA
5GNSA
5GNTA
5GO4A
5GOEA
5GOFA
5GOGA
5GOMA
5GOMB
5GOUA
5GOUB
5GOUC
5GOUD
5GOUE
5GOUF
5GOUG
5GOUH
5GOUI
5GOUJ
5GOUK
5GOUL
5GOUM
5GOUN
5GOUO
5GOUP
5GOWB
5GOXA
5GOXB
5GOYA
5GP7A
5GPGA
5GPGB
5GPHA
5GPYA
5GPYB
5GQQA
5GQQB
5GQQC
5GQQD
5GREA
5GREB
5GRFA
5GRFB
5GRHA
5GRHB
5GRJA
5GRJH
5GRJL
5GRLA
5GRLB
5GRNA
5GRQA
5GRQB
5GRQC
5GRTA
5GS9A
5GS9B
5GS9C
5GS9D
5GT7A
5GT7B
5GT7C
5GT7D
5GT8A
5GT8B
5GT8C
5GT8D
5GTJA
5GTJB
5GTJC
5GTJD
5GTMA
5GTMB
5GTRA
5GTUA
5GTYA
5GTYB
5GTYC
5GTYD
5GTYE
5GTYF
5GTYG
5GTYH
5GTZA
5GU6A
5GU7C
5GV2A
5GV2C
5GVAA
5GVBA
5GVCA
5GVCB
5GVDA
5GVDB
5GVEA
5GVEB
5GVQA
5GVRA
5GVSA
5GVSB
5GVSC
5GVSD
5GW0A
5GW0B
5GW0C
5GW0D
5GW0E
5GW0F
5GW6A
5GW9A
5GW9B
5GW9C
5GW9D
5GWNA
5GXHA
5GXIA
5GXOA
5GXOB
5GYNA
5GZBA
5GZCA
5GZEA
5GZFA
5GZGA
5H07A
5H07C
5H07D
5H08A
5H0EA
5H0PA
5H0VA
5H0VB
5H0VC
5H0VD
5H0WA
5H0XA
5H0XB
5H0YA
5H0ZA
5H13A
5H17A
5H1BA
5H1BB
5H1BC
5H1CA
5H1CB
5H1CC
5H1DA
5H1JA
5H1KA
5H1KB
5H1LA
5H1MA
5H1VA
5H1VB
5H1YA
5H1YB
5H24A
5H24B
5H2UA
5H2UB
5H2UC
5H2UD
5H2ZA
5H31A
5H31B
5H31C
5H31D
5H33A
5H33B
5H3DA
5H3DB
5H3DC
5H3DD
5H3MA
5H3QA
5H3SA
5H3SB
5H3TA
5H3TB
5H3TC
5H3TD
5H3UA
5H3UB
5H43A
5H4JA
5H4YA
5H4ZA
5H4ZB
5H5QA
5H5RA
5H5SA
5H65A
5H65B
5H6QA
5H6QB
5H6RA
5H6RB
5H73A
5H7GA
5H7GB
5H7HA
5H7NA
5H7NB
5H7QA
5H7RD
5H7VA
5H84A
5H86A
5H8FA
5H8FB
5H8GA
5H8HA
5H8HB
5H8NA
5H8NB
5H8SA
5H8SB
5H8SC
5H8TA
5H9MA
5H9MB
5HA1A
5HA9A
5HA9B
5HBFA
5HBFB
5HBHA
5HBHB
5HBSA
5HCKA
5HCVA
5HCVB
5HCVC
5HCXA
5HCYA
5HDAA
5HDAC
5HDEA
5HDGA
5HDHA
5HDKA
5HDKB
5HDKC
5HDKD
5HDNA
5HDNB
5HDNC
5HDND
5HDTA
5HDTB
5HDWA
5HE1A
5HE1B
5HE1G
5HELA
5HEMA
5HEMB
5HENA
5HENB
5HENC
5HESA
5HESB
5HEXA
5HEXB
5HEZA
5HEZB
5HEZC
5HEZD
5HF3A
5HF6A
5HF6B
5HF8A
5HF8B
5HFQA
5HFRA
5HFRB
5HFRC
5HFRD
5HFUA
5HFUB
5HG1A
5HG5A
5HG7A
5HG8A
5HG9A
5HGIA
5HGJA
5HGJB
5HGZA
5HH0A
5HH1A
5HHEA
5HHED
5HHWA
5HHYA
5HHYB
5HI2A
5HI3A
5HI3B
5HI3C
5HI3D
5HI3H
5HI3L
5HIAA
5HIAB
5HIAC
5HIAD
5HIBA
5HIDA
5HIDB
5HIEA
5HIEB
5HIEC
5HIED
5HJ2A
5HJ2B
5HJ2C
5HJ2D
5HJ2E
5HJ2F
5HJBA
5HJDA
5HJDC
5HJDE
5HJDG
5HJDK
5HJDN
5HJDQ
5HJDT
5HJPA
5HJPB
5HJPC
5HJPD
5HK1A
5HK1B
5HK1C
5HKGA
5HKHA
5HKHC
5HKJA
5HKMA
5HKWA
5HKWB
5HKWC
5HKXA
5HKZA
5HL1A
5HL1B
5HL1C
5HL1D
5HLNA
5HLNB
5HLPA
5HLPB
5HLSA
5HLVA
5HLVB
5HLVC
5HLVD
5HLVE
5HLVF
5HLVG
5HLVH
5HLWA
5HLYA
5HLZA
5HLZB
5HLZC
5HLZD
5HLZE
5HLZF
5HLZG
5HLZH
5HM7A
5HM7B
5HMHA
5HMHB
5HMIA
5HMIB
5HMKA
5HMKB
5HMPA
5HMPB
5HMSA
5HMSB
5HN1A
5HN1B
5HNEA
5HNEB
5HNGA
5HNIX
5HNIY
5HNSA
5HNSB
5HO4A
5HO6A
5HOAA
5HOBA
5HOBB
5HOBC
5HOBD
5HOBE
5HOBF
5HOBG
5HOBH
5HOCA
5HOCB
5HODA
5HODD
5HORA
5HP5A
5HP5B
5HPEA
5HPGA
5HPGB
5HPHA
5HPHB
5HPKA
5HPKB
5HPSA
5HPSB
5HPTA
5HPTB
5HPTC
5HPTD
5HPTE
5HPTF
5HPTG
5HPTH
5HQ8A
5HQ8B
5HQGA
5HQPA
5HQPB
5HQPC
5HQPD
5HRVA
5HRWA
5HRWB
5HS3A
5HS3B
5HS3C
5HS3D
5HS3E
5HS3F
5HS6A
5HSHA
5HSHB
5HT6A
5HT6B
5HTCA
5HTKA
5HTKB
5HTZA
5HTZB
5HU9A
5HUIA
5HUZA
5HUZB
5HV9A
5HVJA
5HVJB
5HVKA
5HVKB
5HVKC
5HVKD
5HVQC
5HVQD
5HVUA
5HVUB
5HVVA
5HVVB
5HVVC
5HX4A
5HX4B
5HX5A
5HX5B
5HX6A
5HX6B
5HX8A
5HX8B
5HXBA
5HXBB
5HXBC
5HXBX
5HXBY
5HXBZ
5HYDA
5HYDB
5HYDC
5HYDD
5HYKA
5HYRA
5HYRB
5HZ5A
5HZ6A
5HZ8A
5HZEA
5HZFA
5HZKA
5HZKB
5HZKC
5HZKD
5HZMA
5HZNA
5HZNB
5HZNC
5HZND
5HZNE
5HZNF
5HZNG
5HZNH
5HZQA
5HZQB
5I05A
5I0BA
5I0HA
5I0HB
5I0IA
5I0IB
5I0IC
5I0IE
5I0IG
5I0II
5I12A
5I1QA
5I25A
5I29A
5I2CA
5I2CB
5I2CC
5I2CD
5I2FA
5I2FB
5I2LA
5I2OA
5I2QA
5I2RA
5I2RB
5I2RC
5I2RD
5I2XA
5I2XB
5I2YA
5I2YB
5I2ZA
5I2ZB
5I2ZC
5I2ZD
5I35A
5I3RA
5I3RB
5I3WA
5I3XA
5I3YA
5I40A
5I4HA
5I4HB
5I4NA
5I4VA
5I4VB
5I4VE
5I4VF
5I4ZA
5I4ZB
5I5KA
5I5KB
5I5KH
5I5KL
5I5KX
5I5KY
5I5SA
5I5SB
5I5TA
5I5TB
5I5UA
5I5UB
5I5WA
5I5WB
5I5XA
5I5XB
5I5ZA
5I5ZB
5I6JA
5I6RA
5I6VA
5I6VB
5I7DA
5I7DB
5I7JA
5I7JB
5I7KA
5I7KB
5I7LA
5I7LB
5I7MA
5I7MB
5I80A
5I81A
5I89A
5I8AA
5I8GA
5I8NA
5I8NB
5I8PA
5I8PB
5I95A
5I9IA
5I9IB
5I9JA
5I9UA
5I9VA
5I9WA
5I9XA
5I9YA
5I9ZA
5IA0A
5IA0B
5IA0C
5IA1A
5IA2A
5IA3A
5IA4A
5IA5A
5IA7A
5IA7B
5IA8A
5IA8B
5IAAA
5IAAB
5IAAC
5IAAD
5IAYA
5IBCA
5IBKA
5IBKB
5IBKC
5IBKD
5IBKE
5IBKF
5IBMA
5IBMB
5IBNA
5IBSA
5IBSB
5ICMA
5ICSA
5ICSC
5ICSD
5ICSF
5ICVA
5ICVB
5IDNA
5IDNB
5IDPA
5IDPB
5IE1A
5IEIA
5IEVA
5IEXA
5IEYA
5IEZA
5IEZB
5IEZC
5IEZD
5IFEA
5IFEB
5IFEC
5IFED
5IFMA
5IFMB
5IFMC
5IFMD
5IFME
5IFMF
5IFMG
5IFMH
5IFMI
5IFMJ
5IFMK
5IFML
5IFNA
5IFNB
5IFRA
5IFRB
5IFSA
5IFSB
5IFSC
5IFSD
5IFWA
5IFWB
5IG3A
5IG3B
5IG3C
5IG3D
5IG3E
5IG3F
5IG6A
5IGLA
5IH5A
5IH6A
5IH8A
5IH9A
5IHAA
5IHCA
5II0A
5II0B
5II0C
5IJ9A
5IJ9B
5IJFA
5IJHA
5IJHB
5IJOA
5IJOB
5IJOC
5IJOD
5IJOE
5IJOF
5IJOG
5IJOH
5IJOI
5IJOJ
5IJOK
5IJOL
5IJOM
5IJON
5IJOS
5IJOT
5IJOY
5IJOZ
5IJTA
5IJTB
5IJTC
5IJTD
5IJTE
5IJTF
5IJTG
5IJTH
5IJTI
5IJTJ
5IKOA
5IKTA
5IKTB
5IKWA
5IL0A
5IL0B
5ILSA
5ILUA
5ILVA
5IM0A
5IM0B
5IM8A
5IMEA
5IMEB
5IMXA
5IN3A
5IN3B
5IN4A
5IN4B
5IN4C
5IN4D
5IN7A
5IN7B
5INOA
5INOB
5IO1A
5IO1B
5IO9A
5IO9B
5IOIA
5IOIB
5IOIC
5IOID
5IOIE
5IOIF
5IPZA
5IPZB
5IPZC
5IPZD
5IQLA
5IQPA
5IQPB
5IQQA
5IQQB
5IQQC
5IQQD
5IQQE
5IQZA
5IRQA
5IRQB
5IRQC
5IRQD
5IRSA
5IRVA
5IRVB
5IRVC
5IRVD
5IRYA
5IRYB
5ISLA
5ISOA
5ISOB
5ISOC
5ISOD
5ISOE
5ISOF
5IT3A
5IT3B
5ITAA
5ITAB
5ITDA
5ITDB
5ITHA
5ITQA
5ITYA
5ITYB
5ITYC
5IUDA
5IUDD
5IUDG
5IUDJ
5IUGA
5IUHA
5IUIA
5IUQA
5IUSA
5IUSB
5IUSC
5IUSD
5IV4A
5IVBA
5IVCA
5IVEA
5IVJA
5IVVA
5IVW0
5IVW1
5IVW2
5IVW3
5IVWV
5IVWW
5IVYA
5IW0A
5IWFA
5IWLA
5IWLB
5IWLC
5IWLD
5IXBA
5IXBB
5IXCA
5IXCB
5IXDA
5IXFA
5IXIA
5IXKA
5IXKB
5IYYA
5IYYB
5IZ5A
5IZ5B
5IZ6A
5IZ8A
5IZ8B
5IZ9A
5IZAA
5IZFA
5IZJA
5IZJB
5IZKA
5IZKB
5IZLA
5IZLB
5IZMA
5IZMB
5IZRA
5IZRB
5IZRC
5IZRD
5J06A
5J06B
5J06C
5J06D
5J07A
5J07B
5J0AA
5J0AB
5J0CA
5J0CB
5J0FA
5J0FB
5J0GA
5J0GB
5J11A
5J11B
5J11C
5J13A
5J13B
5J13C
5J17A
5J18A
5J19A
5J19B
5J1FA
5J1FB
5J1GA
5J1GB
5J1HA
5J1HB
5J1IA
5J1IB
5J1WA
5J1WB
5J1WC
5J26A
5J26B
5J2VA
5J2XA
5J39A
5J39B
5J3EA
5J3EB
5J3PA
5J3PB
5J3SA
5J3VA
5J3VB
5J3XA
5J3XB
5J3XC
5J3XD
5J3XE
5J3XF
5J48A
5J48B
5J4OA
5J5CA
5J5CB
5J5EA
5J5JA
5J5TA
5J5XA
5J5ZA
5J5ZB
5J68A
5J69A
5J69B
5J6AA
5J6DA
5J6DB
5J6LA
5J6MA
5J6NA
5J6SA
5J6SB
5J6ZA
5J6ZB
5J71A
5J79A
5J79B
5J7BA
5J7BB
5J7EA
5J7EB
5J7EC
5J7ED
5J7EE
5J7EF
5J7SA
5J7TA
5J87A
5J87B
5J87C
5J87D
5J8CA
5J8EA
5J8EB
5J8FA
5J8IA
5J8OA
5J8OB
5J8RA
5J8RB
5J8RC
5J8RD
5J8UA
5J8UB
5J94A
5J95A
5J95B
5J97A
5J97B
5J9FA
5J9LA
5J9SA
5J9YA
5J9ZA
5JA0F
5JA4A
5JA4B
5JA4C
5JA4D
5JAXA
5JBAE
5JBAS
5JBYA
5JBYC
5JBYE
5JCGA
5JCGB
5JCGC
5JCGD
5JCGE
5JCGF
5JCGG
5JCGH
5JCGI
5JCOA
5JCOB
5JCOC
5JCOD
5JCOE
5JCOF
5JCOG
5JCOH
5JCOI
5JCOJ
5JCOK
5JCOL
5JCTA
5JCYA
5JCZA
5JCZB
5JCZC
5JCZD
5JCZE
5JCZI
5JD0A
5JD0B
5JDDA
5JDEA
5JDEB
5JDPA
5JDRA
5JDRB
5JDVB
5JDWA
5JE7B
5JEBA
5JEGB
5JEHB
5JEJA
5JEJB
5JEMA
5JEMB
5JEMC
5JEMD
5JEME
5JEMF
5JEMG
5JEMH
5JEPB
5JESB
5JFDH
5JFDL
5JFRA
5JFSA
5JG3B
5JG5B
5JG6A
5JG6B
5JG6C
5JG6D
5JG8A
5JG8B
5JGAA
5JGBA
5JGDA
5JGSB
5JGTB
5JH3A
5JH5A
5JH5B
5JH5C
5JH5D
5JH6A
5JHAA
5JHBA
5JHKA
5JHKB
5JHNA
5JHNB
5JHOA
5JHOB
5JHQA
5JHQB
5JHQC
5JHQD
5JHUA
5JHWA
5JHWB
5JHWC
5JHWD
5JI6A
5JI7A
5JI8A
5JI9A
5JIUA
5JIUB
5JIZA
5JJAA
5JJAB
5JJDA
5JJDB
5JJMA
5JJMB
5JJMC
5JJMD
5JJWA
5JJWB
5JJXA
5JJYA
5JJZA
5JK3A
5JK9A
5JK9B
5JK9C
5JK9D
5JK9E
5JK9F
5JKAA
5JKAB
5JKBA
5JKBB
5JKBC
5JKBD
5JKDA
5JKDB
5JKGA
5JKNA
5JLBA
5JLEA
5JM4A
5JM4B
5JM5A
5JM5B
5JN1A
5JN5A
5JN5B
5JNOA
5JNOB
5JNSA
5JNTA
5JOEA
5JOHA
5JOJA
5JOLA
5JPNA
5JPNB
5JPNC
5JPOA
5JPOB
5JPOC
5JPOD
5JPOE
5JPVA
5JPVB
5JPWA
5JPWB
5JPXA
5JPZA
5JPZB
5JQ1A
5JQ1B
5JQ5A
5JQ8A
5JR2A
5JR2B
5JR2C
5JR2D
5JR8A
5JR8B
5JRBA
5JRBB
5JRBC
5JRBD
5JRBE
5JRBF
5JRBG
5JRBH
5JRBI
5JRBJ
5JRBK
5JRQA
5JRQB
5JRSA
5JRSB
5JRTA
5JS1A
5JS2A
5JS6A
5JS8A
5JSFA
5JSGA
5JSGB
5JSJA
5JSJB
5JSMA
5JSMB
5JSMC
5JSMD
5JT2A
5JT2B
5JT2C
5JT2D
5JTCA
5JTHA
5JU5A
5JU5B
5JU5C
5JU5D
5JU5E
5JU5F
5JUWA
5JUZF
5JV0F
5JV1F
5JV2F
5JV3A
5JV3B
5JV3C
5JV3D
5JVPA
5JVPB
5JVPC
5JVPD
5JVPE
5JVPF
5JW9A
5JW9B
5JWKA
5JWMA
5JWMB
5JWPA
5JXEA
5JXEB
5JXEC
5JXED
5JXEF
5JXEG
5JXIA
5JY3A
5JY3B
5JY3C
5JY3D
5JYOA
5JYOB
5JYOC
5JYOD
5JYOE
5JYOF
5JYOG
5JYOH
5JYPA
5JZ7A
5JZ7B
5JZ7C
5JZ7D
5JZ7E
5JZ7F
5JZ7G
5JZ7H
5JZ7I
5JZ7J
5JZ7K
5JZ7L
5JZCA
5JZCB
5JZCC
5JZCD
5JZCE
5JZCF
5JZCG
5JZJA
5JZJB
5JZNA
5JZNB
5JZVA
5JZYH
5K00A
5K02A
5K02B
5K02C
5K02D
5K02E
5K02F
5K02G
5K02H
5K02I
5K02J
5K02K
5K02L
5K02M
5K02N
5K02O
5K02P
5K02Q
5K02R
5K02S
5K02T
5K02U
5K02V
5K02W
5K02X
5K0IA
5K0KA
5K0KB
5K0MA
5K0XA
5K0XB
5K10A
5K10B
5K13A
5K16A
5K16B
5K19A
5K19B
5K19C
5K1AA
5K1AB
5K1AC
5K1AD
5K1AE
5K1AF
5K1AG
5K1AH
5K1BA
5K1BB
5K1CA
5K1CB
5K1CC
5K1IA
5K1IB
5K1IC
5K1ID
5K1IE
5K1IF
5K1IG
5K1IH
5K1VA
5K1VB
5K20A
5K20B
5K20C
5K20D
5K25A
5K25C
5K26A
5K26B
5K28A
5K28B
5K31A
5K31B
5K31C
5K31D
5K31E
5K31F
5K32A
5K32B
5K33A
5K33C
5K47A
5K47B
5K47C
5K47D
5K4IA
5K4JA
5K54A
5K55A
5K56A
5K57A
5K5FA
5K5NA
5K5NB
5K5SA
5K5SB
5K5TA
5K5XA
5K6EA
5K6EB
5K6PA
5K6SA
5K74A
5K74B
5K75A
5K75B
5K75C
5K75D
5K76A
5K76B
5K7BA
5K7BB
5K7BC
5K7BD
5K7GA
5K7GB
5K7GC
5K7GD
5K7IA
5K7IB
5K7MA
5K7MB
5K7YA
5K89A
5K89C
5K89H
5K8DA
5K8DB
5K8QA
5K9CA
5K9DA
5K9LA
5K9LB
5K9LC
5K9LD
5K9PA
5K9RA
5K9RB
5K9VA
5K9WA
5KA0A
5KA1A
5KA2A
5KA3A
5KA4A
5KA7A
5KA8A
5KA9A
5KAAA
5KABA
5KACA
5KADA
5KADB
5KAEA
5KAZA
5KBQA
5KBQB
5KBRA
5KBRB
5KBYA
5KBYB
5KBYC
5KBYD
5KC5A
5KC6A
5KC6B
5KC6C
5KC7A
5KC7B
5KC7C
5KC7D
5KC8A
5KCAA
5KCHA
5KCJA
5KCJB
5KCVA
5KCWA
5KCWB
5KCXA
5KDIA
5KDIB
5KE2A
5KE3A
5KEGA
5KF4A
5KF4B
5KF4C
5KF4D
5KFMA
5KFNA
5KFSA
5KG6A
5KG8A
5KG8B
5KG8C
5KG8D
5KH6A
5KH9A
5KHOA
5KHOB
5KHOC
5KHOD
5KHQA
5KHQB
5KHWA
5KHWB
5KHXA
5KI6A
5KI9A
5KIJA
5KIRA
5KIRB
5KITA
5KITB
5KIUA
5KIWA
5KIWB
5KIWC
5KIWD
5KIYA
5KIYB
5KIZA
5KJ2A
5KJXA
5KJYA
5KJZA
5KK3A
5KK3B
5KK3C
5KK3D
5KK3E
5KK3F
5KK3G
5KK3H
5KK3I
5KK3J
5KK3K
5KK3L
5KK3M
5KK3N
5KK3O
5KK3P
5KK3Q
5KK3R
5KK7A
5KK7B
5KKNB
5KKNC
5KKPA
5KKSA
5KKSB
5KKTA
5KKTB
5KM5A
5KM5B
5KM6A
5KMIA
5KMJA
5KMKA
5KMLA
5KMMA
5KMOA
5KN5A
5KN5B
5KN5C
5KN5D
5KN5E
5KN5F
5KNIA
5KNIB
5KNIC
5KNID
5KNIE
5KNIF
5KNIG
5KNJA
5KNJB
5KNNA
5KNNB
5KNNC
5KNND
5KNNE
5KNNF
5KNNG
5KNNH
5KNWA
5KO1A
5KO9A
5KOQA
5KOQB
5KOSA
5KOSB
5KPKA
5KPKB
5KPLA
5KPLB
5KPPA
5KPPB
5KPRA
5KPTA
5KPZA
5KQ8A
5KQDA
5KQFA
5KQMA
5KR7A
5KR7B
5KREA
5KS5A
5KSOA
5KSPA
5KSPB
5KSVA
5KSVB
5KSXF
5KSYA
5KSZA
5KTWA
5KTWB
5KTWC
5KTYA
5KU1A
5KU6A
5KU6B
5KU6C
5KU6D
5KUEA
5KUGA
5KUIA
5KUOA
5KUTA
5KUTB
5KUTC
5KVHA
5KVHB
5KVIA
5KVTA
5KW1A
5KW1B
5KW6A
5KW6B
5KWGA
5KWGC
5KWQA
5KWQB
5KWYA
5KWYB
5KWYC
5KWYD
5KX7A
5KX7B
5KXAA
5KXIA
5KXIB
5KXIC
5KXID
5KXIE
5KY6A
5KY6B
5KY6C
5KY6D
5KYAA
5KYAB
5KYAE
5KYAF
5KYBA
5KYBB
5KYKA
5KYKB
5KYKC
5KYNA
5KYNB
5KZ0A
5KZ51
5KZ52
5KZ53
5KZ54
5KZ5a
5KZ5A
5KZ5b
5KZ5B
5KZ5c
5KZ5C
5KZ5d
5KZ5D
5KZ5e
5KZ5E
5KZ5f
5KZ5F
5KZ5g
5KZ5G
5KZ5h
5KZ5H
5KZ5i
5KZ5I
5KZ5j
5KZ5J
5KZ5k
5KZ5K
5KZ5l
5KZ5L
5KZ5M
5KZ5N
5KZ5O
5KZ5P
5KZ5Q
5KZ5R
5KZ5S
5KZ5T
5KZ7A
5KZ7B
5KZ8A
5KZ8B
5KZNA
5KZOA
5KZQA
5KZXA
5L01A
5L04A
5L04B
5L08A
5L08B
5L08C
5L08D
5L08E
5L08F
5L08G
5L08H
5L08I
5L0AA
5L0CA
5L0CB
5L0CC
5L0CD
5L0DA
5L0DB
5L0DC
5L0DD
5L0FA
5L0FB
5L0GA
5L0GB
5L0GC
5L0GD
5L0HA
5L0IA
5L0JA
5L0JB
5L0NA
5L0OA
5L0OB
5L0OC
5L0OD
5L0RA
5L0RB
5L19A
5L1MA
5L2IA
5L2NA
5L2OA
5L2OB
5L2OC
5L2OD
5L2OE
5L2OF
5L2OG
5L2OH
5L2QA
5L2QB
5L2QC
5L2QD
5L2SA
5L2TA
5L2WA
5L2WB
5L2XA
5L2XB
5L36A
5L36B
5L3AA
5L3MA
5L3NA
5L3QA
5L3QB
5L3QC
5L3QD
5L3XA
5L3XB
5L46A
5L46B
5L4QA
5L4QB
5L4ZA
5L50A
5L57A
5L58A
5L6DA
5L6DB
5L6EA
5L6EB
5L6NH
5L6OA
5L6PA
5L6WC
5L6WL
5L6YC
5L6YH
5L6YL
5L73A
5L73B
5L78A
5L78B
5L79A
5L7AA
5L7AB
5L7AC
5L7AD
5L7BA
5L7FA
5L7FB
5L7KA
5L7KG
5L7WA
5L7YA
5L85A
5L85B
5L8EA
5L8EB
5L8NA
5L8NB
5L8NC
5L9BA
5L9BB
5L9RA
5L9VA
5L9VB
5LA4A
5LAQA
5LATA
5LAXA
5LAXB
5LAXC
5LAXD
5LB3B
5LB3E
5LB5A
5LB5B
5LB5C
5LB5D
5LB6A
5LB8A
5LB8D
5LBBA
5LBCA
5LBEA
5LBFA
5LBNA
5LBTA
5LBTB
5LBZA
5LBZB
5LC2A
5LC2B
5LCIA
5LCJA
5LCKA
5LDZA
5LDZB
5LDZC
5LDZD
5LDZE
5LDZF
5LE0B
5LEVA
5LF8A
5LF9A
5LFNA
5LFNB
5LFNC
5LFND
5LG0A
5LG7A
5LG8A
5LGEA
5LGEB
5LGEC
5LGED
5LGGA
5LGKA
5LGKB
5LGKC
5LGKD
5LGKE
5LGKF
5LHBA
5LHDA
5LHDB
5LHDC
5LHDD
5LHY1
5LHY2
5LHY3
5LHY4
5LHY5
5LHY6
5LHY7
5LHY8
5LHY9
5LHYa
5LHYA
5LHYb
5LHYB
5LHYc
5LHYC
5LHYd
5LHYD
5LHYe
5LHYE
5LHYf
5LHYF
5LHYg
5LHYG
5LHYh
5LHYH
5LHYi
5LHYI
5LHYj
5LHYJ
5LHYk
5LHYK
5LHYl
5LHYL
5LHYm
5LHYM
5LHYn
5LHYN
5LHYo
5LHYO
5LHYp
5LHYP
5LHYq
5LHYQ
5LHYr
5LHYR
5LHYs
5LHYS
5LHYt
5LHYT
5LHYu
5LHYU
5LHYv
5LHYV
5LHYw
5LHYW
5LHYx
5LHYX
5LHYy
5LHYY
5LHYZ
5LHZA
5LHZB
5LHZC
5LI9A
5LIHA
5LIHB
5LIWX
5LIXX
5LJ0A
5LJBA
5LJCA
5LJDA
5LJEA
5LJJA
5LJMA
5LJNA
5LJNB
5LK5A
5LK5B
5LK5C
5LK5D
5LK5E
5LK5F
5LK5G
5LK5H
5LK5I
5LK5J
5LKNA
5LKTA
5LKUA
5LKXA
5LKZA
5LL5A
5LL5B
5LL5C
5LL5D
5LLKA
5LLMA
5LLUA
5LLVA
5LLVB
5LLVC
5LLVD
5LM1A
5LM2A
5LM2B
5LM4A
5LMAA
5LMBA
5LMBB
5LN2A
5LNFA
5LNPA
5LNPB
5LNPC
5LNPD
5LO1A
5LOHA
5LOHB
5LORA
5LORB
5LOUA
5LOUB
5LP1A
5LP8A
5LP8B
5LPEA
5LPEB
5LPFA
5LPFB
5LPGA
5LPGB
5LPHA
5LPHB
5LPIA
5LPIB
5LPIC
5LPID
5LPMA
5LPMB
5LPNA
5LPNB
5LPNC
5LPUA
5LPUB
5LPUC
5LPUD
5LPXA
5LQ0A
5LQ0B
5LQ2A
5LQ2B
5LR1A
5LRQA
5LRUA
5LS6A
5LS6B
5LS6C
5LS6D
5LS6E
5LS6F
5LS6G
5LS6H
5LS6I
5LS6J
5LS6K
5LS6L
5LSID
5LSIE
5LSKA
5LSKB
5LSKD
5LSKN
5LSKP
5LSOA
5LSOB
5LSPA
5LSPH
5LSPL
5LSPP
5LSPS
5LSPT
5LSSA
5LSTA
5LSUA
5LSUB
5LSXA
5LSYA
5LSZA
5LT0A
5LT1A
5LT1B
5LT2A
5LT2B
5LT2C
5LT2D
5LT2E
5LT2K
5LT3A
5LT3B
5LT3C
5LT3D
5LT3E
5LT3K
5LT4A
5LT4B
5LT4C
5LT4D
5LT4E
5LT4K
5LT6A
5LT6B
5LT8A
5LTLA
5LTLB
5LTUA
5LTUB
5LTWA
5LTWB
5LTWC
5LTWD
5LTWE
5LTWF
5LTWG
5LTWH
5LTWI
5LTWJ
5LTWK
5LTWL
5LTYK
5LTYM
5LU1A
5LU1B
5LU1E
5LU1F
5LUAA
5LUAB
5LUCA
5LUCB
5LUCE
5LUCG
5LUCM
5LUCN
5LUCS
5LUCT
5LUDA
5LUMA
5LUMB
5LUMC
5LUMD
5LUME
5LUPA
5LUPB
5LUPC
5LUPD
5LUPE
5LUPF
5LUPG
5LUPH
5LUPI
5LUPJ
5LUPK
5LUPL
5LUQA
5LUQB
5LUQK
5LUQS
5LUXK
5LUXL
5LUZA
5LUZB
5LV0A
5LV0B
5LV6A
5LV6B
5LVLA
5LVPA
5LVPB
5LVPC
5LVPD
5LVVA
5LVXA
5LVXB
5LVXC
5LVXD
5LWBA
5LWEA
5LWEB
5LWMA
5LWPA
5LWVA
5LX5A
5LX5B
5LX6A
5LX6B
5LXCA
5LXCB
5LXFA
5LXFB
5LXHA
5LXHB
5LXHC
5LXIB
5LXID
5LXMA
5LXMD
5LXNA
5LXNB
5LXNC
5LXND
5LXNE
5LXNF
5LXNG
5LXNH
5LXPA
5LXPB
5LXYA
5LXYB
5LXYC
5LXYD
5LXYE
5LXYF
5LXYG
5LXYH
5LXYI
5LXYJ
5LXYK
5LXYL
5LXYM
5LXYN
5LYGA
5LYHA
5LYHB
5LYOA
5LYOB
5LYOC
5LYWA
5LYXA
5LZ1A
5LZ2A
5LZ5A
5M0AA
5M1RA
5M23A
5M24A
5M2CA
5M2CB
5M2JA
5M2JD
5M33A
5M33B
5M35A
5M35B
5M36A
5M36B
5M3DA
5M3DB
5M3DC
5M3DD
5M3NA
5M3OA
5M3UA
5M3XA
5M3XB
5M3YA
5M44A
5M4GA
5M4GB
5M4IA
5M4JA
5M4JB
5M4KA
5M4MA
5M4NA
5M4PA
5M4RA
5M4RB
5M4RC
5M4RD
5M4RE
5M4SA
5M4UA
5M51A
5M53A
5M55A
5M56A
5M56B
5M57A
5M5AA
5M5EB
5M5EC
5M5ED
5M5QA
5M6CA
5M6CE
5M6EA
5M6LA
5M6MA
5M6NA
5M6NB
5M6RA
5M6RB
5M6UA
5M6UB
5M6ZA
5M70A
5M70B
5M70F
5M70G
5M72A
5M73B
5M73C
5M73D
5M73F
5M73G
5M73H
5M7AA
5M7BA
5M7DA
5M7FA
5M7FB
5M7MA
5M7RA
5M7RB
5M7SA
5M7SB
5M7TA
5M7TB
5M7UA
5M7UB
5M8IA
5M8LA
5M8LB
5M8LC
5M8LD
5M8QA
5M8QB
5M8QC
5M8QD
5M93A
5M93B
5M93C
5M9AA
5M9CA
5M9GA
5M9JA
5M9MA
5M9MB
5M9MC
5M9MD
5M9NA
5M9NB
5M9OA
5M9PA
5M9QA
5M9RA
5M9RB
5M9SA
5M9TA
5M9TB
5M9VA
5MAEA
5MAFA
5MAGA
5MAHA
5MAIA
5MARA
5MARB
5MATA
5MATC
5MBYA
5MBYB
5MBZA
5MBZB
5MC0A
5MC0B
5MC1A
5MC1B
5MC2A
5MC2B
5MC3A
5MC3B
5MC4A
5MC4B
5MC5A
5MC5B
5MC7A
5MC7B
5MCOA
5MCQA
5MDIA
5MDIB
5ME8A
5ME8B
5MESA
5MESH
5MESL
5MEYA
5MEZA
5MEZB
5MF0A
5MF0B
5MFAA
5MFYA
5MG2A
5MGHA
5MGKA
5MGLA
5MGNA
5MGNB
5MGQA
5MGRA
5MGRB
5MGTA
5MGTB
5MGTC
5MGTD
5MGTE
5MGTF
5MGUA
5MGVA
5MGWA
5MHCA
5MHDB
5MHHA
5MHLA
5MHLB
5MHMA
5MHMB
5MHNA
5MHNB
5MHPA
5MHQA
5MIXA
5MJ0A
5MJ0B
5MJ1A
5MJ6A
5MJ6B
5MJAA
5MJAB
5MJBA
5MJBB
5MJUA
5MK2A
5MK2B
5MKEA
5MKEB
5MKEC
5MKED
5MKFA
5MKFB
5MKFC
5MKFD
5MKRA
5MKSA
5MKWA
5MKWB
5ML2B
5ML5A
5ML6B
5ML8B
5MLEA
5MLEC
5MLJA
5MLJB
5MLWA
5MLWC
5MLWE
5MMSA
5MMSB
5MMSC
5MMSD
5MMSE
5MMSF
5MMVA
5MMVB
5MMWA
5MNWA
5MO4A
5MO5A
5MO5B
5MOHA
5MOVA
5MPFA
5MPFB
5MPGA
5MPHA
5MPIA
5MPKA
5MPKB
5MPLA
5MPNA
5MPRA
5MPZA
5MQ1A
5MQ4A
5MQ4B
5MQ4C
5MQ4D
5MQ4E
5MQ4F
5MQGA
5MQGB
5MQIA
5MQJA
5MQJB
5MQJC
5MQJD
5MQLA
5MQLB
5MQLC
5MQLD
5MQTA
5MQTB
5MQTC
5MQTD
5MQVA
5MQVB
5MQVC
5MQVD
5MQVE
5MQVF
5MQYA
5MR1A
5MR7A
5MR7B
5MR9A
5MR9B
5MRAA
5MRAB
5MRAC
5MRAD
5MRBA
5MRDA
5MRGA
5MRHA
5MRIA
5MS3A
5MS6A
5MS6B
5MS9A
5MT0A
5MTMA
5MTMB
5MTOA
5MTOB
5MTXA
5MTYA
5MUEA
5MUFA
5MUFB
5MUFC
5MUGA
5MUTA
5MV7A
5MV8A
5MV8B
5MVCA
5MVDA
5MVSA
5MVSB
5MVXA
5MVZA
5MVZB
5MVZH
5MVZL
5MVZU
5MVZV
5MW3A
5MW3B
5MW4A
5MW4B
5MW5A
5MW6A
5MW6B
5MW7A
5MWAA
5MWBA
5MWFA
5MWFB
5MWFC
5MWFD
5MWFE
5MWFF
5MWJA
5MWJB
5MWQB
5MX0A
5MX0B
5MX1A
5MX1B
5MXAA
5MXAB
5MXDA
5MXDB
5MXDC
5MXMA
5MXOA
5MXXA
5MY8A
5MYAA
5MYAB
5MYBA
5MYBB
5MYGA
5MYGB
5MYGC
5MYGD
5MYVA
5MYVB
5MYVC
5MYVD
5MZ3A
5MZLA
5N06A
5N06B
5N0MA
5N0YA
5N0ZA
5N1BA
5N1VA
5N1VB
5N1XA
5N1XB
5N1XC
5N1XD
5N1ZA
5N26A
5N2WA
5N2WB
5N47A
5N47B
5N47C
5N47D
5N47E
5N47F
5N48A
5N48B
5N48C
5N48D
5N49A
5N49B
5N4MA
5N4PA
5N4QA
5N4WA
5N4WB
5N4WC
5N4WR
5N4WV
5N5KA
5N5RA
5N5TA
5N63A
5N64A
5N65A
5N66A
5N67A
5N68A
5N6CA
5N6CB
5N6RA
5N6WA
5N6WB
5N6WC
5N6WD
5N6WE
5N6WF
5N6WG
5N6WH
5N6WI
5N6WJ
5N6WK
5N6WL
5N6WM
5N6WN
5N6WO
5N6WP
5N75A
5N7GA
5N7GB
5N7HA
5N7IA
5N7IB
5N7KA
5N7KB
5N7KC
5N7KD
5N7VA
5N7WA
5N7WB
5N7WH
5N7WL
5N7WX
5N7WY
5N84A
5N86A
5N86B
5N87A
5N88A
5N88D
5N88E
5N88H
5N8AA
5N92A
5N92F
5N93A
5N9BA
5N9GA
5N9GB
5N9GC
5N9GF
5N9GG
5N9GH
5N9PA
5N9PB
5N9RA
5N9RB
5N9SA
5N9TA
5N9TB
5NA0A
5NADA
5NALB
5NAMA
5NANA
5NANB
5NANC
5NAND
5NANE
5NANF
5NAOA
5NAXA
5NAXB
5NAXC
5NAXD
5NAXE
5NAXF
5NAYA
5NAYB
5NAYC
5NAYD
5NAYE
5NAYF
5NAZA
5NB0A
5NB0B
5NB0C
5NB0D
5NB0E
5NB0F
5NB0G
5NB0H
5NB1A
5NB1B
5NB1C
5NB1D
5NB1E
5NB1F
5NB2A
5NB2B
5NBAA
5NBFA
5NBUA
5NBVA
5NCGA
5NCGB
5NDTA
5NEEA
5NEGA
5NEGB
5NEIA
5NFDA
5NFDB
5NFEA
5NFEB
5NFJA
5NFJB
5NFJC
5NFNA
5NFNB
5NFNC
5NFND
5NFOA
5NFOB
5NFUA
5NG0A
5NG0B
5NG2A
5NG2B
5NG3A
5NG3B
5NG3C
5NG3D
5NG4A
5NG4B
5NGEA
5NGEB
5NGFA
5NGFB
5NGUA
5NGZA
5NH1A
5NH3A
5NH3B
5NH3H
5NH3I
5NH3L
5NH3M
5NHFA
5NHHA
5NHOA
5NHPA
5NHVA
5NI2A
5NI6A
5NIAA
5NIEA
5NIEB
5NIEC
5NIGA
5NIGB
5NINA
5NINB
5NIRA
5NIRB
5NJDA
5NJDB
5NJDC
5NJDD
5NJDE
5NJDF
5NJDG
5NJDH
5NJDI
5NJDJ
5NJDK
5NJDL
5NJDM
5NJDN
5NJDO
5NJDP
5NJDQ
5NJDR
5NJDS
5NJDT
5NJDU
5NJDV
5NJDW
5NJDX
5NJJA
5NJJB
5NJJC
5NJJD
5NJXA
5NJZA
5NK0A
5NK1A
5NK2A
5NK3A
5NK4A
5NK5A
5NK6A
5NK8A
5NK9A
5NKAA
5NKCA
5NKDA
5NKEA
5NKFA
5NKHA
5NKIA
5NKNA
5NKSA
5NLBA
5NLBB
5NLFA
5NLFB
5NLFC
5NLVA
5NLYA
5NLYB
5NMMA
5NN1A
5NN2A
5NN3A
5NN4A
5NN5A
5NN6A
5NN8A
5NNDA
5NNDB
5NNXA
5NNZA
5NNZB
5NO0A
5NO6A
5NO6B
5NO6I
5NO6N
5NOBA
5NOBB
5NOIA
5NP0A
5NP0B
5NP1A
5NP2A
5NP2B
5NP3A
5NP3B
5NP3C
5NP3D
5NP4A
5NP5A
5NP5B
5NP7A
5NP7B
5NP7C
5NP7D
5NP7E
5NP7F
5NP7G
5NP8A
5NPQA
5NPQB
5NPRA
5NPSA
5NPWA
5NPWB
5NPWC
5NPWD
5NPWE
5NPWF
5NPWG
5NPWH
5NQAA
5NQAB
5NQCA
5NQEA
5NQEB
5NQHA
5NQHB
5NQHC
5NQHD
5NQRA
5NQRB
5NR4A
5NR4B
5NRAA
5NRFA
5NRRA
5NRRB
5NTKA
5NTKB
5NTPA
5NTQA
5NTQB
5NTTA
5NTUA
5NTUB
5NUGA
5NUGB
5NUVA
5NV0A
5NV0B
5NV6A
5NV6B
5NV7A
5NV7B
5NVGA
5NVKA
5NVKB
5NVKC
5NVKD
5NVKE
5NVKF
5NVKG
5NVKH
5NVLA
5NVLB
5NVLC
5NVLD
5NVMA
5NVMB
5NVMC
5NVMD
5NVNA
5NVNB
5NVNC
5NVND
5NVOA
5NVOB
5NWLA
5NWLB
5NWLC
5NWLD
5NWLE
5NWLF
5NWLG
5NWLH
5NWLI
5NWLJ
5NWLK
5NWLL
5NWLM
5NWLN
5NWMA
5NWMB
5NX2A
5NXCL
5NXDA
5NXDB
5NXIA
5NXSA
5NXSB
5NYIA
5NZOA
5NZOB
5NZWA
5NZXA
5NZYA
5O0YA
5O11A
5O12A
5O13A
5O1NA
5O1OA
5O1OB
5O1PA
5O1VA
5O1VB
5O21A
5O21B
5O23A
5O23B
5O26A
5O26B
5O2BA
5O2BB
5O2CA
5O2DA
5O2MA
5O2PA
5O2QA
5O2SA
5O2SB
5O2SC
5O2SD
5O2SE
5O2SF
5O2SG
5O2SH
5O2VA
5O2ZA
5O2ZB
5O38A
5O39A
5O3AA
5O3CA
5O3DA
5O3EA
5O3FA
5O3IA
5O3JA
5O3LA
5O3LB
5O3LC
5O3LD
5O3LE
5O3LF
5O3LG
5O3LH
5O3LI
5O3LJ
5O43A
5O45A
5O49A
5O49B
5O4AA
5O4AB
5O4EA
5O4EB
5O4EC
5O4ED
5O4EE
5O4EF
5O4GA
5O4GB
5O4GC
5O4OA
5O4OB
5O4OC
5O4YB
5O4YC
5O4YE
5O55A
5O57A
5O5EA
5O5GA
5O5IA
5O6CA
5O6JA
5O6JB
5O6OA
5O6TA
5O6TB
5O6TC
5O6TD
5O6XA
5O71A
5O72A
5O75A
5O7CA
5O7DA
5O7IA
5O85A
5O85B
5O85C
5O85D
5O8UA
5O8VA
5O91A
5O9BA
5O9HA
5O9HB
5O9LA
5O9LB
5O9MA
5O9MB
5O9SA
5O9SB
5O9TA
5O9TB
5OA9A
5OABA
5OAFA
5OAFB
5OAFC
5OAFD
5OAFE
5OAFF
5OAZA
5OAZB
5OB4A
5OB4B
5OB5A
5OB5H
5OB5L
5OBJA
5OBKA
5OBNA
5OC4A
5OC5A
5OC6A
5OC9A
5OC9B
5OCCA
5OCCH
5OCCL
5OCGA
5OCHA
5OCHB
5OCHC
5OCHD
5OCHE
5OCHF
5OCHG
5OCHH
5OCIA
5OCKH
5OCKL
5OCNA
5OCNB
5OCNC
5OCND
5OCNE
5OCNF
5OCNG
5OCNH
5OCOA
5OCOB
5OCOC
5OCOD
5OCOE
5OCOF
5OCXH
5OCXL
5OCYH
5OCYL
5OD6A
5OD6B
5ODDA
5ODTA
5ODTB
5ODXA
5OE7A
5OE7B
5OEGA
5OEHA
5OEKA
5OEKB
5OEOA
5OEOC
5OF0A
5OF9A
5OF9B
5OFAA
5OFAB
5OFBA
5OFBB
5OFYA
5OG0A
5OGBA
5OGJA
5OGJB
5OGOA
5OGPA
5OGSA
5OHJA
5OHJB
5OHOA
5OHOB
5OHQA
5OI7A
5OI7B
5OJ8A
5OJKA
5OJKB
5OK6A
5OK6B
5OK9A
5OK9B
5OK9E
5OK9F
5OKFA
5OKFB
5OKFC
5OKFD
5OKLA
5OKLB
5OKMA
5OKMB
5OKMC
5OKMD
5OKME
5OKMF
5OKMG
5OKMH
5OKNA
5OKNB
5OKNC
5OKND
5OKNE
5OKNF
5OKNG
5OKNH
5OKOA
5OKOB
5OKPA
5OKTA
5OKTB
5OKTC
5OKTD
5OL8A
5OL8B
5OL8C
5OL8D
5OL9A
5OLMA
5OLMB
5OM0A
5OM0B
5OM9A
5OM9B
5OMAA
5OMAB
5OMAC
5OMAD
5OMGA
5OMHA
5OMPA
5ONBA
5ONBC
5ONBE
5ONBG
5ONEA
5ONSA
5OO0A
5OO1A
5OO3A
5OO6B
5OO6D
5OO6E
5OO6G
5OO6H
5OO6J
5OO6K
5OO6N
5OO6P
5OO6Q
5OO6S
5OO6T
5OO6V
5OO6W
5OOHA
5OOIA
5OOIB
5OOPA
5OORA
5OOTA
5OP2A
5OP4A
5OP5A
5OP6A
5OP7A
5OPBA
5OPEA
5OPKA
5OPLA
5OPMA
5OPNA
5OPOA
5OPPA
5OPRA
5OPSA
5OPUA
5OPVA
5OQ0A
5OQ4A
5OQ5A
5OQ6A
5OQ7A
5OQ7B
5OQ8A
5OQKA
5OQWA
5OQWB
5OROA
5OS2A
5OS5A
5OSDA
5OSJA
5OSLA
5OSMA
5OSYA
5OSYB
5OTEA
5OTFA
5OTLA
5OTLB
5OTMA
5OTMB
5OTPA
5OTPB
5OTTA
5OTTB
5OTVA
5OTVC
5OTWA
5OTWC
5OU7A
5OU7B
5OU7C
5OU7D
5OU9A
5OU9B
5OULA
5OVDA
5OVEA
5OVFA
5OVGA
5OVHA
5OVIA
5OVXA
5OW1A
5OWCA
5OWCB
5OWOA
5OWOB
5OWOC
5OWOD
5OWQA
5OWQB
5OWRA
5OX5A
5OX6A
5OXHA
5OXIA
5OXIB
5OY3A
5OY4A
5OY4B
5OY6A
5OY6B
5OY6C
5OY6D
5OYMA
5OYMB
5OYMC
5OYMD
5OYME
5OYMF
5OYMG
5OYMH
5P9FA
5P9GA
5P9HA
5P9JA
5P9LA
5PA8A
5PA8C
5PABH
5PABL
5PACA
5PACB
5PBBA
5PGUA
5PGUB
5PGUD
5PGUE
5PGWA
5PGWB
5PGWD
5PGWE
5PH0A
5PH1A
5PH2A
5PH4A
5PH6A
5PH7A
5PH8A
5PH9A
5PHAA
5PHBA
5PHCA
5PHDA
5PHEA
5PHFA
5PHHA
5PHIA
5PHKA
5PHLA
5PHMA
5PHNA
5PNTA
5PNUA
5POGA
5POGB
5POKA
5POKB
5POLA
5POLB
5POPA
5POPB
5PWEA
5PWEB
5PZTA
5PZTB
5PZTC
5PZTD
5PZTE
5PZTF
5PZTG
5PZTH
5Q0BA
5Q0BB
5Q0BC
5Q0BD
5Q0CA
5Q0CB
5Q0CC
5Q0CD
5Q0CE
5Q0CF
5Q0CG
5Q0CH
5Q0KA
5Q0QA
5Q0QC
5Q17A
5Q1GA
5Q1KA
5Q1MA
5Q1PA
5Q1UA
5Q1VA
5Q1WA
5Q1XA
5Q1YA
5Q1ZA
5Q22A
5QBVA
5QBVB
5QBWA
5QBZA
5QC1A
5QC1B
5QC2A
5QC2B
5QCDA
5QCFA
5QDEA
5QGHA
5QH9A
5QHKA
5QHKB
5QHMA
5QICA
5QIEA
5QIKA
5QIMA
5QINA
5QJ5A
5QJ5B
5QJ5C
5QJ5D
5QOJA
5QOUA
5QQSA
5QQSB
5QRFA
5QSQA
5QSQB
5QSVA
5QSVB
5QSVC
5QSVD
5QT0A
5SUNA
5SUNB
5SUZA
5SUZB
5SV7A
5SV7B
5SV7C
5SV7D
5SVEA
5SVEB
5SVFA
5SVFB
5SVFC
5SVFD
5SVHA
5SVHB
5SVJA
5SVLA
5SVLB
5SVNA
5SVNB
5SVOA
5SVOB
5SVPA
5SVPB
5SVQA
5SVTA
5SW7A
5SW7B
5SW8A
5SW8B
5SW9A
5SWFA
5SWGA
5SWGB
5SWOA
5SWOB
5SWPA
5SWPB
5SWRA
5SWRB
5SWTA
5SWTB
5SWWA
5SWWB
5SWWC
5SWWD
5SX4H
5SX4I
5SX4J
5SX4L
5SX4M
5SX4N
5SX8A
5SX8B
5SX9A
5SX9B
5SXAA
5SXAB
5SXBA
5SXBB
5SXCA
5SXCB
5SXDA
5SXDB
5SXEA
5SXEB
5SXFA
5SXFB
5SXHA
5SXHB
5SXIA
5SXIB
5SXJA
5SXJB
5SXKA
5SXKB
5SXNA
5SXNB
5SXPA
5SXPB
5SXPC
5SXPD
5SY2A
5SY2B
5SY3A
5SY3B
5SY9A
5SYAA
5SYBA
5SYBB
5SYMA
5SYMB
5SYNA
5SYNB
5SYNC
5SYND
5SYTA
5SZ7A
5SZ9A
5SZ9B
5SZCA
5SZGA
5SZGB
5SZHA
5SZHB
5SZIA
5SZIB
5SZJA
5SZJB
5SZKA
5SZKB
5SZWA
5T0KA
5T0KB
5T0NA
5T0NB
5T0NC
5T0ND
5T0NE
5T18A
5T19A
5T1GA
5T1IA
5T1IB
5T1SA
5T1SB
5T1SC
5T1SD
5T1UA
5T1WA
5T23A
5T2QA
5T2QB
5T2RA
5T2RB
5T31A
5T31B
5T36A
5T3PA
5T3PB
5T3PC
5T3QA
5T40A
5T40B
5T43A
5T44A
5T44B
5T46A
5T46B
5T46C
5T46D
5T4DA
5T4DB
5T4DC
5T4DD
5T4MA
5T4MB
5T4NA
5T4NB
5T4SA
5T4SB
5T53A
5T5GA
5T5SA
5T5WA
5T5WB
5T5WC
5T68A
5T68B
5T71A
5T75A
5T76A
5T7CA
5T92A
5T92B
5T97A
5T97B
5T9UA
5T9UB
5T9UC
5T9UD
5TABA
5TBEA
5TBPA
5TBPB
5TBPC
5TBPD
5TBXA
5TBXB
5TBYA
5TBYB
5TBYC
5TBYD
5TBYE
5TBYF
5TC0A
5TC0B
5TC4A
5TC5A
5TC5B
5TC5C
5TCDA
5TCOA
5TCXA
5TD2A
5TD2B
5TD5A
5TD9A
5TD9B
5TDAA
5TDDA
5TDFA
5TDFB
5TDIA
5TDMA
5TDMB
5TDQA
5TE0A
5TE1A
5TE1B
5TE8A
5TE8B
5TE8C
5TEEA
5TEFA
5TEGA
5TEGB
5TELA
5TEQA
5TEQB
5TETA
5TETB
5TEXA
5TEYA
5TEYB
5TF2A
5TF8A
5TF9A
5TF9B
5TFBA
5TFIA
5TFMA
5TFPA
5TFPB
5TFUA
5TFUB
5TFUC
5TFUD
5TGKA
5TH4A
5TH6A
5TH6B
5TH6C
5TH6D
5TH7A
5TH7B
5THAA
5THHA
5THLA
5THSA
5THSB
5THTA
5THTB
5THTC
5THTD
5THUA
5THUB
5THVA
5THVB
5TI9A
5TI9B
5TI9C
5TI9D
5TIAA
5TIAB
5TIAC
5TIAD
5TINA
5TINB
5TINC
5TIND
5TINE
5TIUA
5TJ7A
5TJ7B
5TJ7C
5TJ7D
5TJ8A
5TJAA
5TJBA
5TJCA
5TJHA
5TJHB
5TJHC
5TJHD
5TJHE
5TJHF
5TJKA
5TJLA
5TJNA
5TJQA
5TJXA
5TKBA
5TKBB
5TKBC
5TKBD
5TKDA
5TKDB
5TKEA
5TKEB
5TKMA
5TKMB
5TKQA
5TL5A
5TL5H
5TL5L
5TLKA
5TLKB
5TLKC
5TLKD
5TLKE
5TLKF
5TLKG
5TLKH
5TLKX
5TLKY
5TMKA
5TMKB
5TMRA
5TMRB
5TN9A
5TN9B
5TN9C
5TN9D
5TNBA
5TNBB
5TNBC
5TNBD
5TNOA
5TNOB
5TNYA
5TNZA
5TO0A
5TO1A
5TO5A
5TO5B
5TO6A
5TO6B
5TO6C
5TO6D
5TO7A
5TO7B
5TO7C
5TO7D
5TO8A
5TOAA
5TOAB
5TOBA
5TODA
5TODB
5TODC
5TODD
5TODE
5TODF
5TOEA
5TOLA
5TOZA
5TP0A
5TP5A
5TP6A
5TP9A
5TP9B
5TPGA
5TPTA
5TPTB
5TQ3A
5TQ3B
5TQ4A
5TQ5A
5TQ6A
5TQ6B
5TQ7A
5TQ7B
5TQHA
5TQHB
5TQHC
5TQHD
5TQWA
5TQWB
5TQXA
5TQXB
5TQYA
5TQYB
5TR2A
5TR2B
5TR5A
5TR6A
5TRBA
5TRMA
5TRMB
5TRMC
5TRMD
5TRME
5TRMF
5TRMG
5TRMH
5TRMI
5TRMJ
5TRMK
5TRML
5TRMM
5TRMN
5TRMO
5TRMP
5TRMQ
5TRMR
5TRMS
5TRMT
5TRMU
5TRMV
5TRMW
5TRMX
5TRUc
5TRUC
5TRUh
5TRUH
5TRUl
5TRUL
5TSRA
5TSRB
5TSRC
5TSRD
5TSUA
5TSUB
5TSUC
5TSUD
5TSUE
5TSUF
5TSUG
5TSUH
5TSWA
5TSWB
5TSWC
5TSWD
5TSWE
5TSWF
5TT2C
5TT2D
5TT7A
5TTFA
5TTFB
5TTFC
5TTFD
5TTOA
5TTOB
5TTSA
5TTUA
5TTVA
5TURA
5TUSA
5TUSB
5TUUA
5TUUB
5TUVA
5TUVB
5TUVD
5TUVE
5TUYA
5TUYB
5TUZA
5TUZB
5TVBA
5TVBB
5TVTA
5TWFA
5TWFB
5TWGA
5TWHA
5TWLA
5TWUA
5TWUB
5TWXA
5TWXB
5TWXC
5TWXD
5TWYA
5TWYB
5TWZA
5TX3A
5TX3B
5TX4A
5TX4B
5TX5A
5TX5B
5TXFA
5TXFB
5TXFC
5TXFD
5TY3A
5TY3B
5TY4A
5TY4B
5TYTA
5TYTB
5TYTC
5TYTD
5TZ2C
5TZ2H
5TZ2L
5TZ3A
5TZ3B
5TZ3C
5TZ3D
5TZCA
5TZCB
5TZCC
5TZCD
5TZMA
5TZTA
5TZTB
5TZTC
5TZTD
5TZTH
5TZTL
5TZUC
5TZUH
5TZUL
5TZVA
5U03A
5U03B
5U03C
5U03D
5U06A
5U06B
5U06C
5U06D
5U0IA
5U0IB
5U0KA
5U0KB
5U0KC
5U0KD
5U0KE
5U0KF
5U0KG
5U0KH
5U0KI
5U0KJ
5U1MA
5U1QA
5U1QB
5U1QC
5U1QD
5U28A
5U2BA
5U2BB
5U2BC
5U2BD
5U2BE
5U2BF
5U2EA
5U2EB
5U2FA
5U2FB
5U2JA
5U2JB
5U3QA
5U3QB
5U3RA
5U3RB
5U3SA
5U3SB
5U3TA
5U3TB
5U3UA
5U3UB
5U3VA
5U3VB
5U3WA
5U3WB
5U3XA
5U3XB
5U3ZA
5U3ZB
5U40A
5U40B
5U41A
5U41B
5U43A
5U43B
5U44A
5U44B
5U45A
5U45B
5U46A
5U46B
5U4VA
5U4XA
5U4XB
5U4XC
5U4XD
5U5HA
5U5KA
5U5LA
5U5LB
5U5SA
5U5TA
5U5TB
5U6BA
5U6BB
5U6BC
5U6BD
5U6CA
5U6CB
5U6GA
5U6GB
5U6GC
5U6GD
5U6GE
5U6GF
5U6GG
5U6GH
5U6GI
5U6GJ
5U6GK
5U6GL
5U6LA
5U6OA
5U6OB
5U6OC
5U6OD
5U6VA
5U73A
5U74A
5U77A
5U78A
5U78B
5U78C
5U78D
5U7DA
5U7DB
5U7DC
5U7QA
5U7QB
5U7QC
5U7QD
5U7RA
5U7RB
5U7RC
5U7RD
5U8AA
5U8LA
5U9AA
5U9BA
5U9IA
5U9JA
5U9JB
5U9KA
5UABA
5UADA
5UAPA
5UAPB
5UATA
5UATB
5UATC
5UATD
5UATE
5UAWA
5UAWB
5UAWC
5UAWD
5UAWE
5UAXA
5UAXB
5UAXC
5UAXD
5UAXE
5UBAA
5UBBA
5UBRA
5UBTA
5UBTB
5UC3A
5UC3B
5UC9A
5UC9B
5UC9C
5UC9D
5UCHA
5UCHB
5UCHC
5UCHD
5UCXA
5UCXB
5UCXC
5UCXD
5UCXE
5UCXF
5UCXG
5UCXH
5UCXI
5UD8A
5UD8B
5UDAA
5UDAB
5UDIA
5UDKA
5UDLA
5UDZA
5UDZB
5UE2A
5UE3A
5UE3B
5UE4A
5UE4B
5UEHA
5UEOA
5UEOB
5UEQA
5UEWA
5UEWB
5UFGA
5UFIA
5UFIB
5UFIC
5UFID
5UFLA
5UFLB
5UFOA
5UFWA
5UFWB
5UFXA
5UFXB
5UGAA
5UGBA
5UGDA
5UGFA
5UGFB
5UGFC
5UGFD
5UGFE
5UGFF
5UGHA
5UGHB
5UGHC
5UGHD
5UGLA
5UGLB
5UGWA
5UGXA
5UGXB
5UHMA
5UHMB
5UHNA
5UHNB
5UHOA
5UHOB
5UHOC
5UHOD
5UHPA
5UHPB
5UHPC
5UHPD
5UHPE
5UHPF
5UHPG
5UHPH
5UHVA
5UI0A
5UI0B
5UI4A
5UI4B
5UI4C
5UI4D
5UI4E
5UI4F
5UIQA
5UIQB
5UIQC
5UIQD
5UIRA
5UIRB
5UISA
5UISB
5UISC
5UISD
5UITA
5UITB
5UIUA
5UIUB
5UIWA
5UIWB
5UIYA
5UIYB
5UIYC
5UIYD
5UJ7A
5UJ7B
5UJ7C
5UJ7D
5UJ7E
5UJ7F
5UJ8A
5UJ8B
5UJ8C
5UJ8D
5UJ8E
5UJ8F
5UJ8G
5UJ8H
5UJBA
5UJBB
5UJIA
5UJIB
5UJJA
5UJJB
5UK8A
5UK8B
5UK9A
5UK9B
5UKEA
5UKJA
5UKJB
5UKWA
5UL1A
5UL1B
5ULAA
5ULAB
5ULMA
5ULMB
5ULOA
5ULOB
5ULYA
5ULYB
5ULYC
5ULYD
5UM3A
5UMJA
5UMJB
5UMJC
5UMKA
5UMKB
5UMKC
5UMMA
5UMMC
5UMRA
5UMSA
5UMTA
5UMUA
5UMUB
5UN7A
5UN7B
5UN8A
5UN8B
5UN8C
5UN8D
5UN9A
5UN9B
5UNDA
5UNDB
5UNJA
5UO7A
5UO7B
5UOEH
5UOEL
5UOEM
5UOEN
5UOEP
5UOEQ
5UOES
5UOET
5UOEV
5UOEW
5UOOA
5UORA
5UORB
5UOSA
5UP0A
5UP3A
5UP3B
5UP8A
5UPDA
5UPHA
5UPHB
5UPKA
5UPKB
5UPKC
5UPLA
5UPLB
5UQ0A
5UQ0B
5UQ1A
5UQ1B
5UQ1C
5UQ1D
5UQ2A
5UQ2B
5UQ3A
5UQ3B
5UQ3C
5UQ9A
5UQ9B
5UQ9C
5UQ9D
5UQ9E
5UQ9F
5UQ9G
5UQ9H
5UQEA
5UQEB
5UQEC
5UQED
5UQEF
5UQVA
5UQVB
5UQWA
5UQWB
5UQXA
5UQXB
5UR1A
5UR1B
5UR7A
5UR7B
5URAA
5URAB
5URAC
5URAD
5URJA
5URKA
5URMA
5URMB
5URVA
5URVB
5URZA
5URZB
5US4A
5US4B
5USJA
5USJB
5USJC
5USJD
5USJE
5USJF
5USQA
5USYA
5USYB
5UT0A
5UT2A
5UT4A
5UTKA
5UTKB
5UTZA
5UTZB
5UTZC
5UTZD
5UTZE
5UTZF
5UTZG
5UTZH
5UTZI
5UTZJ
5UTZK
5UTZL
5UU1A
5UUIA
5UULA
5UUMA
5UUMB
5UUTA
5UUTB
5UUUA
5UV6A
5UV6B
5UV8A
5UV8B
5UV8G
5UV8I
5UVCA
5UVGA
5UVTA
5UVWA
5UVWB
5UVWC
5UWCG
5UWCI
5UWDA
5UWFC
5UWFD
5UWGA
5UWGB
5UWKA
5UWKB
5UWMA
5UWMB
5UX6A
5UX6B
5UXHA
5UXHB
5UY6A
5UY8A
5UY8B
5UY8C
5UY8D
5UY9A
5UYJA
5UYXA
5UYXB
5UYXC
5UYXD
5UYZA
5UYZB
5UYZC
5UYZD
5UZBA
5UZBB
5UZBC
5UZBD
5UZBE
5UZBF
5UZBG
5UZBH
5UZBI
5UZBJ
5UZBK
5UZBL
5UZBM
5UZBN
5UZJA
5UZJB
5UZPA
5UZPB
5UZQA
5UZRA
5UZRD
5UZYA
5UZYB
5UZYC
5V0NA
5V0NB
5V0NC
5V18A
5V19A
5V19B
5V1BA
5V1MA
5V1ZA
5V1ZB
5V1ZC
5V1ZD
5V21A
5V24A
5V24B
5V2NA
5V35A
5V37A
5V39A
5V3BA
5V3BB
5V3BC
5V3BD
5V3BE
5V3BF
5V3HA
5V3OA
5V3OC
5V3PA
5V3PB
5V3PC
5V3PD
5V3PE
5V3PF
5V3RA
5V44A
5V44B
5V44C
5V45A
5V45B
5V46A
5V46B
5V4KA
5V4KB
5V4NA
5V4NC
5V4ND
5V4NF
5V4RA
5V4RB
5V4WA
5V4XA
5V52A
5V52B
5V52C
5V52D
5V58A
5V59A
5V5NA
5V5WA
5V5YA
5V61A
5V62A
5V6UA
5V6UB
5V6ZA
5V6ZB
5V70A
5V70B
5V70C
5V73A
5V73B
5V73C
5V7CB
5V7IA
5V7IB
5V7TA
5V7WA
5V7WB
5V84A
5V84B
5V84C
5V84D
5V87A
5V87B
5V89A
5V89C
5V8OA
5V8OB
5V8QA
5V8WA
5V8WB
5V8WC
5V8WD
5V8WE
5V8WF
5V8WG
5V8WH
5V90A
5V90C
5V9JA
5V9JB
5V9LA
5V9LB
5V9LC
5V9OA
5V9UA
5V9UB
5VA1A
5VA2A
5VA3A
5VA7A
5VA7B
5VADA
5VADB
5VAMA
5VAMB
5VARA
5VAXA
5VAXB
5VAXC
5VAXD
5VB3A
5VB9A
5VB9B
5VBBA
5VBDA
5VBEA
5VBIA
5VBIB
5VBLB
5VBMA
5VBNA
5VBNB
5VBNE
5VBNF
5VBQA
5VBQB
5VBZA
5VBZB
5VBZC
5VC0A
5VC1A
5VC3A
5VC6A
5VCCA
5VCDA
5VCEA
5VCGA
5VCMA
5VCMB
5VCRA
5VCRB
5VCSA
5VCSB
5VCVA
5VCWA
5VCWB
5VCXA
5VCYA
5VCZA
5VD0A
5VD1A
5VD2A
5VD3A
5VD4A
5VD5A
5VD9A
5VDCA
5VDHA
5VDHB
5VDHC
5VDHD
5VDHE
5VDKA
5VDPA
5VDPB
5VDQA
5VDQB
5VDSA
5VDSB
5VDUA
5VDUB
5VDVA
5VDVB
5VDWA
5VDWB
5VE6A
5VE9A
5VE9B
5VE9C
5VEBA
5VEBB
5VEBH
5VEBL
5VEBX
5VEBY
5VECA
5VECB
5VEIA
5VEMA
5VEMB
5VEMC
5VEUA
5VEUB
5VEUC
5VEUD
5VEUE
5VEUF
5VEUG
5VEUH
5VEUI
5VEUJ
5VEUK
5VEUL
5VF9A
5VF9B
5VG7A
5VG7B
5VGIA
5VGIB
5VGIC
5VGID
5VGOA
5VGRA
5VGRB
5VGZa
5VGZA
5VGZb
5VGZB
5VGZc
5VGZC
5VGZd
5VGZD
5VGZe
5VGZE
5VGZF
5VGZU
5VGZV
5VGZW
5VGZX
5VGZY
5VGZZ
5VHGA
5VHJA
5VHJB
5VHJC
5VHJD
5VHJE
5VHJf
5VHJF
5VHJG
5VHMA
5VHMB
5VHMC
5VHMD
5VHME
5VHMf
5VHMF
5VHMG
5VI6A
5VIFA
5VILA
5VILB
5VILC
5VILD
5VINA
5VINB
5VJAA
5VJAB
5VJAC
5VJAD
5VK1A
5VK1C
5VK1E
5VK1G
5VK1I
5VK1K
5VK1M
5VK1O
5VKCA
5VKCB
5VKJA
5VKMA
5VL3A
5VL3B
5VL3C
5VL3D
5VL3E
5VL3F
5VL3H
5VL3L
5VL3Q
5VL3R
5VL3S
5VL3T
5VLAA
5VLRA
5VLRB
5VMDA
5VMDB
5VMDC
5VMDD
5VMPA
5VMPB
5VMPC
5VMPD
5VMUA
5VMVA
5VNAA
5VNAB
5VNAC
5VNAD
5VNBA
5VNBB
5VNBC
5VNBD
5VNDA
5VNDB
5VO4A
5VO6A
5VOFH
5VOFL
5VOKA
5VOKB
5VOKC
5VOKD
5VOKE
5VOKF
5VOKG
5VOKH
5VOMA
5VOMB
5VP0A
5VP0B
5VP0C
5VP7A
5VP7F
5VPAA
5VPAB
5VPBA
5VPBB
5VPBC
5VPBD
5VPCA
5VPCB
5VPCC
5VPCD
5VPEA
5VPEB
5VPEC
5VPED
5VPIA
5VPIB
5VPMA
5VPMB
5VPYA
5VPYB
5VPZA
5VPZB
5VQ0A
5VQ0B
5VQ1A
5VQ1B
5VQ2A
5VQ2B
5VQ6A
5VQ6B
5VQ8A
5VQ8B
5VQ9D
5VQAA
5VQKA
5VQPA
5VR3A
5VR6A
5VR6B
5VRPA
5VRPB
5VS6A
5VS6B
5VSBA
5VSBB
5VSCA
5VSCB
5VSKA
5VSKB
5VSXA
5VSXB
5VSZA
5VSZB
5VT1A
5VT2A
5VT2B
5VTBA
5VTDA
5VUAB
5VUCB
5VUVA
5VUVB
5VV0A
5VV0B
5VVMA
5VVMB
5VVOA
5VVOB
5VVTA
5VVTC
5VVXA
5VVXC
5VWCA
5VWEA
5VWGA
5VWIA
5VWIB
5VWVA
5VWWA
5VWWB
5VWXA
5VWXC
5VWYA
5VWZA
5VWZC
5VX1A
5VX1B
5VXAA
5VXAB
5VXOA
5VXOB
5VXOC
5VXSA
5VXSB
5VXSC
5VXSD
5VXSE
5VXSF
5VXZA
5VXZB
5VXZC
5VXZD
5VY2A
5VY2B
5VYBA
5VYGA
5VYGB
5VYGC
5VYKA
5VYKC
5VZTA
5VZTB
5VZTC
5VZTD
5VZVA
5VZVB
5VZVC
5VZYH
5VZYL
5W0BA
5W0BB
5W0BC
5W0CA
5W0FA
5W0GA
5W0HA
5W0MA
5W0MB
5W0MC
5W0NA
5W0NB
5W0NC
5W0OA
5W0OB
5W0UA
5W0UB
5W1CA
5W1CB
5W1FA
5W1FB
5W1FC
5W1FD
5W1FE
5W1FF
5W1FG
5W1FH
5W1RA
5W1YA
5W1YB
5W21A
5W21B
5W21C
5W22A
5W22B
5W2FA
5W2GA
5W2IA
5W2LA
5W2LB
5W2MA
5W2MB
5W2MC
5W2MD
5W2MJ
5W2MK
5W2ML
5W2MM
5W3NA
5W3NB
5W3NC
5W3ND
5W3NE
5W3NF
5W3NG
5W3NH
5W3NI
5W3RA
5W45A
5W45B
5W46A
5W46B
5W4BA
5W4BB
5W4BC
5W4BD
5W4BE
5W4BF
5W4VA
5W4VB
5W4VC
5W4VD
5W4VE
5W4VF
5W4WA
5W4WB
5W4WC
5W4WD
5W55A
5W59A
5W59B
5W5GA
5W5GB
5W5GC
5W5HA
5W5HC
5W5IA
5W5IC
5W5JA
5W5JB
5W5OA
5W5OB
5W5OC
5W5OD
5W5OE
5W5OF
5W5OG
5W5OH
5W5OI
5W5OJ
5W5OK
5W5OL
5W5OM
5W5ON
5W5OO
5W5OP
5W5QA
5W5QB
5W5VA
5W60A
5W61A
5W6EA
5W6MA
5W6MB
5W6OA
5W6OB
5W6XA
5W6XB
5W6ZA
5W6ZB
5W6ZD
5W6ZE
5W78A
5W78B
5W7CA
5W7CB
5W7CC
5W7CD
5W7IA
5W7IC
5W7WA
5W7WT
5W7XA
5W7XB
5W7XC
5W7XD
5W7YA
5W7YB
5W84A
5W84B
5W85A
5W85B
5W86A
5W86B
5W86C
5W86D
5W87A
5W87B
5W88A
5W89A
5W8FA
5W8IA
5W8IB
5W8IC
5W8ID
5W9DA
5W9DB
5W9QA
5W9QB
5WA1A
5WA8A
5WA8B
5WAAA
5WAAB
5WAIA
5WAIB
5WAIC
5WAIE
5WAIF
5WAIG
5WAKA
5WAKB
5WALA
5WB7A
5WB7B
5WB7C
5WB7D
5WB7E
5WB7F
5WB7G
5WB7H
5WB8A
5WB8B
5WB8C
5WB8D
5WBGA
5WBGB
5WBGC
5WBGD
5WBGE
5WBGF
5WBHA
5WBHB
5WBHC
5WBHD
5WBHE
5WBMA
5WBMB
5WBNA
5WBSA
5WBSB
5WBSC
5WBSD
5WBSE
5WBSF
5WBSG
5WBSH
5WBTA
5WBVA
5WBVB
5WBXB
5WBXR
5WC2A
5WC7A
5WC9A
5WC9B
5WC9E
5WC9F
5WCFA
5WCGA
5WCHA
5WCHB
5WCHC
5WCHD
5WCIA
5WCJA
5WDEA
5WDHA
5WDIA
5WDIB
5WDPA
5WDYA
5WDYB
5WDZA
5WE8A
5WE8B
5WEAA
5WEVA
5WF9A
5WFJA
5WFLA
5WFLB
5WG6A
5WG6B
5WG6C
5WG6D
5WG8A
5WGQA
5WGQB
5WH1A
5WH1B
5WH1C
5WH1D
5WHCA
5WHCB
5WHDA
5WHDB
5WHDC
5WHDD
5WHHA
5WHIA
5WHLA
5WHLB
5WHRA
5WHRB
5WI2A
5WI2B
5WI6A
5WI6B
5WI6C
5WI6D
5WI9A
5WI9B
5WI9E
5WI9F
5WI9H
5WI9L
5WJ5A
5WJ5B
5WJ5C
5WJ5D
5WJ6A
5WJ6B
5WJ6C
5WJ6D
5WJ7A
5WJ7B
5WJ8A
5WJ9A
5WJ9B
5WJ9C
5WJ9D
5WJIA
5WJIB
5WJJA
5WK3A
5WK3B
5WK3C
5WK3D
5WK3P
5WK3Q
5WK3R
5WK3S
5WK3T
5WK3U
5WK3V
5WK3W
5WLZA
5WLZB
5WLZC
5WLZD
5WMDA
5WMPA
5WMPB
5WMUA
5WMUB
5WMVA
5WMVB
5WMWA
5WMWB
5WMXA
5WMXB
5WN8A
5WN8B
5WOEA
5WP1A
5WP6A
5WP6B
5WP6C
5WP6D
5WPBA
5WPLA
5WPLC
5WPLD
5WPLF
5WPLG
5WPLI
5WPLJ
5WPLL
5WPMA
5WPMB
5WPMC
5WPZA
5WPZB
5WPZC
5WPZD
5WPZE
5WPZF
5WQDA
5WQDB
5WQDC
5WQDD
5WQDE
5WQDF
5WQDG
5WQTA
5WQTB
5WQXA
5WQXB
5WR7A
5WRIA
5WRIB
5WRSA
5WRSB
5WRVB
5WRWA
5WRWB
5WRWC
5WRWD
5WRWE
5WRWF
5WT7A
5WT9G
5WT9H
5WT9L
5WTCA
5WTCB
5WTQA
5WTQB
5WTQC
5WTQD
5WU1A
5WU1B
5WU2A
5WU2B
5WU4A
5WU4B
5WU5A
5WU5B
5WU5C
5WU5D
5WU6A
5WU6B
5WU6C
5WU6D
5WUXA
5WUXB
5WUXC
5WUXD
5WUXE
5WUXF
5WUXG
5WUXH
5WUXL
5WVDA
5WVDB
5WVOA
5WVOB
5WVOC
5WWEA
5WWFA
5WWFC
5WWGA
5WWQA
5WWQB
5WWRA
5WWRB
5WWSA
5WWSB
5WWWA
5WWXA
5WWZA
5WWZB
5WWZC
5WXDA
5WXDB
5WXFU
5WY0A
5WY2A
5WY2C
5WY8A
5WY8B
5WY9A
5WYNA
5WYXA
5WYXB
5WZMA
5WZOA
5X02A
5X07C
5X07F
5X07I
5X07L
5X0IA
5X0IB
5X0IC
5X0ID
5X0WA
5X0WB
5X0WC
5X0WD
5X0WE
5X0WF
5X0WG
5X0WH
5X16A
5X1AA
5X1DA
5X1GC
5X1OA
5X1OB
5X23A
5X24A
5X26A
5X28A
5X2AA
5X2AB
5X2AC
5X2AD
5X2CA
5X2CB
5X2FA
5X2FB
5X2FC
5X2FD
5X2KA
5X2LA
5X2LB
5X3PA
5X3PB
5X3PC
5X3VA
5X3VB
5X49A
5X49B
5X4FA
5X4LA
5X4LB
5X4LC
5X4LD
5X4WA
5X4XA
5X4YA
5X54A
5X54B
5X57A
5X5OA
5X66A
5X66B
5X66C
5X66D
5X66E
5X66F
5X68A
5X68B
5X72A
5X73A
5X74A
5X7BA
5X7XA
5X7XB
5X7XC
5X7XD
5X7XE
5X7XF
5X7XG
5X7XH
5X83A
5X83B
5X83C
5X83D
5X8IA
5X8IB
5X8MA
5X8MB
5X8MC
5X8QA
5X8QC
5X8QE
5X8QG
5X94A
5X94B
5X9PA
5XACA
5XACB
5XACC
5XACD
5XAEA
5XAEB
5XAEC
5XAED
5XAHA
5XAHB
5XAHC
5XAHD
5XAUA
5XAUB
5XAUC
5XAUD
5XAUE
5XAUF
5XAWA
5XAWB
5XB1A
5XB1B
5XB1C
5XB1D
5XB1E
5XB1F
5XB1G
5XB1H
5XB1I
5XB1J
5XB1K
5XB1L
5XB1M
5XB1N
5XB1O
5XB1P
5XB1Q
5XB1R
5XB1S
5XB1T
5XB1U
5XB1V
5XB1W
5XB1X
5XBFA
5XBFB
5XCOA
5XDKA
5XDLA
5XDNA
5XDNB
5XDOA
5XDOB
5XDRA
5XE1A
5XE1B
5XEQA
5XEQB
5XF0A
5XF3A
5XF3B
5XF3C
5XF3D
5XF3E
5XF3F
5XF3G
5XF3H
5XF7A
5XFFA
5XFJA
5XFNA
5XFOA
5XFPA
5XFPB
5XFPE
5XFRA
5XFRB
5XG7A
5XGCA
5XGJA
5XGJB
5XGMA
5XGNA
5XGNB
5XGSA
5XGSB
5XHEA
5XHKA
5XHSA
5XI9A
5XIRA
5XIXA
5XIXB
5XIXC
5XIXD
5XJ3A
5XJ3B
5XJ3C
5XJ3D
5XJ3E
5XJ3F
5XJ3G
5XJ3H
5XJ3I
5XJ3J
5XJ3K
5XJ3L
5XJ4A
5XJ4H
5XJ4L
5XJEA
5XJEB
5XJEC
5XJQ2
5XJQA
5XJQB
5XJQE
5XJQF
5XJQG
5XJYA
5XK4A
5XLNA
5XM2A
5XM2B
5XMEA
5XMXA
5XMXB
5XN3A
5XNPA
5XNPB
5XNPD
5XNPE
5XNQA
5XOCA
5XOCB
5XODA
5XPIA
5XPKA
5XPUA
5XQHA
5XQIA
5XQIB
5XQIC
5XQID
5XQZA
5XQZB
5XQZC
5XQZD
5XR1A
5XRHA
5XRIA
5XRJA
5XRKA
5XRLA
5XRMA
5XRNA
5XROA
5XRPA
5XRZA
5XRZB
5XRZC
5XRZD
5XRZE
5XRZF
5XRZG
5XRZH
5XRZI
5XRZJ
5XRZK
5XS2A
5XS2B
5XSRA
5XSTA
5XSUA
5XSUB
5XSUC
5XSUD
5XTEA
5XTEB
5XTEC
5XTED
5XTEE
5XTEF
5XTEG
5XTEH
5XTEJ
5XTEK
5XTEL
5XTEN
5XTEO
5XTEP
5XTEQ
5XTER
5XTES
5XTET
5XTEU
5XTEV
5XTEW
5XTEY
5XTSA
5XTWA
5XTWB
5XTWC
5XTWD
5XTWE
5XTWF
5XTWG
5XTWH
5XTZA
5XTZB
5XTZC
5XTZD
5XUPA
5XUPB
5XUYA
5XUYB
5XUYC
5XUYD
5XV1A
5XV1B
5XV1C
5XV1D
5XV3A
5XV3B
5XV3C
5XV3D
5XV6A
5XV6B
5XV7A
5XVAA
5XVFA
5XWDA
5XWDD
5XWDH
5XWMA
5XWMB
5XWMC
5XWMD
5XWRA
5XWRB
5XWSA
5XXIA
5XXQA
5XXQB
5XXYA
5XXYH
5XXYL
5XY1A
5XYFA
5XYLA
5XYXA
5XYZA
5XYZB
5XZRA
5XZXA
5Y03A
5Y0UA
5Y0XA
5Y0ZA
5Y0ZB
5Y15A
5Y15B
5Y16A
5Y16B
5Y18A
5Y1JA
5Y1UA
5Y1UB
5Y1YA
5Y1ZA
5Y1ZB
5Y1ZC
5Y1ZD
5Y25A
5Y2FA
5Y2OA
5Y2OB
5Y2TA
5Y2TB
5Y2UB
5Y2UC
5Y30A
5Y31A
5Y31B
5Y31C
5Y31D
5Y35B
5Y35C
5Y38A
5Y38B
5Y3NA
5Y3OA
5Y3SA
5Y3SB
5Y3SC
5Y3SD
5Y41A
5Y41B
5Y44A
5Y49A
5Y49B
5Y4EA
5Y4EB
5Y4FA
5Y4FB
5Y4HA
5Y4MA
5Y5EA
5Y5NA
5Y5TA
5Y5UA
5Y5UB
5Y5WA
5Y5WB
5Y5WC
5Y5WD
5Y6LA
5Y6LB
5Y6LC
5Y6LD
5Y6LE
5Y6OA
5Y6OB
5Y6OC
5Y6OD
5Y6OE
5Y6OF
5Y6OG
5Y6OH
5Y6OI
5Y7DA
5Y7LA
5Y7NA
5Y7XA
5Y7XB
5Y86A
5Y8CA
5Y8UA
5Y8VA
5Y8VB
5Y8VC
5Y8VD
5Y8WA
5Y8ZA
5Y90A
5Y94A
5Y9MA
5Y9MX
5Y9TA
5YA5A
5YAKA
5YAKB
5YAKC
5YAKD
5YAKE
5YAKF
5YAVB
5YBCA
5YBCC
5YBJA
5YBUA
5YBYA
5YC1A
5YC1B
5YC1C
5YC1D
5YC1E
5YC1F
5YD6A
5YD6B
5YD6C
5YD6D
5YDEA
5YDFA
5YDFB
5YDRA
5YDRB
5YDRD
5YDXA
5YDYA
5YE7A
5YE7B
5YE8A
5YE8B
5YEWA
5YEWB
5YEWC
5YF0A
5YF0B
5YF1A
5YF1B
5YF2A
5YF2B
5YF4A
5YF9B
5YF9X
5YFGA
5YFMA
5YFMB
5YFMC
5YFNA
5YFNB
5YGIA
5YGPA
5YGPB
5YGPC
5YGPD
5YGSA
5YGSB
5YGSC
5YGSD
5YGXA
5YGYA
5YH3A
5YH3B
5YH3C
5YH3D
5YHNA
5YHUA
5YHUB
5YI9A
5YJ8A
5YJEA
5YJEB
5YJEC
5YJFA
5YJFB
5YJFC
5YJFD
5YJGA
5YJHA
5YJMA
5YJOA
5YJPA
5YK5A
5YK5B
5YK5C
5YK5D
5YKHA
5YKIA
5YKPA
5YKSA
5YKSB
5YLTA
5YNZA
5YOQA
5YOQB
5YOUA
5YOYA
5YOYB
5YOYC
5YOYD
5YOYE
5YOYF
5YOYG
5YOYH
5YOYI
5YOYJ
5YOYK
5YOYL
5YOYM
5YOYN
5YOYO
5YOYP
5YOYQ
5YOYR
5YP7A
5YP7D
5YP8A
5YP8B
5YPAA
5YPAB
5YPCA
5YPCB
5YPCC
5YPCD
5YPFA
5YPFB
5YPFC
5YPFD
5YPGA
5YPGB
5YPHA
5YPHB
5YQ4A
5YQ5A
5YQ5B
5YQ5C
5YQ5D
5YQLA
5YQMA
5YQNA
5YR5A
5YR6A
5YRNA
5YRNB
5YRNC
5YRND
5YRNE
5YRNF
5YRNG
5YRNH
5YRNI
5YRNJ
5YRNK
5YRNL
5YT3A
5YT3B
5YT3C
5YT3D
5YT6A
5YT6B
5YT6C
5YT6D
5YT6E
5YT6F
5YT6G
5YT6H
5YTOA
5YTOB
5YTOC
5YTOD
5YTOE
5YTOF
5YTOG
5YTOH
5YTOI
5YTOJ
5YTSA
5YTVA
5YU7A
5YU9A
5YU9B
5YU9C
5YU9D
5YUFA
5YUFB
5YUFC
5YUFD
5YV9A
5YVEA
5YVGA
5YVGB
5YVNA
5YWMX
5YWRA
5YWRB
5YX2A
5YX2B
5YX2C
5YX2D
5YX9A
5YX9B
5YX9C
5YX9D
5YXDA
5YXHA
5YXHB
5YXHC
5YXHD
5YXLA
5YXLC
5YXZA
5YY8A
5YY9A
5YY9B
5YYAA
5YZ0A
5YZ0B
5YZ0C
5YZ0D
5YZ5A
5YZ9A
5YZBA
5Z02A
5Z0SA
5Z0SB
5Z14A
5Z14B
5Z15A
5Z15B
5Z1DA
5Z1EA
5Z1TA
5Z2CA
5Z2CB
5Z2CC
5Z2CD
5Z2CE
5Z2CF
5Z2CG
5Z2CH
5Z2CI
5Z2SA
5Z55A
5Z5OA
5Z5OB
5Z62A
5Z62B
5Z62C
5Z62D
5Z62E
5Z62F
5Z62G
5Z62H
5Z62I
5Z62J
5Z62K
5Z62L
5Z62M
5Z62N
5Z6QA
5Z6RA
5Z7AA
5Z7AB
5Z7LA
5Z7LB
5Z7LC
5Z7LD
5Z8HA
5Z8JA
5Z8SA
5Z8UA
5Z8UB
5Z8XA
5Z8XB
5Z8XC
5Z8XD
5Z8YA
5Z8YB
5Z8YC
5Z8YD
5Z8YE
5Z8YF
5Z8YG
5Z8YH
5Z91A
5Z93A
5Z9CA
5ZA1A
5ZA1B
5ZALA
5ZALB
5ZANA
5ZAZA
5ZBGA
5ZBGB
5ZBGC
5ZBGD
5ZBZA
5ZC4A
5ZC4D
5ZC9A
5ZCJA
5ZCJB
5ZCJC
5ZD0A
5ZE3A
5ZE3B
5ZF6A
5ZF6B
5ZG0A
5ZG0B
5ZG0C
5ZG0D
5ZG0E
5ZG0F
5ZG1A
5ZG1B
5ZG2A
5ZG2B
5ZGGA
5ZGGB
5ZHUA
5ZHUB
5ZHUC
5ZHXA
5ZHXB
5ZHXC
5ZHXD
5ZHXe
5ZHXf
5ZHXg
5ZHXh
5ZI6A
5ZI6B
5ZI6C
5ZI6D
5ZI6E
5ZI6F
5ZI6G
5ZI6H
5ZIAA
5ZIAB
5ZIAD
5ZIAE
5ZIAG
5ZIAH
5ZIAI
5ZIAK
5ZIAL
5ZIAM
5ZIAO
5ZIAP
5ZIBA
5ZICA
5ZICB
5ZJ6A
5ZJ6B
5ZJYA
5ZJZA
5ZK3A
5ZK5A
5ZK7A
5ZK7B
5ZK8A
5ZK9A
5ZKBA
5ZKCA
5ZKIA
5ZKIB
5ZLCA
5ZLGA
5ZLQA
5ZLZE
5ZLZI
5ZM5A
5ZM6A
5ZM6B
5ZM7A
5ZM8A
5ZM8B
5ZMAA
5ZMAB
5ZMAC
5ZMCA
5ZMCB
5ZMDA
5ZMDC
5ZMDE
5ZMDG
5ZN1A
5ZN2A
5ZN3A
5ZN4A
5ZN9A
5ZN9B
5ZNDA
5ZNLA
5ZNLB
5ZO6X
5ZO7A
5ZO7B
5ZO8A
5ZO8B
5ZODA
5ZOJA
5ZOJB
5ZOJC
5ZOJD
5ZOJE
5ZOOG
5ZOPG
5ZQLA
5ZQLB
5ZQMA
5ZQYA
5ZQZA
5ZQZB
5ZQZC
5ZQZD
5ZRTA
5ZRTB
5ZSUA
5ZSUB
5ZSUC
5ZSUD
5ZSUE
5ZSUF
5ZSWA
5ZSYA
5ZTFA
5ZTNA
5ZTNB
5ZTOA
5ZUJA
5ZV2A
5ZV2B
5ZV3H
5ZV3L
5ZVBA
5ZVBB
5ZWJA
5ZXBA
5ZXBB
5ZXDA
5ZXDB
5ZXFA
5ZXIA
5ZXIB
5ZXKA
5ZXWA
5ZYAA
5ZYAB
5ZYAC
5ZYAD
5ZYGA
5ZYHA
5ZYIA
5ZYJA
5ZYKA
5ZYQA
5ZYTA
5ZYTB
5ZYTC
5ZYTD
5ZYVA
5ZYWA
5ZZ0A
5ZZ0G
5ZZ2A
5ZZ3A
5ZZ4A
5ZZ4B
5ZZ4C
5ZZ4D
5ZZ4E
5ZZ4F
6A1FA
6A1GA
6A1GB
6A1TA
6A1UA
6A1VA
6A1XA
6A1YA
6A32A
6A3NA
6A3NB
6A3VA
6A3VB
6A3VC
6A3VD
6A3VE
6A3VF
6A3VG
6A3VH
6A3VI
6A3VJ
6A3VK
6A3VL
6A3VM
6A3VN
6A3VO
6A3VP
6A3VQ
6A3VR
6A3VS
6A3VT
6A3VU
6A3VV
6A3VW
6A3VX
6A3WA
6A3WB
6A3WC
6A3WD
6A3WE
6A3WF
6A3WG
6A3WH
6A3WI
6A3WJ
6A3WK
6A3WL
6A4IA
6A4IB
6A4IC
6A4ID
6A5QA
6A5QB
6A5QC
6A5SA
6A5SB
6A5SD
6A5SG
6A62A
6A63A
6A64A
6A65A
6A69A
6A69B
6A6BA
6A6BB
6A6BC
6A6BD
6A6BE
6A6BF
6A6BG
6A6BH
6A6BI
6A6BJ
6A6BK
6A6BL
6A6LA
6A6PA
6A6PB
6A70A
6A70B
6A70F
6A70G
6A72A
6A72B
6A7BA
6A7BB
6A7PA
6A7PB
6A7UA
6A8PA
6A8PB
6A8PC
6A8RA
6A8RB
6A9PA
6A9PB
6A9PC
6A9PD
6A9PE
6A9PF
6A9PG
6A9PH
6A9YA
6AA4A
6AAHA
6AAHB
6AAJA
6AAJB
6AAMA
6AARA
6AAWA
6AAXA
6AAXC
6ABOA
6ABOB
6AC0A
6AC5A
6ACBA
6ACLA
6ACOA
6ACPA
6ACRA
6ACRB
6AD9A
6ADEA
6ADEB
6ADEC
6ADGA
6ADGB
6ADGC
6ADIA
6ADIB
6AECA
6AEDA
6AEHA
6AEJA
6AEZA
6AEZB
6AEZC
6AF7A
6AGFA
6AGFB
6AGHA
6AGHB
6AGIA
6AGIB
6AGJA
6AGJB
6AGOA
6AGOB
6AGOC
6AGOD
6AGPA
6AGWA
6AGXA
6AGXB
6AGXC
6AGXD
6AH4A
6AH4B
6AH4C
6AHRB
6AHRC
6AHRD
6AHRE
6AHRF
6AHRG
6AHRH
6AHRI
6AHRJ
6AHRK
6AHRL
6AHVA
6AJKA
6AJWA
6AJXA
6AK4A
6AK5A
6AK7A
6AKKA
6AKKB
6AKLA
6AKLB
6AKMA
6AKMB
6AKOC
6AKPC
6AKWA
6AL5A
6AL5H
6AL5L
6ALBA
6AM3A
6AM3X
6AMWA
6AN1A
6AN1B
6ANLA
6ANOA
6ANOB
6ANUa
6ANUA
6ANUb
6ANUB
6ANUc
6ANUC
6ANUd
6ANUD
6ANUe
6ANUE
6ANUf
6ANUF
6AO4A
6AO5A
6AO5B
6AODA
6AODB
6AODC
6AOZA
6AOZB
6AOZC
6AOZD
6AP0A
6AP0B
6AP9A
6AP9B
6APJA
6APJB
6APJC
6APJD
6APJE
6APJF
6APLA
6APLB
6APLC
6APLD
6APLE
6APLF
6APNA
6APNB
6AQ1A
6AQ1B
6AQBA
6AQBB
6AR0A
6AR2A
6AR2B
6ARHA
6ARHB
6ARHC
6ARHD
6ARKA
6ARQA
6ARQD
6ARUA
6ARUB
6ARUC
6ASAA
6ASEA
6ASYA
6ASYB
6AT8A
6ATBA
6ATBB
6ATBC
6ATBD
6ATDA
6ATDB
6ATEA
6ATOA
6ATOB
6ATTA
6ATTH
6ATTL
6ATUA
6ATUB
6ATUC
6ATUD
6ATUE
6ATUF
6ATUG
6ATUH
6ATUI
6ATUJ
6ATUK
6ATUL
6ATUM
6ATUN
6ATUO
6ATUP
6ATUQ
6ATUR
6ATVA
6AU2A
6AU8A
6AU8C
6AUAA
6AUBA
6AUDA
6AUGA
6AUGB
6AUIA
6AUIB
6AUIC
6AUID
6AUIE
6AUIF
6AUYA
6AUYB
6AVFA
6AVFB
6AVFH
6AVFM
6AVIA
6AVIB
6AVJA
6AVJB
6AVJC
6AVSA
6AW0A
6AW0B
6AW1A
6AW1B
6AWLA
6AWLB
6AX3A
6AX5A
6AXDA
6AXGA
6AXGB
6AXGC
6AXGD
6AXGE
6AXGF
6AXGG
6AXGH
6AXGI
6AXGJ
6AXGK
6AXGL
6AY2A
6AY2B
6AYDA
6AYEA
6AYEB
6AYEC
6AYED
6AYFA
6AYFB
6AYFC
6AYFD
6AYGA
6AYGB
6AYGC
6AYGD
6AYLA
6AYWA
6AYWB
6AZJA
6AZJB
6AZUA
6AZUB
6AZUC
6AZUD
6AZVA
6AZVB
6AZVC
6AZVD
6AZWA
6AZWB
6B09A
6B09B
6B0FA
6B0FB
6B0OA
6B0OD
6B0PA
6B0PD
6B0RA
6B0RD
6B0TA
6B0TB
6B0TC
6B0TD
6B0TE
6B0TF
6B0VA
6B0VB
6B0ZA
6B0ZB
6B0ZC
6B0ZD
6B16A
6B16B
6B1GA
6B1GB
6B1NA
6B1NB
6B1UA
6B1UB
6B1UC
6B1UD
6B1UE
6B1UF
6B25A
6B26A
6B27A
6B27B
6B27C
6B27D
6B27E
6B27F
6B28A
6B29A
6B29B
6B29C
6B29D
6B2EA
6B2EB
6B2EC
6B33A
6B33B
6B3IA
6B3IB
6B3IC
6B3QA
6B3QB
6B3VA
6B3XA
6B41A
6B4FA
6B4FB
6B4FC
6B4FD
6B4KA
6B4KB
6B4LA
6B4LB
6B4UA
6B4WA
6B57A
6B57B
6B5CA
6B5HA
6B5HB
6B5HC
6B5HD
6B5JA
6B5JB
6B5JC
6B5JD
6B5QA
6B5QB
6B67A
6B67B
6B67C
6B76A
6B76B
6B76C
6B76D
6B77B
6B7GA
6B7GB
6B7HA
6B8EA
6B8GA
6B8JA
6B8OA
6B8OB
6B8OC
6B8OD
6B8OE
6B8OF
6B8QA
6B8QB
6B8QC
6B8QD
6B8QE
6B8QF
6B8QG
6B8QH
6B8TA
6B8UA
6B8UB
6B8XA
6B8YA
6B8ZA
6B91A
6B92A
6B95A
6B97A
6B97B
6B9DA
6B9DB
6B9EA
6B9EB
6B9FA
6B9FB
6B9GA
6B9GB
6B9GC
6B9GD
6B9HA
6BA2A
6BA4A
6BA5A
6BA5B
6BA5C
6BA5D
6BA5E
6BA5F
6BA5G
6BA5H
6BA5M
6BA5N
6BA5O
6BA5P
6BAIA
6BBAA
6BBAB
6BBAC
6BBAD
6BBAE
6BBAF
6BBAG
6BBUA
6BBVA
6BC1A
6BC1B
6BC1C
6BC1D
6BC8A
6BCSA
6BCZA
6BD2A
6BD2B
6BD6A
6BD7A
6BDHA
6BDIA
6BDKA
6BDMA
6BDNA
6BDTA
6BDTB
6BDTC
6BDTD
6BE6A
6BE6B
6BE6C
6BE6D
6BELA
6BEVA
6BEVB
6BF2A
6BF6A
6BF6B
6BFNA
6BFNB
6BFQA
6BFQB
6BFQC
6BFQD
6BFQE
6BFQF
6BFQG
6BFQH
6BFQI
6BFQJ
6BFQK
6BFQL
6BFTA
6BFTB
6BFTC
6BFTG
6BFTH
6BFTL
6BG2A
6BG2B
6BG2C
6BG2D
6BG6A
6BG6B
6BG6C
6BG7A
6BG7B
6BG7C
6BGFA
6BGGB
6BGHA
6BGMA
6BGPA
6BGPB
6BGPC
6BGPD
6BGTA
6BGTB
6BGTC
6BGUA
6BGYA
6BGZA
6BH0A
6BH1A
6BH2A
6BH3A
6BH4A
6BH5A
6BH8A
6BH8B
6BHCA
6BHEA
6BHGA
6BHIA
6BHVA
6BHVB
6BHVC
6BHVD
6BI7A
6BI7C
6BI7E
6BI7G
6BJ0A
6BJ0B
6BJDA
6BJDB
6BJDC
6BJDD
6BJEA
6BJEB
6BJIA
6BJJA
6BJKA
6BJLA
6BJMA
6BJNA
6BJNB
6BJOA
6BJOB
6BKEA
6BKHA
6BKJA
6BKJB
6BKJC
6BKJD
6BKUA
6BKWA
6BKXA
6BKXB
6BKXC
6BKZA
6BKZB
6BL8A
6BL8B
6BLEA
6BLFA
6BLFB
6BLWA
6BM0A
6BM0B
6BMLA
6BMLB
6BMMA
6BMMB
6BMNA
6BMNB
6BMUA
6BMUB
6BMVA
6BMVB
6BMWA
6BMWB
6BMXA
6BMXB
6BN5A
6BN5B
6BN6A
6BN6B
6BN8A
6BN8B
6BN8C
6BNJA
6BNJB
6BNJC
6BNJD
6BNMA
6BNSA
6BNSB
6BNTA
6BNYA
6BO8A
6BO8B
6BO8C
6BO8D
6BOAA
6BOAB
6BOAC
6BOAD
6BODA
6BOEA
6BOFA
6BOFB
6BOJA
6BOJB
6BOJC
6BOJD
6BOZA
6BOZB
6BP6A
6BP6B
6BP9A
6BP9B
6BPHA
6BPIA
6BPSA
6BPUA
6BPVA
6BQ0A
6BQ0B
6BQ1A
6BQ1B
6BQ1C
6BQ1E
6BQ1F
6BQ1G
6BQDA
6BQDB
6BQLA
6BQPA
6BQQA
6BQRA
6BQRB
6BQRC
6BQRD
6BQVA
6BQVB
6BQVC
6BQVD
6BR3A
6BR3B
6BRJA
6BRRA
6BRRB
6BRRC
6BRRD
6BSDA
6BSMA
6BSSA
6BSXA
6BSXB
6BSXC
6BSXD
6BSZA
6BSZB
6BT1A
6BT2A
6BT2B
6BT5A
6BT5B
6BTAA
6BTEA
6BTFA
6BTHA
6BTHB
6BTYA
6BTYB
6BTZA
6BTZB
6BTZC
6BTZD
6BU0A
6BU0B
6BU0C
6BUBA
6BUUA
6BUUB
6BUXA
6BVAA
6BVAB
6BVAC
6BVAD
6BVAE
6BVAF
6BVZA
6BW3A
6BW3C
6BW4A
6BW4C
6BW5A
6BW5B
6BW5C
6BW5D
6BW6A
6BW6B
6BW6C
6BW6D
6BWIA
6BWIB
6BWIC
6BWID
6BWKA
6BWVA
6BWVB
6BWVD
6BWVE
6BX6A
6BX7A
6BXFA
6BXFB
6BXIA
6BXIB
6BXJA
6BXYA
6BY9A
6BYBA
6BYHA
6BYHB
6BYHC
6BYHD
6BYHE
6BYHF
6BYHG
6BYHH
6BYHI
6BYNM
6BYNW
6BYVA
6BYYA
6BYYB
6BYYC
6BYYD
6BZ1A
6BZ1B
6BZ1C
6BZ1D
6BZDA
6BZDB
6BZDC
6BZDD
6BZRA
6BZRB
6BZSA
6C01A
6C01B
6C02A
6C02B
6C0VA
6C15A
6C15B
6C16A
6C16B
6C16C
6C16D
6C16F
6C16H
6C18A
6C18B
6C19A
6C19B
6C1BA
6C1BB
6C1CA
6C1CB
6C1IA
6C1IB
6C1OA
6C1OB
6C1SA
6C24A
6C24C
6C24K
6C24L
6C24M
6C24N
6C24P
6C24Q
6C24Z
6C2GA
6C2GB
6C2GC
6C2GD
6C2IA
6C2RA
6C2TA
6C2WA
6C2WB
6C3EA
6C3EB
6C3LA
6C3LB
6C3NA
6C3NB
6C3PA
6C3PB
6C3PC
6C3PD
6C3PE
6C3PF
6C3PG
6C3PH
6C42A
6C42B
6C45A
6C45B
6C45C
6C45D
6C48A
6C48B
6C48D
6C48E
6C4DA
6C4DB
6C4DC
6C4DD
6C4JA
6C4JB
6C4JC
6C4JD
6C4JE
6C4JF
6C4JG
6C4JH
6C4JI
6C4JJ
6C4JK
6C4JL
6C4KA
6C4KB
6C4KC
6C4SA
6C4SB
6C56A
6C56B
6C57A
6C57B
6C58A
6C58B
6C58C
6C58D
6C58E
6C58F
6C5AA
6C5AB
6C5AC
6C5AD
6C5AE
6C5AF
6C5QA
6C5TA
6C5ZA
6C5ZB
6C5ZC
6C5ZD
6C5ZE
6C5ZF
6C6KA
6C6KB
6C6KC
6C6KD
6C6MA
6C6MB
6C6MC
6C6NA
6C6NB
6C6PA
6C6PB
6C7RA
6C7ZA
6C7ZB
6C8U1
6C90A
6C90B
6C9DA
6C9DB
6C9FA
6C9FB
6C9FC
6C9LA
6C9LB
6C9LC
6C9LD
6C9LE
6C9LF
6C9MA
6C9MB
6C9MC
6C9MD
6CAAA
6CAAB
6CADA
6CADB
6CBUA
6CBXA
6CBXB
6CBZA
6CBZB
6CCFA
6CCFB
6CCRA
6CCTA
6CCYA
6CD4A
6CD6A
6CD6B
6CD6C
6CD6D
6CDFA
6CDGA
6CDRA
6CDSA
6CDSB
6CDTA
6CE1A
6CE8A
6CEEA
6CENA
6CETD
6CETM
6CETN
6CFFA
6CFRA
6CFSA
6CFTA
6CFUA
6CFVA
6CGHA
6CHHA
6CHHB
6CHHC
6CHHD
6CHZA
6CICA
6CICB
6CIZA
6CIZB
6CIZC
6CIZD
6CJ2A
6CJ5A
6CJEA
6CJFA
6CJFB
6CJGA
6CJWA
6CKBA
6CKBB
6CKNA
6CKNB
6CKSA
6CKVA
6CKXA
6CKXB
6CKXC
6CKXD
6CLYA
6CM1A
6CM1B
6CM1C
6CM2A
6CM2B
6CM2C
6CM2D
6CMJA
6CMJB
6CMMA
6CMMB
6CMMC
6CMMD
6CMPA
6CMPB
6CMQA
6CMQB
6CMQC
6CMQD
6CMRA
6CMSA
6CN5A
6CN5B
6CN6A
6CNHA
6CNIA
6CNIB
6CNLA
6CNLB
6CNLC
6CNLD
6CNLE
6CNLF
6CNLG
6CNLH
6CNLI
6CNLJ
6CNLK
6CNLL
6CNMA
6CNMB
6CNMC
6CNMD
6CNME
6CNMF
6CNMG
6CNMH
6CNPA
6CNPB
6CNXA
6CNXB
6CNXC
6CNXD
6CO2A
6CO2B
6CO2C
6CO2D
6CO3H
6CO3L
6CO4A
6COYA
6COYB
6COZA
6COZB
6CPEA
6CPFA
6CPIA
6CPKA
6CPMC
6CPMD
6CPME
6CPMF
6CPNA
6CPNB
6CPRA
6CPRB
6CPRC
6CPRD
6CPRE
6CPRF
6CPSA
6CQ0A
6CQ1A
6CQ1B
6CQ4A
6CQ5A
6CQ7A
6CQDA
6CQDB
6CQEA
6CQEB
6CQFA
6CQHA
6CQHB
6CQHC
6CQHD
6CQUA
6CQUB
6CQWA
6CQWB
6CQXA
6CQXB
6CQYA
6CQYB
6CQZA
6CQZB
6CR3A
6CRFA
6CRFB
6CRGA
6CRGB
6CRNA
6CRNB
6CRNC
6CRND
6CRNE
6CRNF
6CRNG
6CRNH
6CS2A
6CS2B
6CS2C
6CS2D
6CS9A
6CS9B
6CSBA
6CSBB
6CSBC
6CSBD
6CSDA
6CSDB
6CSUA
6CSUB
6CSUC
6CSUD
6CSVA
6CSVB
6CSVC
6CSVD
6CSWA
6CSWB
6CSWC
6CSWD
6CT00
6CT2A
6CT7A
6CT7B
6CT7H
6CT7L
6CTCA
6CU6A
6CU6B
6CU6C
6CU7A
6CU7B
6CU7C
6CU7D
6CU7E
6CU7F
6CU7G
6CU7H
6CU7I
6CU7J
6CU8A
6CU8B
6CU8C
6CU8D
6CU8E
6CU8F
6CU8G
6CU8H
6CU8I
6CU8J
6CUDA
6CUDB
6CUDC
6CUDD
6CUIA
6CUOA
6CUOB
6CUOC
6CVHA
6CVPA
6CVPB
6CVQA
6CVQB
6CVRA
6CVRB
6CVSA
6CVSB
6CVTA
6CVTB
6CVZA
6CVZB
6CVZC
6CWAA
6CWAB
6CWSA
6CWUA
6CWVA
6CWXA
6CWXB
6CWYC
6CWYD
6CWZC
6CWZD
6CXJA
6CXJB
6CXJC
6CXJD
6CXJE
6CXJG
6CXJH
6CXJI
6CXJJ
6CXJK
6CXJL
6CXJM
6CXJN
6CXJO
6CXJP
6CXJQ
6CXJS
6CXJT
6CXJU
6CXJV
6CXUA
6CXUB
6CXVA
6CXVB
6CY7A
6CYOA
6CYRA
6CZ1A
6CZ1B
6CZ2A
6CZ3A
6CZ4A
6CZ5A
6CZKA
6CZOA
6CZOC
6CZSA
6CZUA
6D06A
6D06D
6D07A
6D07B
6D0AA
6D0CA
6D0CB
6D0LA
6D0LB
6D0SA
6D0YA
6D0YC
6D12A
6D12B
6D1TA
6D1WA
6D1WB
6D1WC
6D1WD
6D1YA
6D1ZA
6D20A
6D22A
6D2IA
6D2IB
6D2ZA
6D31A
6D36A
6D36B
6D36C
6D36D
6D3AA
6D3AB
6D3AC
6D3AD
6D3EA
6D3EB
6D3FA
6D3FB
6D3KA
6D3KB
6D3KC
6D3LA
6D3NA
6D3XA
6D3XB
6D3YA
6D3ZA
6D42A
6D42B
6D49A
6D49B
6D4AA
6D4AB
6D4DA
6D4DB
6D4FA
6D5KA
6D5KB
6D5KC
6D5XA
6D5XB
6D5XC
6D5YA
6D64A
6D64B
6D68A
6D68B
6D68C
6D68D
6D6IA
6D6IB
6D6IC
6D6ID
6D6IE
6D6IF
6D71A
6D71B
6D74A
6D7LA
6D7LB
6D7LC
6D7LD
6D7SA
6D7SB
6D7SC
6D7SD
6D7TA
6D7TB
6D7TC
6D7TD
6D8EA
6D8XA
6D8ZA
6D8ZB
6D8ZC
6D9HA
6D9HB
6D9HG
6D9HR
6D9XA
6DA4A
6DADA
6DADB
6DAEA
6DAEB
6DAFA
6DAFB
6DAHA
6DAHB
6DAHC
6DAHD
6DARA
6DB3A
6DB4A
6DBHA
6DBHB
6DBMA
6DBPA
6DBPB
6DC0A
6DC0B
6DC9H
6DC9I
6DC9L
6DC9M
6DCBA
6DCCA
6DCEA
6DCLA
6DCLB
6DCNA
6DCNB
6DCOA
6DCOB
6DCUA
6DCUB
6DCXA
6DCXB
6DCXC
6DCXD
6DD3A
6DD4A
6DD4B
6DD4C
6DD4D
6DDBA
6DDBB
6DDCA
6DDCB
6DDHA
6DDJA
6DDKA
6DDKB
6DDLA
6DDLB
6DDOA
6DDOB
6DDQA
6DDQB
6DDXA
6DDYA
6DDZA
6DE0A
6DE1A
6DE2A
6DE3A
6DE9A
6DEDA
6DEDB
6DEEA
6DEUA
6DEUB
6DEVA
6DEVB
6DEVC
6DEVD
6DEWA
6DEWB
6DEWC
6DEWD
6DEWE
6DEWF
6DF3C
6DF3H
6DF3L
6DF6A
6DF6B
6DF6C
6DF6D
6DF8A
6DF9A
6DFAA
6DFBA
6DFCA
6DFDA
6DFDB
6DFNA
6DFNB
6DFNC
6DFND
6DG1A
6DGEA
6DGFA
6DGFB
6DGOA
6DGOB
6DGPA
6DGPB
6DGQA
6DGQB
6DGRA
6DGRB
6DH9A
6DH9B
6DHAA
6DHAB
6DHBA
6DHCA
6DHCB
6DHCC
6DHSA
6DHSB
6DHSC
6DHSD
6DHWA
6DHWB
6DI3A
6DI9A
6DIEA
6DIEB
6DJ3A
6DJ3B
6DJ9A
6DJ9B
6DJ9C
6DJ9D
6DJ9E
6DJ9F
6DJ9G
6DJ9H
6DJ9I
6DJ9J
6DJ9K
6DJ9L
6DJBA
6DJBB
6DJBC
6DJBD
6DJBE
6DJBF
6DJCA
6DJCB
6DJEA
6DJEB
6DJSA
6DJSB
6DJSC
6DJSD
6DK3A
6DKBA
6DKGA
6DKIA
6DKJA
6DKJB
6DKJC
6DKJD
6DKJH
6DKJL
6DKWA
6DKWB
6DL2A
6DL4A
6DL7A
6DL7B
6DL7C
6DL7D
6DL7E
6DL7F
6DL7G
6DLDA
6DLDB
6DLDC
6DLDD
6DLEA
6DLEB
6DLFA
6DLFB
6DLPA
6DLPB
6DLUB
6DLUP
6DLVb
6DLVc
6DLVf
6DLVg
6DLWB
6DLWC
6DLWD
6DLWE
6DLWF
6DLWG
6DLWH
6DLWI
6DLWJ
6DLWK
6DLWL
6DLWM
6DLWN
6DLWO
6DLWP
6DLWQ
6DLWR
6DLWS
6DLWT
6DLWU
6DMBA
6DMIA
6DMKA
6DMOA
6DMYA
6DMYB
6DN5A
6DN6A
6DN8A
6DN8C
6DN8E
6DNAA
6DNAB
6DNAC
6DNAD
6DNAE
6DNAF
6DNBA
6DNDA
6DNDB
6DNEA
6DNEB
6DNHA
6DNHB
6DNHC
6DNKA
6DO3A
6DO3B
6DO5A
6DO5B
6DO7A
6DPQA
6DPQB
6DPRA
6DPRB
6DQ4A
6DQ5A
6DQ6A
6DQ7A
6DQ8A
6DQ9A
6DQAA
6DQBA
6DQCA
6DQEA
6DQFA
6DQGA
6DQGB
6DQGC
6DQGD
6DQGE
6DQGF
6DRDA
6DRDB
6DRDC
6DRDD
6DRDE
6DRDF
6DRDG
6DRDH
6DRDI
6DRDJ
6DRDK
6DRDL
6DRDM
6DRFA
6DRMA
6DRWA
6DS5A
6DS5B
6DS5C
6DS5D
6DS5E
6DS5F
6DS5G
6DS5H
6DS5I
6DS5J
6DS5K
6DS6A
6DSZA
6DSZB
6DTKA
6DTKC
6DTKE
6DTKG
6DTKI
6DTNB
6DU4A
6DU5A
6DU8A
6DU8B
6DU8C
6DU8D
6DUBA
6DUBB
6DUDA
6DUJA
6DUJC
6DUKA
6DUKB
6DUKC
6DUKD
6DUKE
6DUKF
6DUMA
6DUNA
6DUNB
6DUPA
6DUPB
6DUWA
6DV2A
6DV2B
6DV2C
6DV2D
6DV2E
6DV2F
6DV2G
6DV2H
6DV2I
6DV2J
6DV2K
6DV2L
6DV5A
6DV5B
6DV5C
6DV5D
6DV5E
6DV5F
6DV5G
6DV5H
6DV5I
6DV5J
6DV5K
6DV5L
6DV5M
6DV5N
6DV5O
6DV5P
6DV5Q
6DV5R
6DV5S
6DV5T
6DV5U
6DV5V
6DV5W
6DV5X
6DVRA
6DVRB
6DWKA
6DWKB
6DWKC
6DWKD
6DWNA
6DWNB
6DWNC
6DWND
6DXGA
6DXLA
6DXLB
6DXTA
6DXTB
6DXWA
6DXWB
6DXWC
6DXWD
6DXXA
6DXXB
6DXXC
6DXXD
6DXXE
6DXXF
6DZ0A
6DZ2A
6DZ2B
6DZ2C
6DZHA
6DZHB
6DZHC
6E07B
6E07C
6E07F
6E07L
6E07N
6E07Q
6E07T
6E07W
6E08L
6E0IA
6E0RA
6E1FA
6E1FB
6E1FC
6E1FD
6E1HA
6E1HB
6E1HC
6E1YA
6E1YB
6E26A
6E27C
6E27D
6E28C
6E28D
6E2HD
6E2HE
6E2HF
6E2JA
6E2JB
6E2MA
6E2MB
6E2NA
6E2NB
6E2OA
6E2OB
6E2PA
6E2PB
6E2QA
6E2QB
6E2QC
6E2QD
6E2QM
6E2QN
6E2QO
6E2QP
6E35A
6E35B
6E3KA
6E3KB
6E3KC
6E3KD
6E3KE
6E3KI
6E3RA
6E40A
6E40B
6E40C
6E40D
6E42A
6E42B
6E42C
6E42D
6E43A
6E43B
6E43C
6E43D
6E4FA
6E4LA
6E50A
6E5AA
6E5AB
6E5EA
6E5GA
6E5GB
6E5QA
6E5VA
6E5VB
6E5WA
6E5WB
6E5WC
6E5WD
6E68A
6E68B
6E6CA
6E6FA
6E6FB
6E6GA
6E6HA
6E6JA
6E6JB
6E6JC
6E6JD
6E6JE
6E6JF
6E6KA
6E6LA
6E6MA
6E6MB
6E6MC
6E6PA
6E6PB
6E6PC
6E71A
6E71B
6E72A
6E72B
6E75A
6E75B
6E76A
6E76B
6E78A
6E78B
6E7CA
6E7CB
6E7FA
6E7FB
6E7KA
6E7KB
6E7KC
6E7KD
6E7MA
6E7MB
6E7MC
6E7MD
6E7OA
6E7OB
6E7OC
6E7OD
6E7PA
6E7PB
6E7PC
6E7PD
6E87A
6E8CA
6E8FA
6E8FB
6E8FC
6E8NA
6E8NB
6E8YA
6E8YB
6E8ZA
6E8ZB
6E90A
6E90B
6E90C
6E90D
6E93A
6E94A
6E9WA
6E9WB
6EAQA
6EAQB
6EAQC
6EB5A
6EB5B
6EB6A
6EBTA
6EBTB
6EBWA
6EC0A
6EC0B
6ECJA
6ECJB
6ECJC
6ECJD
6ECJE
6ECJF
6ECJG
6ECJH
6ECMA
6ED6A
6ED6B
6EDBA
6EDBB
6EDCA
6EDFA
6EDLA
6EDRA
6EDRB
6EDSA
6EDSB
6EDXA
6EE0A
6EE0B
6EE0C
6EEBA
6EELA
6EELB
6EELC
6EEYA
6EFKA
6EFKB
6EG9A
6EG9B
6EGAA
6EGAB
6EGDA
6EGDD
6EGEA
6EGED
6EGFB
6EGSA
6EGSB
6EHJA
6EHJB
6EHOA
6EI5A
6EI8A
6EIEA
6EIJA
6EIJB
6EIJC
6EIJD
6EIMA
6EIMB
6EINA
6EIUA
6EIXA
6EIYA
6EJ1A
6EJ2A
6EJ3A
6EJ4A
6EJ4B
6EJ4C
6EJ4D
6EJ5A
6EJ7A
6EJ8A
6EJ9A
6EJAA
6EJBA
6EJCA
6EJDA
6EJEA
6EJLA
6EJLB
6EK3A
6EK3B
6EK6A
6EKDA
6EKKA
6EKKB
6EKKC
6EKKD
6EL8A
6EL8D
6ELDA
6ELMA
6ELRA
6ELRB
6ELWA
6EMHA
6EMHB
6EMHC
6EMHD
6EMIA
6EMIB
6EMOA
6EMPA
6EMQA
6EMRA
6EN4A
6EN4B
6EN4C
6EN4D
6EN6A
6EN6B
6EN6C
6EN6D
6ENBA
6ENQA
6ENQB
6EOOA
6EOOB
6EOOC
6EOPA
6EOPB
6EOPC
6EOQA
6EOQB
6EOQC
6EOQD
6EORA
6EORB
6EORC
6EORD
6EOSA
6EOSB
6EOSC
6EOSD
6EOSE
6EOSF
6EOUA
6EP4A
6EPLR
6EPLS
6EPPR
6EPPS
6EQ9A
6EQ9B
6EQJA
6EQLA
6EQLB
6EQMA
6EQPA
6EQSA
6EQSB
6EQSC
6EQSD
6EQTA
6EQTB
6EQVA
6EQYA
6ER0A
6EROA
6EROB
6ERQA
6ERQB
6ERQC
6ERQF
6ERQG
6ERQJ
6ES3K
6ES3M
6ES5A
6ES5B
6ES7A
6ES7B
6ESMA
6ESPA
6ETAA
6ETAB
6ETCX
6ETJA
6ETUA
6EUAA
6EUAB
6EUAC
6EUBA
6EULA
6EVLA
6EVNA
6EW1A
6EW2A
6EW6A
6EWWA
6EWWB
6EWWC
6EWWD
6EXWA
6EXWC
6EY2A
6EY2B
6EY2C
6EY2D
6EY2E
6EY2F
6EY2G
6EY2H
6EY9A
6EYAA
6EYFA
6EYIA
6EZ4A
6EZ8A
6EZ8B
6EZAA
6EZAB
6EZBA
6EZCA
6EZIA
6EZOA
6EZOB
6EZOC
6EZOD
6EZOE
6EZOF
6EZOG
6EZOH
6EZOI
6EZOJ
6EZQA
6EZXA
6EZXB
6F00A
6F00B
6F00C
6F02A
6F02C
6F08A
6F08B
6F08I
6F08J
6F09P
6F09Q
6F09R
6F09S
6F0AA
6F0AC
6F0FA
6F0HA
6F0HC
6F0XA
6F0XB
6F0XC
6F0XD
6F0XE
6F0XF
6F0XP
6F0XZ
6F1DA
6F1HA
6F1HB
6F1HC
6F1HD
6F1KA
6F1Vf
6F1Vm
6F1WA
6F1WB
6F1Yf
6F1Yj
6F20A
6F20B
6F25A
6F25B
6F26A
6F26B
6F2LA
6F2LB
6F2UA
6F2UB
6F39A
6F39B
6F3EA
6F3EB
6F3GA
6F3GB
6F3IA
6F3IB
6F3TA
6F3TB
6F3TC
6F3TD
6F3TE
6F3TF
6F3TG
6F3TH
6F3TI
6F3TJ
6F3TK
6F3TL
6F46A
6F4MA
6F4NA
6F4NB
6F4OA
6F4QA
6F4RA
6F4SA
6F4TA
6F56A
6F56B
6F56C
6F56D
6F58A
6F58B
6F59A
6F59B
6F5FA
6F5FB
6F5FC
6F5FD
6F5HA
6F5HB
6F5LA
6F5XA
6F62A
6F62B
6F63A
6F63B
6F63C
6F63D
6F64A
6F6DA
6F6PA
6F6PB
6F6PC
6F6PD
6F76A
6F76B
6F76C
6F76D
6F76E
6F76F
6F7BA
6F7HA
6F7HB
6F7HC
6F7HD
6F7IA
6F7IB
6F7JA
6F7JB
6F7SA
6F7SB
6F7SC
6F7SD
6F83A
6F83B
6F8DA
6F8DB
6F8DC
6F8DD
6F8FD
6F8GA
6F8GB
6F8GC
6F8GD
6F8RA
6F8RB
6F8WA
6F8WB
6F9NA
6F9NB
6F9TA
6F9UA
6F9VA
6F9VB
6F9WA
6F9WB
6FA1A
6FA1B
6FA1C
6FA1D
6FA1E
6FA1F
6FADA
6FADB
6FADC
6FADD
6FAEA
6FAEB
6FAJA
6FAJB
6FAKA
6FAPA
6FAPB
6FAPC
6FAPD
6FAUA
6FAUC
6FAXH
6FAXL
6FAXR
6FB4A
6FB4B
6FBKA
6FBNA
6FBNB
6FBOA
6FBPA
6FBPB
6FBQA
6FBQB
6FCBA
6FCDA
6FCMA
6FCMC
6FCME
6FCPA
6FCXA
6FCXB
6FD0A
6FD0B
6FD3A
6FD5A
6FD5B
6FD6A
6FD6B
6FD7A
6FD8A
6FD8B
6FDLA
6FDLB
6FDMA
6FDMB
6FDMC
6FDMD
6FDNA
6FDNB
6FDOA
6FDOB
6FDTA
6FDYU
6FDZU
6FE5A
6FEKA
6FELA
6FELB
6FELC
6FELD
6FERA
6FERB
6FERC
6FERD
6FERE
6FERF
6FERG
6FERH
6FERI
6FERJ
6FERK
6FERL
6FEWA
6FEXA
6FF8A
6FF8B
6FF9A
6FF9B
6FF9C
6FF9D
6FFBA
6FFCA
6FFCB
6FFDA
6FFFA
6FFMA
6FGAA
6FGAB
6FGAC
6FGAD
6FGAE
6FGAF
6FGAG
6FGAH
6FGAI
6FGAJ
6FGAK
6FGAL
6FGAM
6FGAN
6FGAO
6FGGA
6FGNA
6FGPB
6FGQA
6FGQB
6FGSA
6FGYA
6FH5A
6FHAA
6FHBA
6FHKA
6FHKB
6FI4A
6FIBA
6FIBB
6FIBC
6FICT
6FIEB
6FILA
6FINA
6FIOA
6FIQA
6FIRA
6FITA
6FIUA
6FIWA
6FK0A
6FK0B
6FKQA
6FL5A
6FL5D
6FL5G
6FL5J
6FLHA
6FLJA
6FLKA
6FLKB
6FLMA
6FLMB
6FLMC
6FLNA
6FLNB
6FLNE
6FM8A
6FM9A
6FMDA
6FMFA
6FN8A
6FN8B
6FN9A
6FN9B
6FNBA
6FNBB
6FNCA
6FNCB
6FNEA
6FNEB
6FNFA
6FNGA
6FNHA
6FNHB
6FNHC
6FNIA
6FNJA
6FNJB
6FNKA
6FNLA
6FNMA
6FNXA
6FO1A
6FO1B
6FO1C
6FO1D
6FO1E
6FO1F
6FO1G
6FOAA
6FOGA
6FOGB
6FOGC
6FOGD
6FOGE
6FOGF
6FOGG
6FOGH
6FOHA
6FOHB
6FP6A
6FP6B
6FP6C
6FP6D
6FP6E
6FP6F
6FP6G
6FP6H
6FP6I
6FP6J
6FP6K
6FP6L
6FP6M
6FP6N
6FP6O
6FP6P
6FP6Q
6FP6R
6FP6S
6FP6T
6FP6U
6FP6V
6FP6W
6FP6X
6FPYA
6FPYB
6FPZA
6FPZB
6FQ1A
6FQ1B
6FQPA
6FQPB
6FQQA
6FQQB
6FQQD
6FQQE
6FR0A
6FR0B
6FS0A
6FS0H
6FS0L
6FS1A
6FS1B
6FS2A
6FS2B
6FT0A
6FT0B
6FT0C
6FT0D
6FT7A
6FT7B
6FTQA
6FTVA
6FU5A
6FU5B
6FUGA
6FUGB
6FUGC
6FUGD
6FUGE
6FUGF
6FUIA
6FUKA
6FULA
6FUTA
6FUWA
6FUWB
6FUWC
6FUYA
6FVIA
6FVZA
6FVZB
6FWBA
6FWBB
6FWBC
6FWBD
6FWDA
6FWDB
6FWNA
6FWTA
6FWUA
6FWUB
6FWZA
6FX0A
6FXHA
6FXKA
6FXMA
6FXNA
6FXNB
6FXNC
6FXND
6FXNE
6FXNF
6FXNG
6FXNH
6FXNI
6FXNJ
6FXNK
6FXNL
6FXNM
6FXNN
6FXNO
6FXNP
6FXNQ
6FXNR
6FXTA
6FY4A
6FY4B
6FY4C
6FY4D
6FY5A
6FY5B
6FYIA
6FYKA
6FYKB
6FYKC
6FYLA
6FYOA
6FYPA
6FYRA
6FYVA
6FYZA
6FYZB
6FYZC
6FZ2A
6FZ2B
6FZ3A
6FZ3B
6FZFA
6FZFB
6FZGA
6FZLA
6FZLB
6FZMA
6FZMB
6FZSA
6FZSB
6FZTA
6FZTB
6FZVA
6FZVB
6FZVC
6FZVD
6FZWA
6FZWB
6FZWC
6FZWD
6FZYA
6FZYB
6G05A
6G05B
6G0IA
6G0JA
6G0VA
6G0WA
6G0WB
6G16A
6G16B
6G16C
6G16D
6G16E
6G16F
6G16G
6G16H
6G22A
6G25A
6G27A
6G28A
6G29A
6G2AA
6G2BA
6G2CA
6G2DB
6G2DC
6G2DD
6G2DF
6G2EA
6G2FA
6G2LA
6G2MA
6G2NA
6G2NB
6G2UA
6G2UB
6G2UC
6G2UD
6G2UE
6G2UF
6G2VA
6G2WA
6G2XA
6G32A
6G32B
6G32C
6G32D
6G32E
6G32F
6G34A
6G36A
6G39A
6G3AA
6G3OA
6G3OB
6G3OC
6G3PA
6G3PB
6G3PC
6G3PD
6G3QA
6G3RA
6G3TA
6G3TB
6G3TC
6G3TD
6G4LA
6G4QA
6G4QB
6G4TA
6G51A
6G51b
6G51B
6G51c
6G51C
6G51d
6G51D
6G51e
6G51E
6G51f
6G51F
6G51g
6G51G
6G51H
6G51I
6G51J
6G51K
6G51L
6G51M
6G51N
6G51O
6G51P
6G51Q
6G51R
6G51S
6G51t
6G51T
6G51u
6G51U
6G51v
6G51V
6G51W
6G51x
6G51X
6G51y
6G51Y
6G51Z
6G52A
6G52B
6G52C
6G52D
6G52E
6G52F
6G52G
6G52H
6G52I
6G54A
6G57A
6G57B
6G57C
6G57D
6G5NA
6G5NB
6G5PA
6G5PB
6G5XA
6G5XB
6G6JA
6G6JB
6G6JC
6G6JD
6G6KA
6G6KB
6G6KC
6G6KD
6G6SA
6G6SB
6G6UA
6G6UB
6G6YA
6G6ZA
6G76A
6G76B
6G77A
6G77B
6G78A
6G78B
6G79A
6G79B
6G79G
6G79S
6G7WA
6G8IA
6G8RA
6G8RB
6G8TA
6G8WA
6G8WB
6G8XA
6G91A
6G92A
6G93A
6G98A
6G98B
6G98C
6G98D
6G99B
6G9AA
6G9DA
6G9JA
6G9KA
6G9MA
6G9NA
6G9ZA
6G9ZB
6GB1A
6GB1B
6GBIA
6GBMB
6GBTA
6GBUA
6GBUB
6GBUC
6GBUD
6GBUE
6GBUF
6GBUG
6GBUH
6GBXA
6GBXB
6GBXC
6GC1A
6GC1B
6GC1C
6GC1D
6GC5A
6GC5B
6GC5C
6GC5D
6GCTA
6GCTB
6GCTC
6GD2A
6GD2B
6GD2C
6GDKA
6GDLA
6GDMA
6GDQA
6GE0A
6GECA
6GECL
6GEKA
6GEKB
6GEKL
6GESA
6GESB
6GEUA
6GF1A
6GF1B
6GF1C
6GF2A
6GFAA
6GFBA
6GFBB
6GFKA
6GFKB
6GFKC
6GFNA
6GG1A
6GG4A
6GG4B
6GG4C
6GG4D
6GG6A
6GG6B
6GG6C
6GG6D
6GG6E
6GG6F
6GG6G
6GG6H
6GGSA
6GGSB
6GGSC
6GGSD
6GGSE
6GGSF
6GGSG
6GGSH
6GGSI
6GGSJ
6GH9A
6GH9B
6GHAA
6GHDA
6GHDB
6GHDC
6GHDD
6GHDE
6GHDF
6GHDG
6GHDH
6GHKA
6GHKB
6GHPA
6GI6A
6GIDA
6GIHA
6GIPA
6GIUA
6GIUB
6GJ0A
6GJ0B
6GJ5A
6GJ5B
6GJ6A
6GJ7A
6GJ8A
6GJBA
6GJDA
6GJEA
6GJEB
6GJEC
6GJED
6GJHA
6GJHB
6GJHC
6GJHD
6GJHE
6GJHF
6GJHG
6GJHH
6GK2F
6GK2H
6GK3A
6GK3B
6GK3C
6GK3D
6GK3E
6GK3F
6GK3G
6GK3H
6GK7H
6GK7L
6GK8H
6GK8L
6GKSA
6GKTA
6GKTB
6GKTC
6GKTD
6GKTE
6GKTF
6GL3A
6GL3B
6GL7A
6GL7B
6GL7C
6GL7D
6GL7E
6GL7F
6GL8A
6GL9A
6GL9B
6GLAA
6GLAB
6GLFA
6GLGA
6GLHA
6GLKA
6GLLA
6GLLB
6GLOA
6GLOB
6GLPA
6GLPB
6GLQA
6GLQB
6GLTA
6GLVA
6GMAA
6GMAB
6GMAC
6GMAD
6GMAE
6GMAF
6GMBA
6GMCA
6GMEA
6GMEB
6GN1A
6GN1B
6GN5A
6GNXA
6GNXB
6GNXC
6GNXD
6GODA
6GOEA
6GOMA
6GOMB
6GOMC
6GOMD
6GOME
6GOMF
6GP4A
6GP8A
6GPHA
6GPJA
6GPJB
6GPJC
6GPJD
6GPKA
6GPKB
6GPKC
6GPKD
6GQ3A
6GQ3B
6GQ6A
6GQDA
6GQEA
6GQJA
6GQJB
6GQKA
6GQKB
6GQLA
6GQLB
6GQMA
6GQMB
6GQOA
6GQPA
6GQQA
6GQRA
6GQSA
6GQTA
6GQTB
6GQTC
6GQTD
6GQTE
6GQTF
6GQUA
6GQWA
6GQWB
6GQWC
6GQWD
6GQWE
6GQWF
6GQYA
6GQYB
6GQYC
6GQYD
6GQYE
6GQYF
6GQZA
6GQZB
6GR0A
6GR0B
6GR0C
6GR2A
6GR2B
6GR2C
6GR2D
6GR2E
6GR2F
6GR2G
6GR2H
6GR3A
6GR4A
6GR5A
6GR8A
6GR8B
6GR9A
6GR9B
6GRAA
6GROA
6GS6A
6GT1A
6GT1B
6GT1C
6GT1D
6GT5A
6GT5B
6GT6B
6GTTA
6GU4A
6GU4B
6GU4C
6GU6A
6GU6B
6GU7A
6GU7B
6GU7C
6GU7D
6GU7E
6GU7F
6GU7G
6GU7H
6GUHA
6GUKA
6GUUA
6GUUB
6GVFA
6GVHA
6GVJA
6GVKA
6GVLA
6GVXA
6GVXB
6GWJB
6GWJD
6GWJK
6GWRA
6GWRB
6GX5A
6GX5B
6GX5C
6GX6A
6GX9A
6GX9B
6GXZA
6GXZC
6GXZD
6GXZE
6GY4A
6GY4B
6GY4C
6GY4D
6GY5A
6GYNA
6GYNB
6GYNC
6GYND
6GYOA
6GYOB
6GYOC
6GYOD
6GYRA
6GYRB
6GYRC
6GYRD
6GZDA
6GZJA
6GZLA
6GZMA
6GZMB
6GZYA
6GZYB
6H00A
6H06A
6H06B
6H06C
6H06D
6H06E
6H06F
6H06H
6H06L
6H0BA
6H0BB
6H0FA
6H0FB
6H0FC
6H0FD
6H0FE
6H0FF
6H0FG
6H0FH
6H0FI
6H0FJ
6H0FK
6H0FL
6H0GA
6H0GB
6H0GC
6H0GD
6H0GE
6H0GF
6H0MA
6H0OA
6H0TA
6H0UA
6H0UB
6H0VA
6H19A
6H1DA
6H1DB
6H23A
6H23B
6H23C
6H23D
6H23E
6H23F
6H23G
6H23H
6H23I
6H23J
6H23K
6H23L
6H23M
6H23N
6H25A
6H25B
6H25C
6H25D
6H25E
6H25F
6H25G
6H25H
6H25I
6H25J
6H25K
6H2PA
6H2PB
6H2QA
6H2QB
6H2UA
6H2UB
6H2VA
6H2VB
6H2VC
6H2VD
6H33A
6H37A
6H3AA
6H3AB
6H3AD
6H3AF
6H3CA
6H3CB
6H3CC
6H3CD
6H3CE
6H3CF
6H3CG
6H3CH
6H3CI
6H3CJ
6H3KA
6H41A
6H42A
6H42B
6H45A
6H45B
6H46A
6H46B
6H47A
6H47B
6H4AA
6H4IA
6H4IC
6H4JA
6H4JB
6H4KA
6H4LA
6H4OA
6H4OB
6H4OC
6H4OD
6H4QA
6H4QB
6H4QC
6H4QD
6H4RA
6H4RB
6H4RC
6H4RD
6H4SA
6H4SB
6H4SC
6H4SD
6H4TA
6H4TB
6H4TC
6H4TD
6H4WA
6H4WB
6H4WC
6H4WD
6H4YA
6H4YB
6H4YC
6H4YD
6H4ZA
6H50A
6H51A
6H52A
6H55A
6H5TA
6H5TB
6H5XA
6H5XB
6H60A
6H64A
6H64B
6H64C
6H64D
6H64E
6H64F
6H6AD
6H6AG
6H6AJ
6H6BA
6H6BB
6H6BC
6H6BD
6H6BE
6H6BF
6H6BG
6H6BH
6H6BI
6H6BJ
6H6TA
6H6TB
6H6TC
6H6TD
6H6TE
6H6TF
6H6TG
6H6TH
6H6TI
6H6TJ
6H6TK
6H6TL
6H77A
6H77B
6H77C
6H77D
6H77Q
6H77R
6H77S
6H77T
6H78A
6H78B
6H78C
6H78D
6H78E
6H78F
6H78G
6H78H
6H78I
6H78J
6H78K
6H78L
6H78M
6H78N
6H78O
6H78P
6H7XA
6H7ZA
6H8CA
6H8RA
6HA3A
6HA6A
6HADA
6HAZA
6HAZB
6HB9A
6HBNA
6HBNB
6HBUA
6HBUB
6HBWA
6HBWB
6HBWC
6HBWD
6HC2A
6HC2B
6HC2C
6HC2D
6HC2E
6HC2F
6HC2G
6HC2H
6HC2I
6HC2J
6HC2K
6HC2L
6HC2M
6HC2N
6HC2O
6HC2P
6HC2Q
6HC2R
6HC2S
6HC2T
6HC2U
6HC2V
6HC2W
6HC2X
6HC3A
6HC3D
6HC3G
6HC3J
6HC8A
6HCIA
6HCIB
6HCIC
6HCID
6HCSA
6HCSC
6HCSE
6HCSG
6HCYA
6HCYB
6HCYC
6HDPA
6HDRA
6HDUA
6HDUB
6HDUC
6HDUD
6HEHA
6HEIA
6HEIB
6HEJA
6HEJB
6HEKA
6HEKB
6HEKC
6HEKD
6HELA
6HELB
6HEMA
6HESA
6HETA
6HEUA
6HEVA
6HEWA
6HEXA
6HEYA
6HFEA
6HFFA
6HFHA
6HFJA
6HFKA
6HFNA
6HFOA
6HFQA
6HFRA
6HG8A
6HG8B
6HGEA
6HGEB
6HGEC
6HGED
6HGPA
6HGPB
6HGRA
6HGRB
6HGTA
6HGTB
6HGTC
6HGTD
6HH1A
6HH2A
6HH6A
6HHCA
6HHCH
6HHCL
6HHFA
6HHGA
6HHHA
6HHIA
6HHJA
6HHOA
6HHOB
6HI3A
6HI5A
6HI6A
6HIKA
6HIKL
6HILA
6HILB
6HILC
6HILD
6HILL
6HILM
6HILN
6HILO
6HJJA
6HJKA
6HK4A
6HK4B
6HK6A
6HK6B
6HK6C
6HK6D
6HK6E
6HK6F
6HK6G
6HK6H
6HK6I
6HK6J
6HK7A
6HK8A
6HK8B
6HK9A
6HK9B
6HKBA
6HKCA
6HKIA
6HKIB
6HKMA
6HKNA
6HKRA
6HKWA
6HKWB
6HKWC
6HKWD
6HKWE
6HKXA
6HKXB
6HKYA
6HKYB
6HKYC
6HLBA
6HM0A
6HM0B
6HM6A
6HM7A
6HMBA
6HMKA
6HMLA
6HMMA
6HMNA
6HMPA
6HMPB
6HMQA
6HMRA
6HMRB
6HMXA
6HMXB
6HN6A
6HNFA
6HNOA
6HOGA
6HOHA
6HOHB
6HOHC
6HOHD
6HOJA
6HOJB
6HOJC
6HOKA
6HOLA
6HOLB
6HOMA
6HOMC
6HOPA
6HOYA
6HOYB
6HP8A
6HP8B
6HP8C
6HP9A
6HP9B
6HPHA
6HPIA
6HPOA
6HPQA
6HPQB
6HPTA
6HPYA
6HPZA
6HQ0A
6HQ1A
6HQ9A
6HQ9B
6HR2A
6HR2B
6HR2C
6HR2D
6HR2E
6HR2F
6HR2G
6HR2H
6HREA
6HREB
6HREC
6HRED
6HREE
6HREF
6HRLA
6HRLB
6HRRA
6HRRB
6HRSA
6HRSB
6HRSC
6HRSD
6HRSE
6HRSF
6HRSG
6HRSH
6HSKA
6HSKB
6HT0A
6HTUA
6HTUB
6HTUC
6HUEA
6HUEB
6HUFA
6HUFB
6HUFC
6HUFD
6HUFE
6HUFF
6HUFG
6HUFH
6HUFI
6HUFJ
6HUFK
6HUFL
6HUFM
6HUFN
6HUFO
6HUFP
6HV0A
6HVDA
6HVIA
6HVJA
6HVOA
6HVOB
6HVOC
6HWTA
6HWUA
6HX1A
6HX7A
6HX7B
6HX7C
6HXFA
6HXFB
6HXFC
6HXFD
6HXHA
6HXHB
6HXHC
6HXHD
6HXHE
6HXHF
6HXHG
6HXHH
6HXLA
6HXLB
6HXLC
6HXLD
6HXLE
6HXLF
6HXLG
6HXLH
6HXMA
6HXMB
6HXRA
6HXRB
6HXRC
6HXSA
6HXSB
6HXSC
6HY7A
6HYCA
6HYCB
6HYCC
6HYCD
6HYLA
6HYLB
6HYMA
6HYMB
6HYNA
6HYOA
6HYTA
6HYTB
6HYTC
6HYTD
6HZZA
6HZZB
6I01A
6I01B
6I04A
6I04B
6I04C
6I04D
6I04H
6I04L
6I07A
6I07B
6I07C
6I07D
6I0MA
6I0MB
6I0OA
6I0OB
6I0QA
6I0ZA
6I0ZB
6I10A
6I11A
6I2IA
6I2IB
6I2TA
6I2TB
6I2TC
6I2TD
6I2UA
6I2YA
6I2YB
6I33A
6I33B
6I35A
6I35B
6I35C
6I35D
6I3DA
6I3DB
6I3FA
6I3FB
6I3IA
6I3SA
6I3UA
6I3VA
6I3VB
6I3VC
6I3VF
6I3YA
6I3YC
6I3YF
6I3YH
6I44A
6I4PA
6I4PB
6I4SA
6I4SB
6I4TA
6I4TB
6I4UA
6I4UB
6I4VA
6I4YA
6I4YB
6I4ZA
6I4ZB
6I4ZC
6I4ZD
6I4ZE
6I4ZF
6I4ZG
6I4ZH
6I57A
6I5HA
6I5IA
6I5JA
6I5JB
6I5JC
6I5JD
6I5JE
6I5JF
6I5PA
6I5PC
6I5PE
6I5PG
6I61A
6I63A
6I6CA
6I6CB
6I6FA
6I6FB
6I6PA
6I6PB
6I6TA
6I6TB
6I6XA
6I6XB
6I79A
6I79B
6I7GA
6I7GB
6I7HA
6I7IA
6I7JA
6I7KA
6I7LA
6I7RB
6I7RC
6I7RV
6I7SA
6I7SB
6I7SG
6I7SH
6I7UA
6I81A
6I8BB
6I8BE
6I8LB
6I8SA
6I8SB
6I8SC
6I8SD
6I8SE
6I8SF
6I8SG
6I8SH
6I8SI
6I8SJ
6I8SK
6I8SL
6I8YA
6I8ZA
6I9BA
6I9CA
6I9HA
6I9SA
6I9SB
6IAAA
6IAAB
6IAAC
6IAMA
6IARA
6IB0A
6IB2A
6IBDA
6IBEA
6IBOA
6IBXA
6IBYA
6IBZA
6IC0A
6ICHA
6ICTA
6ICTB
6ICTC
6ICTD
6ICVA
6ICVB
6ICZA
6ICZC
6ICZE
6ICZI
6ICZJ
6ICZK
6ICZL
6ICZM
6ICZN
6ICZO
6ICZP
6ICZQ
6ICZR
6ICZs
6ICZS
6ICZt
6ICZT
6ICZu
6ICZv
6ICZV
6ICZw
6ICZW
6ICZX
6ICZy
6ICZZ
6IDJA
6IDXA
6IE1A
6IE2A
6IE2B
6IE2C
6IE2D
6IE2E
6IE2F
6IE2G
6IE2H
6IE3A
6IEGA
6IEGB
6IEHA
6IEHB
6IETA
6IEZA
6IF2A
6IF2B
6IF3A
6IF3B
6IF9A
6IG8A
6IGMA
6IGMB
6IGMC
6IGMD
6IGME
6IGMF
6IGMG
6IGMH
6IGMX
6IGOA
6IGOB
6IGOC
6IGOD
6IGOE
6IGOF
6IGTA
6IGTB
6IGTC
6IGTD
6IGWA
6IGXA
6IGXB
6IGXC
6IGXD
6IHBA
6IHBR
6IHZA
6IHZB
6IIEA
6IIKA
6IIKB
6IILA
6IILB
6IIMA
6IIMB
6IINA
6IINB
6IIPA
6IIPB
6IIRA
6IIRB
6IIWA
6IJYA
6IJYB
6IL3A
6ILDA
6ILDB
6ILHA
6ILHB
6ILIA
6ILIB
6ILQA
6ILZA
6ILZC
6ILZE
6ILZG
6IM5A
6IM5B
6IMDA
6IMDB
6IMQA
6IMQB
6IMQC
6IMQD
6IN0A
6IN1A
6IN2A
6IN3A
6IN4A
6INEA
6INEB
6INKA
6INKB
6INLA
6INNA
6INNB
6INNC
6INND
6INOA
6INOB
6INUA
6INUB
6INVA
6IO0A
6IO0B
6IOEA
6IOEB
6IOZA
6IPCA
6IPCB
6IPCC
6IPCD
6IPCE
6IPCF
6IPCG
6IPCH
6IPCI
6IPCJ
6IPCK
6IPCL
6IPCM
6IPCN
6IPCO
6IPCP
6IPHA
6IPPA
6IPPB
6IPQA
6IPYA
6IPZZ
6IQ5A
6IQ5B
6IQ6A
6IQ6B
6IQ6C
6IQ6D
6IQ6E
6IQ6F
6IQ6G
6IQ6H
6IQEA
6IRAA
6IRAB
6IRAC
6IRAD
6IRGA
6IRGB
6IRGC
6IRGD
6IRHA
6IRHB
6IRHC
6IRHD
6IRSA
6IRSB
6IRWA
6IRWB
6ISBA
6ISBB
6ISBC
6ISMA
6ISOA
6ISOB
6ISOE
6ISOG
6ISOI
6ISOK
6ITAA
6ITHA
6ITMA
6ITMC
6ITTA
6ITTB
6ITUA
6ITVA
6IUOA
6IUPA
6IVXA
6IVXC
6IVXE
6IVXG
6IW3A
6IW6A
6IW6B
6IWRA
6IWRB
6IWRC
6IWRD
6IWRE
6IWRF
6IWVA
6IWVB
6IXEA
6IXFA
6IXFB
6IXGA
6IXGB
6IXVA
6IXVB
6IXVC
6IXVD
6IXVE
6IXVF
6IXVG
6IXVH
6IY6A
6IY6B
6IY6C
6IY6D
6IY6E
6IY6F
6IY6G
6IY6H
6IY6I
6IY6J
6IY6K
6IY6L
6IYBA
6IYBB
6IYBC
6IYBD
6IYYA
6J04A
6J04B
6J04C
6J04D
6J06A
6J06B
6J06C
6J07A
6J07B
6J0GA
6J0GB
6J0GC
6J0GD
6J0KA
6J0KB
6J0LA
6J0LB
6J1LA
6J1LB
6J1LC
6J1XB
6J1YA
6J1YB
6J1ZA
6J3BA
6J3CA
6J3OA
6J3OB
6J3PA
6J3PB
6J44A
6J4IA
6J4OA
6J4OB
6J4PA
6J4PB
6J4SA
6J4SB
6J4UA
6J56A
6J56B
6J5LA
6J6MA
6J71A
6J71B
6J7BA
6J7BB
6J7Ga
6J7GA
6J7Gb
6J7GB
6J7GC
6J7GD
6J7Ge
6J7Gf
6J7GG
6J7GH
6J7GI
6J7GJ
6J7GM
6J7GN
6J7GO
6J7GP
6J7GQ
6J7GR
6J7GS
6J7GT
6J7GW
6J7GX
6J7GY
6J7GZ
6J7WA
6J7WB
6J7WC
6J7WD
6J7YA
6J7YB
6J7ZA
6J7ZB
6J80A
6J80B
6J81A
6J8EA
6J8EC
6J8FB
6J8NB
6J8ND
6J9HB
6J9HD
6JBJA
6JBJB
6JCOA
6JCOB
6JEGA
6JEGB
6JEHA
6JEHB
6JFKA
6JFLA
6JFLB
6JFLC
6JFLD
6JIDA
6JIDB
6JIOA
6JIOB
6JIOC
6JIOD
6JJPA
6JJPB
6JJPC
6JJPD
6JJPE
6JJPF
6JJUA
6JKJA
6JKJB
6JLBA
6JLBB
6JLBC
6JLBD
6JLDA
6JLDB
6JLDC
6JLDD
6JLQA
6JLQB
6JLQC
6JM5A
6JM5B
6JMFA
6JN2A
6JN2B
6JNOA
6JNOB
6JNOC
6JNOD
6JPJA
6JPTA
6JPVA
6JPVB
6JR0A
6JR0B
6JR0C
6JR0D
6JR0E
6JR0F
6JR0G
6JR0H
6JRPA
6JRPD
6JRPG
6JRPJ
6JSEA
6JSFA
6JSGA
6JSNA
6JSZA
6JSZD
6JT0A
6JT0B
6JT2A
6JT2B
6JT3A
6JUTA
6JV9A
6JV9B
6JV9C
6JV9D
6JVBA
6JVBB
6JVBC
6JVBD
6JWAA
6JXRa
6JXRb
6JXRd
6JXRe
6JXRf
6JXRg
6JXRm
6JXRn
6K04A
6K0JA
6K0XA
6K0XB
6K17A
6K17B
6K18A
6K18B
6K19A
6K19B
6K1AA
6K1AB
6K1BA
6K1BB
6K1DA
6K1DB
6K1EA
6K1EB
6K1ZA
6K2KA
6K39A
6K39B
6K3AA
6K3AC
6K3AE
6K3KA
6K4IA
6K5RA
6K71A
6K71B
6K71C
6K71D
6K71E
6K71F
6K71G
6K71H
6K71I
6K71J
6K71K
6K71P
6K7GA
6K7GC
6K7IA
6K7IC
6K7MA
6K7MC
6K7OA
6K7OB
6K7OC
6K7OD
6K7OE
6K7OF
6K7OG
6K7OH
6K7OL
6K7OP
6K7OQ
6K7OR
6KBRA
6KBRC
6KC4A
6KC4C
6KC4E
6KC4G
6KC4I
6KC4K
6KCZA
6KDEA
6KDEB
6KDEC
6KDED
6KE2A
6KE3A
6KE3B
6KE3C
6KE3D
6KE3E
6KE3F
6KE3G
6KE3H
6KE4A
6KG2A
6KG2B
6KHDA
6KHDB
6KHDC
6KHEA
6KHFA
6KI6A
6KI6B
6KJWA
6KJXA
6KJYA
6KKBX
6KKUA
6KKUB
6KLAA
6KM7A
6KM7B
6KM7C
6KM7D
6KMSA
6KMSB
6KMSC
6KMSD
6KNWA
6KXWA
6KXWB
6KXWC
6KXWD
6KZCA
6KZDA
6KZUA
6L1DA
6L1DB
6L1MA
6M7OA
6M7PA
6M7TA
6M7UA
6M7VA
6M7XA
6M7XB
6M88A
6M8BA
6M8QA
6M8QB
6M8SA
6M8SB
6M8SC
6M8SD
6M8SE
6M8SF
6M8SG
6M8SH
6M8SI
6M8SJ
6M8SK
6M8SL
6M8SM
6M8SO
6M8SP
6M91A
6M91B
6M93A
6M93B
6M95A
6M9LA
6M9WA
6MALA
6MAVA
6MAVB
6MBDA
6MBDB
6MBIA
6MBKA
6MBKB
6MBQA
6MBTA
6MBTB
6MBUA
6MBUB
6MBWA
6MBWB
6MBZA
6MBZB
6MCKA
6MCKB
6MCKC
6MCKD
6MCKE
6MCKF
6MCKG
6MCKH
6MCKI
6MCKJ
6MCKK
6MCKL
6MD4A
6MD4B
6MD7A
6MD7B
6MD9A
6MD9B
6MDDA
6MDDB
6MDWA
6MDXA
6MDZA
6MDZB
6MEPA
6MEPB
6MEVA
6MEVB
6MEVC
6MEVD
6MEVE
6MEVF
6MEVG
6MEVH
6MEWA
6MEWC
6MF2A
6MFAA
6MFGA
6MFGC
6MFGE
6MFGF
6MFNA
6MFQA
6MFQB
6MFRA
6MFRB
6MG1A
6MG1B
6MG2A
6MG2B
6MG3A
6MG3B
6MG9A
6MGAA
6MGEA
6MGEB
6MGEC
6MGPA
6MGPB
6MGPC
6MGPX
6MGPY
6MGPZ
6MHBA
6MHBB
6MHBC
6MHBD
6MHBE
6MHBF
6MHCA
6MHCB
6MHMA
6MHMB
6MHMC
6MHMD
6MHOA
6MHOB
6MHOC
6MHOD
6MHRA
6MHRB
6MHRC
6MHRD
6MHRE
6MHRF
6MHSA
6MHSB
6MHSC
6MHSD
6MHVA
6MHVB
6MHVC
6MHVD
6MHWA
6MHWB
6MHWC
6MHWD
6MHXA
6MHXB
6MHXC
6MHXD
6MI3A
6MI3B
6MIFA
6MIMA
6MIMC
6MIWA
6MIXA
6MIXB
6MIXC
6MIXD
6MJ7A
6MJUA
6MJWA
6MJXA
6MKKA
6MKVA
6MKVB
6MKVC
6MKVD
6MKYA
6MKYB
6MLCA
6MLCB
6MLCC
6MLCD
6MM1A
6MM1B
6MM1C
6MM1D
6MN6A
6MN6B
6MNHA
6MO6A
6MO6B
6MO6C
6MO6D
6MOAA
6MOBA
6MOMA
6MOMB
6MOMC
6MOMD
6MOQA
6MORA
6MOVA
6MOXA
6MP4A
6MP4B
6MP4C
6MP4D
6MP4E
6MP4F
6MP4G
6MP4H
6MPBA
6MPBB
6MPBC
6MPKA
6MPXA
6MQ5A
6MQ5B
6MQ7A
6MQ7B
6MQ9A
6MQ9B
6MQ9C
6MQ9D
6MQBA
6MQGA
6MQKA
6MQKB
6MQKC
6MQKD
6MQLA
6MQNA
6MQNB
6MQNC
6MQXA
6MS1A
6MS1B
6MS7A
6MSMA
6MSVA
6MSVB
6MSVC
6MSVD
6MSVE
6MSVF
6MSVG
6MSVH
6MSVI
6MSVJ
6MSVK
6MSVL
6MTUA
6MTUB
6MTVA
6MTVB
6MUDA
6MUDB
6MUEA
6MUNA
6MUNB
6MUNC
6MUPA
6MUPB
6MUPC
6MUPD
6MUPE
6MUPF
6MUPG
6MUPH
6MUPM
6MUPN
6MV1A
6MV2A
6MV3A
6MV6A
6MVAA
6MVAB
6MVAC
6MVAD
6MVDA
6MVDB
6MVLA
6MVLH
6MVLL
6MW7A
6MW7B
6MW7C
6MW7D
6MWEA
6MWEB
6MX0A
6MX0B
6MX3A
6MX3B
6MX8A
6MXEA
6MXEB
6MXOA
6MY0A
6MY0B
6MYEA
6MYFA
6MZCB
6MZCE
6MZCG
6MZCH
6MZCI
6MZCK
6MZCM
6MZCO
6MZCR
6MZCZ
6MZQA
6MZQB
6MZWA
6MZWB
6N0BA
6N0BB
6N0BC
6N0BD
6N0MA
6N0MB
6N0MC
6N0MD
6N0ME
6N0PA
6N0PB
6N0QA
6N0QB
6N0RA
6N0RB
6N12A
6N12B
6N1GA
6N1GB
6N1GC
6N1GD
6N1HA
6N1HB
6N1HC
6N1HD
6N1HE
6N1HF
6N1HG
6N1HH
6N1HI
6N1HJ
6N1HK
6N1HL
6N1HM
6N1HN
6N1HO
6N1HP
6N1IA
6N1IB
6N1IC
6N1ID
6N1IE
6N1IF
6N1IG
6N1IH
6N1II
6N1IJ
6N1IK
6N1IL
6N1IM
6N1IN
6N1IO
6N1IP
6N1KA
6N1KB
6N1KC
6N1KD
6N29A
6N29B
6N2JA
6N2MA
6N2MB
6N2PA
6N2PB
6N2PC
6N2PD
6N2PE
6N2PF
6N2PG
6N2PH
6N2PI
6N2PJ
6N2UA
6N31A
6N31B
6N33A
6N34A
6N34B
6N37A
6N37B
6N37C
6N37D
6N37E
6N37F
6N37G
6N37H
6N37I
6N37J
6N3AA
6N3AB
6N3AC
6N3AD
6N3AE
6N3AF
6N3AG
6N3AH
6N3AI
6N3AJ
6N3BA
6N3BB
6N3BC
6N3BD
6N3BE
6N3BF
6N3BG
6N3BH
6N3BI
6N3BJ
6N3CA
6N3CB
6N3CC
6N3CD
6N3CE
6N3CF
6N3CG
6N3CH
6N3CI
6N3CJ
6N3CK
6N3CL
6N3CM
6N3CN
6N3CO
6N3CP
6N3CQ
6N3CR
6N3CS
6N3CT
6N3DA
6N3FA
6N3FC
6N3GA
6N3HA
6N3HB
6N3LA
6N3LB
6N3NA
6N3OA
6N42A
6N43A
6N45A
6N45B
6N46A
6N46B
6N46C
6N46D
6N46E
6N46F
6N46G
6N46H
6N4EA
6N4OA
6N4XA
6N4XB
6N52A
6N52B
6N53A
6N53B
6N54A
6N54B
6N5XA
6N5YA
6N5ZA
6N5ZB
6N6JA
6N6JB
6N6OA
6N78A
6N79A
6N7AA
6N7AB
6N7BA
6N7CA
6N7CB
6N7GA
6N7GB
6N7GC
6N7GD
6N7GE
6N7GF
6N7YF
6N7ZF
6N83F
6N8GA
6N8GB
6N8GC
6N8GD
6N8PA
6N8QA
6N8RA
6N8SA
6N8SD
6N8WA
6N8WB
6N8WC
6N8WD
6N9OA
6N9OB
6N9OC
6N9OD
6NADA
6NADB
6NAOA
6NAOB
6NBAA
6NBAB
6NBAC
6NBAD
6NBSA
6NCGA
6NCGB
6NCOA
6NCQA
6NCTA
6NCTB
6NCUA
6NCUB
6NCVA
6NCVB
6NCVC
6NCVD
6NCVE
6NCVF
6NCVG
6NCVH
6NCVI
6NCVJ
6NCVK
6NCVL
6NCVM
6NCVN
6NCVO
6NCVP
6NCVQ
6NCVR
6NCVS
6NCVT
6NCVV
6NDUA
6NDUB
6NE7A
6NECA
6NECC
6NF0A
6NFGA
6NFGB
6NFIA
6NFOA
6NFOB
6NFTA
6NFTB
6NFXA
6NFYA
6NFYB
6NFZA
6NFZB
6NG0A
6NG0B
6NG3A
6NG4A
6NG4B
6NG9A
6NG9B
6NGGA
6NGGB
6NHCA
6NHCB
6NHKA
6NHKB
6NHWA
6NHWB
6NHWC
6NHWD
6NHWE
6NHWF
6NHYA
6NHYB
6NHYC
6NIFA
6NITA
6NITB
6NJAA
6NJEA
6NJIA
6NJIB
6NJJA
6NJJB
6NJJC
6NJJD
6NJZA
6NJZB
6NK0A
6NK0B
6NK2A
6NK2B
6NKPA
6NKPB
6NL3A
6NLHA
6NLHB
6NLHC
6NLHD
6NLHE
6NLHF
6NLHG
6NLHH
6NM4A
6NM4B
6NM8A
6NM8B
6NMBA
6NMBB
6NMBC
6NMBD
6NMQA
6NMRA
6NMRB
6NMRE
6NMRF
6NMRG
6NMRH
6NMRI
6NMRJ
6NMRK
6NMRL
6NMRM
6NMRS
6NMSA
6NMSB
6NMSC
6NMSH
6NMSL
6NMSS
6NMTA
6NMTB
6NMTC
6NMUA
6NMUB
6NMUC
6NMUH
6NMUL
6NMUS
6NMVH
6NMVL
6NMVS
6NMWA
6NN4A
6NN4B
6NN4C
6NN4D
6NN5A
6NN5B
6NN5C
6NN5D
6NN7A
6NN7B
6NN7C
6NN7D
6NN7E
6NN7F
6NN7G
6NN7H
6NN8A
6NN8B
6NN8C
6NN8D
6NN8E
6NN8F
6NN8G
6NN8H
6NNAA
6NNAB
6NNVA
6NNVB
6NNVC
6NNVD
6NNXA
6NNYA
6NOEA
6NOSA
6NOSB
6NP9A
6NPNA
6NPNB
6NPNC
6NPND
6NPTA
6NPVA
6NPVB
6NPYA
6NPYB
6NQ0A
6NQ0B
6NQMA
6NRAA
6NRAB
6NRAC
6NRAD
6NRAE
6NRAF
6NRAG
6NRAH
6NRAI
6NRAJ
6NRAK
6NRAL
6NRAM
6NRAN
6NRAO
6NRAP
6NRFA
6NRIA
6NSPA
6NSQA
6NSQB
6NSSA
6NSVA
6NSVB
6NT2A
6NT2B
6NT2C
6NT2D
6NT5A
6NT5B
6NTYA
6NTYB
6NU1A
6NU1B
6NU1C
6NU1D
6NU5A
6NU5B
6NUIA
6NUUA
6NUUB
6NV9A
6NV9B
6NV9C
6NVBA
6NVBB
6NVBC
6NVBD
6NVGA
6NVHA
6NVIA
6NVJA
6NVKA
6NVLA
6NVLB
6NVLC
6NVLD
6NW2A
6NW2B
6NW3A
6NW3B
6NW3C
6NWKA
6NWQA
6NWQB
6NWQC
6NWQD
6NWQE
6NWQF
6NWTA
6NWTC
6NX4A
6NY4A
6NYHA
6NYHB
6NYYA
6NYYB
6NYYC
6NYYD
6NYYE
6NYYF
6NZEA
6NZEB
6NZFA
6NZFB
6NZHA
6NZHB
6NZMA
6NZMD
6NZPA
6NZPB
6NZRA
6NZRB
6O0HA
6O0HB
6O0HC
6O0HD
6O0KA
6O0LA
6O0LC
6O0MA
6O0OA
6O0OC
6O0PA
6O0QA
6O0QB
6O0SA
6O0SB
6O0SC
6O0SD
6O0SE
6O0SF
6O0SG
6O0SH
6O0TA
6O0TB
6O0TC
6O0TD
6O0TE
6O0TF
6O0TG
6O0TH
6O0UA
6O0UB
6O0VA
6O0VB
6O0VC
6O0VD
6O1BA
6O1DA
6O1DB
6O1DC
6O1DD
6O1DE
6O1DF
6O1DG
6O1DH
6O1EA
6O1QA
6O1SE
6O21A
6O2UA
6O2UB
6O2VA
6O2VB
6O2WA
6O2WB
6O2ZA
6O2ZB
6O39A
6O39B
6O39C
6O3AA
6O3AB
6O3AE
6O3BA
6O3BB
6O3BC
6O3BE
6O3BG
6O3BH
6O3IA
6O3IB
6O3OA
6O3OB
6O3OC
6O3OD
6O47A
6O4BA
6O4BB
6O4BC
6O4BD
6O4BE
6O4BF
6O4BG
6O4BH
6O4CA
6O4CB
6O4CC
6O4CD
6O4CE
6O4CF
6O4CG
6O4CH
6O4EA
6O4EB
6O4EC
6O4ED
6O4EE
6O4EF
6O4EG
6O4EH
6O4GA
6O4GB
6O4GC
6O4GD
6O4GE
6O4GF
6O4GG
6O4GH
6O4HA
6O4HB
6O4HC
6O4HD
6O4HE
6O4HF
6O4HG
6O4HH
6O4IA
6O4IB
6O4IC
6O4ID
6O4IE
6O4IF
6O4IG
6O4IH
6O4KA
6O4KB
6O4KC
6O4KD
6O4KE
6O4KF
6O4KG
6O4KH
6O4XA
6O4XB
6O58A
6O58B
6O58C
6O58D
6O58E
6O58F
6O58G
6O58H
6O58I
6O58J
6O58K
6O58L
6O58M
6O58N
6O58O
6O58P
6O5EA
6O5EB
6O5FA
6O5FB
6O5GA
6O5WA
6O60A
6O60B
6O60C
6O60D
6O66A
6O66B
6O67A
6O67B
6O68A
6O68B
6O69A
6O6FA
6O6FB
6O6GA
6O6WA
6O76A
6O76B
6O7GB
6O8BA
6O8BB
6O8DC
6O8DH
6O8DL
6O8UA
6O8UB
6O8UC
6O8UD
6O94A
6O94B
6O94C
6O94D
6O95A
6O95B
6O95C
6O95D
6O9BA
6O9BB
6O9DA
6O9DB
6O9DC
6O9DD
6O9M0
6O9M1
6O9M2
6O9M3
6O9M4
6O9M5
6O9M6
6O9M7
6OACA
6OAHF
6OAUA
6OAUB
6OAUC
6OAUD
6OB1A
6OB1B
6OB1C
6OB2A
6OB2B
6OB2C
6OB2D
6OB6A
6OB6B
6OB7A
6OBNA
6OBNB
6OBNC
6OBND
6OBSA
6OBSB
6OC0A
6OC1A
6OCFA
6OCFB
6OCGA
6OCHA
6OCHC
6OCQA
6OCQB
6OCTA
6OCTB
6OCTC
6OCTD
6OCTE
6OCTF
6OCTG
6OCTH
6OCTI
6OCTJ
6OD3A
6OD3B
6OD3E
6OD3F
6OD3G
6OD3H
6OD3I
6OD3J
6ODDA
6ODDB
6OELA
6OELB
6OELC
6OELH
6OELL
6OEUA
6OF8A
6OF8B
6OF8C
6OF8D
6OF8E
6OF8F
6OF8G
6OFPA
6OFPB
6OGEA
6OGEB
6OGEC
6OGED
6OGEE
6OGXC
6OGXD
6OGXG
6OGXH
6OGXL
6OHDA
6OHUA
6OHUB
6OHUC
6OIAA
6OIAB
6OIAC
6OILA
6OIMA
6OIOA
6OIQA
6OKMH
6OKML
6OKMR
6OLVA
6OLXA
6OMOI
6OMOJ
6OMUA
6OMYA
6ON5A
6ON5B
6ON7A
6ON7B
6OO9A
6OOAA
6OOBA
6OONA
6OOVA
6OOVB
6OP9A
6OPGA
6OPIA
6OQBA
6OQDA
6OQMA
6OQNA
6OQNB
6OQXA
6OSJA
6OSJB
6OSJC
6OSJD
6OSJE
6OSJF
6OSJG
6OSJH
6OSJI
6OSJJ
6OSLA
6OSLB
6OSLC
6OSLD
6OSLE
6OSLF
6OSLG
6OSLH
6OSLI
6OSLJ
6OSMA
6OSMB
6OSMC
6OSMD
6OSME
6OSMF
6OSMG
6OSMH
6OSMI
6OSMJ
6OT2A
6OT2B
6OT2C
6OT2D
6OT5A
6OT5B
6OT5C
6OT5D
6OTNA
6OTNB
6OTNC
6OTND
6OU0A
6OU1A
6OU1B
6OU2A
6OU3A
6OVCA
6OWCA
6OWCB
6OX1A
6OX1B
6OX5A
6OYTA
6OYTB
6OYTC
6OYTD
6OYWA
6OYWB
6OYWC
6OYWD
6OZEA
6P0QA
6P0QB
6P0RA
6P0RB
6P0ZA
6P0ZB
6P1MA
6P1NA
6P1OA
6P1PA
6P1UA
6P1WA
6P2UA
6P3PA
6P5SA
6P68A
6P68B
6P68C
6P69A
6P69B
6P6BA
6P7IA
6P7IB
6P7IC
6P7ID
6P8YA
6P8YB
6P9EA
6P9FA
6P9FB
6P9GA
6PAIA
6PAIC
6PAID
6PAIE
6PAXA
6PBGA
6PCEA
6PCEB
6PCFA
6PCFB
6PCFC
6PCFD
6PDJA
6PDMA
6PE8A
6PE8B
6PE8H
6PE8L
6PE8T
6PE8U
6PE9A
6PE9B
6PE9C
6PE9D
6PE9E
6PE9F
6PE9G
6PE9H
6PE9I
6PE9J
6PE9K
6PE9L
6PE9M
6PE9U
6PE9V
6PEDA
6PEDB
6PEOA
6PEOB
6PEOC
6PEOD
6PEOE
6PETA
6PETB
6PETC
6PETD
6PF3A
6PF3B
6PF3C
6PF3D
6PF4A
6PF4B
6PF4C
6PF4D
6PFLA
6PFLB
6PFMA
6PFMD
6PFWA
6PG0A
6PGTA
6PGUA
6PGUB
6PHAA
6PHSA
6PI7A
6PI7B
6PI7C
6PI7D
6PI7E
6PI7F
6PIMA
6PITA
6PITB
6PJJA
6PJJB
6PJJC
6PJJD
6PJVA
6PK6A
6PKFA
6PL1A
6PL2A
6PL3A
6PLFA
6PLFB
6POJA
6PP9A
6PP9B
6PS9A
6PSBA
6PSJA
6PSJB
6PUOA
6PUOB
6PUOC
6PUOD
6PURA
6PURB
6PURC
6PURD
6PUUA
6PUUB
6PUUC
6PUUD
6PW3A
6PW3B
6PW3C
6PW3D
6PX0A
6PXUA
6PXUB
6PXVA
6PXVC
6PXVD
6PXVE
6PXVF
6PXVG
6PY8B
6PY8C
6PY8E
6PY8F
6PY8G
6PY8K
6PYRA
6PYRB
6PYSA
6PYUA
6PYUB
6PZ4A
6Q0MA
6Q0MB
6Q0NA
6Q0NB
6Q0RA
6Q0RB
6Q0RC
6Q0RD
6Q0RE
6Q0TA
6Q0TB
6Q0TC
6Q0TX
6Q0TY
6Q0UA
6Q0UB
6Q0WA
6Q0WB
6Q0WC
6Q0WD
6Q0WE
6Q21A
6Q21B
6Q21C
6Q21D
6Q2NA
6Q2NB
6Q2NC
6Q2ND
6Q2NE
6Q2NF
6Q2OA
6Q2OB
6Q2OC
6Q2OD
6Q2OE
6Q2OF
6Q2SA
6Q2SB
6Q2SC
6Q2SD
6Q2SE
6Q2SF
6Q2TA
6Q2TB
6Q2WA
6Q2WB
6Q36A
6Q36B
6Q38A
6Q3BA
6Q3CA
6Q3FA
6Q3WA
6Q3WB
6Q3WC
6Q3WD
6Q48A
6Q49A
6Q4AA
6Q4CA
6Q4DA
6Q4EA
6Q4FA
6Q4GA
6Q4HA
6Q4IA
6Q4JA
6Q4KA
6Q4RA
6Q6FA
6Q6FB
6Q6JA
6Q6JB
6Q6KA
6Q6KB
6Q6NA
6Q6NB
6Q6OA
6Q6QA
6Q7AA
6Q7HA
6Q7KA
6Q7TA
6Q8FA
6Q8FB
6Q8IA
6Q8IB
6Q8IC
6Q8ID
6Q8IE
6Q8IF
6Q8IG
6Q8IH
6Q8II
6Q8IJ
6Q8IK
6Q8IL
6Q8IM
6Q8IN
6Q8IO
6Q8IP
6Q8JA
6Q8KA
6Q8PA
6Q8PB
6Q8PC
6Q8ZA
6Q8ZB
6Q8ZC
6Q8ZD
6Q94A
6Q94B
6Q94C
6Q94D
6Q94E
6Q94F
6Q94G
6Q94H
6Q96A
6Q96B
6Q9HA
6Q9OA
6Q9OB
6Q9RA
6Q9RB
6Q9SA
6Q9SB
6Q9SC
6Q9TA
6Q9UA
6Q9YA
6Q9YB
6Q9ZA
6Q9ZB
6QA1A
6QA4A
6QAGA
6QAHA
6QALA
6QAPA
6QAPB
6QAPC
6QAPD
6QAQA
6QASA
6QASB
6QATA
6QATB
6QATC
6QATD
6QAUA
6QAUB
6QAUC
6QAVA
6QAVB
6QAVC
6QAVD
6QAWA
6QB5A
6QB5B
6QB5C
6QB5D
6QB7A
6QB7B
6QB7C
6QB7D
6QB7E
6QB8a
6QB8A
6QB8b
6QB8B
6QB8d
6QB8D
6QB8e
6QB8E
6QB8g
6QB8G
6QB8h
6QB8H
6QB8q
6QB8Q
6QB8z
6QB8Z
6QBFA
6QBFB
6QBYA
6QBYC
6QBYD
6QCIA
6QCIB
6QCIC
6QCID
6QD5A
6QE3A
6QE4A
6QEDA
6QEGA
6QEIA
6QEJA
6QEYA
6QF4A
6QF5A
6QF5B
6QF5C
6QF5D
6QFBC
6QFBD
6QFCA
6QFCB
6QFEA
6QFEB
6QFGA
6QFGB
6QFHA
6QFHB
6QFIA
6QFLA
6QFMA
6QFRA
6QFTA
6QG4A
6QG7A
6QH3A
6QH3B
6QH4A
6QH4B
6QH4C
6QH4D
6QH9A
6QH9B
6QHJA
6QHOA
6QHRA
6QI4B
6QI4C
6QI8A
6QI8B
6QI8C
6QI8D
6QI8E
6QI8F
6QJDA
6QJDB
6QJDC
6QJDD
6QJEA
6QJEB
6QJEC
6QJED
6QJGA
6QJGB
6QJGC
6QJGD
6QJHA
6QJHB
6QJHC
6QJIA
6QJIB
6QJIC
6QJID
6QJIE
6QJIF
6QJJA
6QJKA
6QJLA
6QJLB
6QJMA
6QJMB
6QJMC
6QJNA
6QJNB
6QJPA
6QJPB
6QJPC
6QK9A
6QK9B
6QK9C
6QK9D
6QK9E
6QK9F
6QK9G
6QK9H
6QK9I
6QK9J
6QK9K
6QK9L
6QL3A
6QMOA
6QMUA
6QMUB
6QN4A
6QNNA
6QNPA
6QNPB
6QNPC
6QNPD
6QNVA
6QPJA
6QPLB
6QRNA
6QU1A
6QU1D
6QU7A
6QUSI
6QUSO
6QUSS
6QUSU
6QUSX
6QUUA
6QUUB
6QV6A
6QV6B
6QVBA
6QVBB
6QVCA
6QVCB
6QVDA
6QVDB
6QVLA
6QVLB
6QVWA
6QW3A
6QWVA
6QWVB
6QWVC
6QWVD
6QWVE
6QWVF
6QWVG
6QWVH
6QWVI
6QWVJ
6QWVK
6QWVL
6QWVM
6QWVN
6QWVO
6QWVP
6QXUA
6QY9A
6QYPA
6QYQA
6QYQB
6QYQC
6QYQD
6QZ8A
6QZBA
6QZIA
6QZJA
6QZLA
6QZLB
6QZLC
6QZLD
6QZLE
6QZSA
6QZSB
6R0XA
6R0XB
6R0XC
6R0XD
6R0XE
6R0XF
6R2EA
6R2EB
6R2EC
6R2ED
6R2EE
6R2EF
6R2EG
6R2EH
6R3KA
6R3KB
6R3KC
6R3KD
6R3PA
6R3PB
6R3PC
6R3PD
6R3VA
6R3VB
6R49A
6R4SA
6R4SE
6R4UA
6R4UE
6R4VA
6R4VB
6R4VC
6R4VD
6R4VE
6R4VF
6R5DA
6R5DE
6R5EA
6R5EE
6R5FA
6R5FB
6R5FC
6R5FD
6R63A
6R63B
6R65A
6R65B
6R6IA
6R6IB
6R6UA
6R6UB
6R70a
6R70A
6R70b
6R70B
6R70C
6R70D
6R70E
6R70F
6R70G
6R70H
6R70I
6R70J
6R70K
6R70L
6R70M
6R70N
6R70O
6R70P
6R70Q
6R70R
6R70S
6R70T
6R70U
6R70V
6R70W
6R70X
6R70Y
6R70Z
6R75A
6R7IA
6R7IB
6R7IC
6R7ID
6R7IE
6R7IF
6R7IG
6R7IH
6R7IN
6R7IO
6R7IP
6R7IQ
6R7IR
6R7OA
6R7OB
6R7XA
6R7XB
6R7YA
6R7YB
6R7ZA
6R7ZB
6R80A
6R8FA
6R8FB
6R8FC
6R8FD
6R8FE
6R8FG
6R8FK
6R8FL
6R8IA
6R8PA
6R8QA
6R8RA
6R9TA
6RA4A
6RA4B
6RA7A
6RAAA
6RB4A
6RBFA
6RBFB
6RBFC
6RBFD
6RCIA
6RCIB
6RCLA
6RCLB
6RFIA
6RFIB
6RFJA
6RFJB
6RFKE
6RFKS
6RH6A
6RIHA
6RIHB
6RJ6A
6RJ6B
6RJBA
6RJBB
6RJPA
6RJPB
6RLBA
6RLBB
6RLBC
6RLBD
6RLBE
6RLBF
6RLBG
6RLBH
6RLBI
6RLBJ
6RLBK
6RLBL
6RLBM
6RLBN
6RLNA
6RLNB
6RMGA
6RMGB
6RMLA
6RMLB
6RMMA
6RMMB
6RMMC
6RMMD
6RN8A
6RN8B
6RNAA
6RNAB
6RNQA
6RNQB
6RNSA
6RNSB
6RNUA
6RNUB
6RO1A
6RO4A
6RO4B
6RO4C
6RO4D
6RO4E
6RO4F
6RO4G
6ROAA
6ROAB
6ROGA
6ROGX
6ROLA
6ROLB
6ROLC
6ROLD
6RPGA
6RPGB
6RPSA
6RPSB
6RPSH
6RPSL
6RPSM
6RPSN
6RPVA
6RQ7B
6RQNA
6RQUA
6RRCA
6RRCC
6RRKA
6RRKB
6RSSA
6RT0A
6RT0B
6RT0C
6RT0D
6RT0E
6RT0F
6RT0G
6RT0H
6RT0I
6RT0J
6RT4A
6RT4B
6RTBA
6RTBB
6RTBC
6RTBD
6RTBE
6RTBF
6RTBG
6RTBH
6RTBI
6RTBJ
6RTXA
6RUSA
6RUSB
6RV2A
6RV2B
6RV2C
6RV2D
6RVAX
6RVXA
6RVXB
6RVXC
6RZ3A
6RZ3B
6S08A
6S08B
6S0AA
6S0AB
6S0BA
6S0BB
6S0BC
6S11A
6S11B
6S14A
6S17A
6S1BA
6S1FA
6S1FB
6S1FC
6S1FD
6S1HA
6S1JA
6S2MA
6S41A
6S41B
6S4NA
6S4NB
6S4NC
6S4ND
6S4TA
6S4UA
6S4UB
6S4UC
6S6DA
6S6DB
6S6DC
6S6DD
6S89A
6S8AA
6S8SA
6S8SB
6S8SC
6S8SD
6S90A
6S90B
6S9BA
6S9CA
6S9DA
6S9WA
6S9XA
6SAKA
6SAKB
6SAKC
6SAKD
6SB2A
6SB2B
6SB2C
6SB2D
6SB2E
6SB2H
6SB2I
6SB2J
6SB2N
6SB2Y
6SBOA
6SBOB
6SD9A
6SDBA
6SDBB
6SDBC
6SDBD
6SDBE
6SDCA
6SDDA
6SDEA
6SENA
6SENB
6SEOA
6SFCA
6SFCB
6SFIA
6SFJA
6SFKA
6SFOA
6SGEA
6SGEB
6SGEC
6SGED
6SHOA
6SHOB
6SJMA
6SLGA
6SNZA
6SNZB
6SNZC
6SNZD
6SPZA
6SQ0A
6SQ0B
6SRHA
6SRHB
6SSQA
6SSQB
6SUOA
6SUOB
6SVKA
6SVKB
6SVLA
6SVLB
6SVLC
6SVLD
6SVLE
6SVLF
6SVLG
6SVLH
6SVLI
6SVLJ
6SVLK
6SVLL
6SVLM
6SVLN
6SVLO
6SVLP
6SVLQ
6SVLR
6SXWA
6SZEA
6SZEB
6T1IA
6T1LA
6T1OA
6T6DA
6T6DB
6T6DC
6T6DD
6T8NA
6T8NB
6T9NA
6T9NB
6T9NC
6T9ND
6T9OA
6T9OB
6T9OC
6T9OD
6TCEA
6U04A
6U0AA
6U23A
6U23B
6U23C
6U23D
6U23E
6U23F
6U23G
6U23H
6U23I
6U23J
6U23K
6U23L
6U23M
6U23N
6U23O
6U23P
6U25A
6U2GA
6U2GB
6U2HA
6U2HB
6U2HC
6U2HD
6U2JA
6U2JB
6U2JC
6U2JD
6U2JE
6U2JF
6U2JG
6U2JH
6U2JI
6U2JJ
6U2JK
6U2JL
6U2JM
6U2JN
6U2JO
6U2JP
6U2KB
6U2WA
6U2WB
6U2WC
6U2WD
6U2WE
6U2WF
6U2WG
6U2WH
6U2WI
6U2WJ
6U2WK
6U2WL
6U2WM
6U2WN
6U2WO
6U2WP
6U2XA
6U2XB
6U2XC
6U2XD
6U2XE
6U2XF
6U2XG
6U2XH
6U3GA
6U3GB
6U3RA
6U3VA
6U3VB
6U3VC
6U3VD
6U4MA
6U62A
6U62B
6U62C
6U62D
6U62E
6U62F
6U62G
6U62H
6UCAA
6UCAB
6UCAC
6UCAD
6UCAE
6UCAF
6UCHA
6UE6A
6UE6B
6UE6C
6UE6D
6UE6E
6UE6F
6UE6G
6UE6H
6UEIA
6UEJA
6UHDA
6UHDB
6UIVA
6UIVB
6UIVC
6UIVD
6UIVE
6UIVF
6UIVG
6UIVH
6UIVI
6UIVJ
6UIVK
6UIWA
6UIWB
6UIWC
6UIWD
6UIWE
6UIWF
6UIWG
6UIWH
6UIWI
6UIWJ
6UIWK
6UIXA
6UIXB
6UIXC
6UIXD
6UIXE
6UIXF
6UIXG
6UIXH
6UIXI
6UIXJ
6UIXK
6UIXL
6UIXM
6UIXN
6UIXO
6UIXP
6UIXQ
6UIXR
6UIXS
6UIXT
6UIXU
6UIXV
6UMTA
6UMTB
6UMUA
6UMVA
6URCA
6URCB
6URGA
6URGB
6URGC
6URGF
6UUIC
6UUIX
6UYAA
6UYAB
6UYAC
6UYAD
6UYOA
6UYOC
6UYPA
6UYRA
6UYUA
6UYUC
6UYVA
6UYXA
6UYXC
6UYYA
6UZJA
7APIA
7APIB
7GSSA
7GSSB
966CA
9PAIA
9PAIB
