# Supplementary material for: A structural homology approach to identify potential cross-reactive antibody responses following SARS-CoV-2 infection
Source: Sci Rep. 2022 Jul 6;12:11388. doi: 10.1038/s41598-022-15225-3 (PMC9259575; doi:10.1038/s41598-022-15225-3)
Supplement: Supplementary file 3 — Supplementary Table 2. [file 41598_2022_15225_MOESM3_ESM.xlsx]

## Sheet: Sheet1
Entry #	PDB ID	Structure Title	PDB DOI	SARS CoV-2 Entity ID(s)
1	6LVN	Structure of the 2019-nCoV HR2 Domain	10.2210/pdb6LVN/pdb	Spike protein S2'
2	6LXT	Structure of post fusion core of 2019-nCoV S2 subunit	10.2210/pdb6LXT/pdb	Spike protein S2
3	6M03	The crystal structure of COVID-19 main protease in apo form	10.2210/pdb6M03/pdb	3C-like proteinase
4	6M0J	Crystal structure of SARS-CoV-2 spike receptor-binding domain bound with ACE2	10.2210/pdb6M0J/pdb	Spike protein S1
5	6M17	The 2019-nCoV RBD/ACE2-B0AT1 complex	10.2210/pdb6M17/pdb	Spike protein S1
6	6M3M	Crystal structure of SARS-CoV-2 nucleocapsid protein N-terminal RNA binding domain	10.2210/pdb6M3M/pdb	Nucleoprotein
7	6M71	SARS-Cov-2 RNA-dependent RNA polymerase in complex with cofactors	10.2210/pdb6M71/pdb	RNA-directed RNA polymerase; Non-structural protein 7; Non-structural protein 8
8	6VW1	Structure of SARS-CoV-2 chimeric receptor-binding domain complexed with its receptor human ACE2	10.2210/pdb6VW1/pdb	SARS-CoV-2 chimeric RBD
9	6VWW	Crystal Structure of NSP15 Endoribonuclease from SARS CoV-2	10.2210/pdb6VWW/pdb	Uridylate-specific endoribonuclease
10	6VXS	Crystal Structure of ADP ribose phosphatase of NSP3 from SARS CoV-2	10.2210/pdb6VXS/pdb	Non-structural protein 3
11	6VXX	Structure of the SARS-CoV-2 spike glycoprotein (closed state)	10.2210/pdb6VXX/pdb	Spike glycoprotein
12	6VYB	SARS-CoV-2 spike ectodomain structure (open state)	10.2210/pdb6VYB/pdb	Spike glycoprotein
13	6VYO	Crystal structure of RNA binding domain of nucleocapsid phosphoprotein from SARS coronavirus 2	10.2210/pdb6VYO/pdb	Nuceloprotein
14	6W01	The 1.9 A Crystal Structure of NSP15 Endoribonuclease from SARS CoV-2 in the Complex with a Citrate	10.2210/pdb6W01/pdb	Uridylate-specific endoribonuclease
15	6W02	Crystal Structure of ADP ribose phosphatase of NSP3 from SARS CoV-2 in the complex with ADP ribose	10.2210/pdb6W02/pdb	Non-structural protein 3
16	6W41	Crystal structure of SARS-CoV-2 receptor binding domain in complex with human antibody CR3022	10.2210/pdb6W41/pdb	Spike protein S1
17	6W4B	The crystal structure of Nsp9 RNA binding protein of SARS CoV-2	10.2210/pdb6W4B/pdb	Non-structural protein 9
18	6W4H	1.80 Angstrom Resolution Crystal Structure of NSP16 - NSP10 Complex from SARS-CoV-2	10.2210/pdb6W4H/pdb	2'-O-methyltransferase; Non-structural protein 10
19	6W61	Crystal Structure of the methyltransferase-stimulatory factor complex of NSP16 and NSP10 from SARS CoV-2	10.2210/pdb6W61/pdb	2'-O-methyltransferase; Non-structural protein 10
20	6W6Y	Crystal Structure of ADP ribose phosphatase of NSP3 from SARS CoV-2 in complex with AMP	10.2210/pdb6W6Y/pdb	Non-structural protein 3
21	6W75	1.95 Angstrom Resolution Crystal Structure of NSP10 - NSP16 Complex from SARS-CoV-2	10.2210/pdb6W75/pdb	2'-O-methyltransferase; Non-structural protein 10
22	6W9C	The crystal structure of papain-like protease of SARS CoV-2	10.2210/pdb6W9C/pdb	Non-structural protein 3
23	6W9Q	Peptide-bound SARS-CoV-2 Nsp9 RNA-replicase	10.2210/pdb6W9Q/pdb	3C-like proteinase peptide, Non-structural protein 9 fusion
24	6YB7	SARS-CoV-2 main protease with unliganded active site (2019-nCoV, coronavirus disease 2019, COVID-19)	10.2210/pdb6YB7/pdb	3C-like proteinase
25	6YI3	The N-terminal RNA-binding domain of the SARS-CoV-2 nucleocapsid phosphoprotein	10.2210/pdb6YI3/pdb	Nucleoprotein
26	7BTF	SARS-CoV-2 RNA-dependent RNA polymerase in complex with cofactors in reduced condition	10.2210/pdb7BTF/pdb	RNA-directed RNA polymerase; Non-structural protein 7; Non-structural protein 8

## Sheet: Sheet2
Supplementary Table 2: A complete list of all PDB accession codes and brief description of all the SARS-CoV-2 structures used in the analyses.
Entry #	PDB ID	Structure Title	PDB DOI	SARS CoV-2 Entity ID(s)	SARS-CoV-2 Strain/Isolate
18	6W4H	1.80 Angstrom Resolution Crystal Structure of NSP16 - NSP10 Complex from SARS-CoV-2	10.2210/pdb6W4H/pdb	2'-O-methyltransferase; Non-structural protein 10	SARS-CoV-2 isolate Wuhan-Hu-1 (NC_045512)
19	6W61	Crystal Structure of the methyltransferase-stimulatory factor complex of NSP16 and NSP10 from SARS CoV-2	10.2210/pdb6W61/pdb	2'-O-methyltransferase; Non-structural protein 10	N/A
21	6W75	1.95 Angstrom Resolution Crystal Structure of NSP10 - NSP16 Complex from SARS-CoV-2	10.2210/pdb6W75/pdb	2'-O-methyltransferase; Non-structural protein 10	SARS-CoV-2 isolate Wuhan-Hu-1 (NC_045512)
3	6M03	The crystal structure of COVID-19 main protease in apo form	10.2210/pdb6M03/pdb	3C-like proteinase	N/A
24	6YB7	SARS-CoV-2 main protease with unliganded active site (2019-nCoV, coronavirus disease 2019, COVID-19)	10.2210/pdb6YB7/pdb	3C-like proteinase	N/A
23	6W9Q	Peptide-bound SARS-CoV-2 Nsp9 RNA-replicase	10.2210/pdb6W9Q/pdb	3C-like proteinase peptide, Non-structural protein 9 fusion	N/A
10	6VXS	Crystal Structure of ADP ribose phosphatase of NSP3 from SARS CoV-2	10.2210/pdb6VXS/pdb	Non-structural protein 3	N/A
15	6W02	Crystal Structure of ADP ribose phosphatase of NSP3 from SARS CoV-2 in the complex with ADP ribose	10.2210/pdb6W02/pdb	Non-structural protein 3	N/A
20	6W6Y	Crystal Structure of ADP ribose phosphatase of NSP3 from SARS CoV-2 in complex with AMP	10.2210/pdb6W6Y/pdb	Non-structural protein 3	N/A
22	6W9C	The crystal structure of papain-like protease of SARS CoV-2	10.2210/pdb6W9C/pdb	Non-structural protein 3	N/A
17	6W4B	The crystal structure of Nsp9 RNA binding protein of SARS CoV-2	10.2210/pdb6W4B/pdb	Non-structural protein 9	N/A
13	6VYO	Crystal structure of RNA binding domain of nucleocapsid phosphoprotein from SARS coronavirus 2	10.2210/pdb6VYO/pdb	Nuceloprotein	N/A
6	6M3M	Crystal structure of SARS-CoV-2 nucleocapsid protein N-terminal RNA binding domain	10.2210/pdb6M3M/pdb	Nucleoprotein	SARS-CoV-2 isolate Wuhan-Hu-1
25	6YI3	The N-terminal RNA-binding domain of the SARS-CoV-2 nucleocapsid phosphoprotein	10.2210/pdb6YI3/pdb	Nucleoprotein	N/A
7	6M71	SARS-Cov-2 RNA-dependent RNA polymerase in complex with cofactors	10.2210/pdb6M71/pdb	RNA-directed RNA polymerase; Non-structural protein 7; Non-structural protein 8	N/A
26	7BTF	SARS-CoV-2 RNA-dependent RNA polymerase in complex with cofactors in reduced condition	10.2210/pdb7BTF/pdb	RNA-directed RNA polymerase; Non-structural protein 7; Non-structural protein 8	N/A
8	6VW1	Structure of SARS-CoV-2 chimeric receptor-binding domain complexed with its receptor human ACE2	10.2210/pdb6VW1/pdb	SARS-CoV-2 chimeric RBD	N/A
11	6VXX	Structure of the SARS-CoV-2 spike glycoprotein (closed state)	10.2210/pdb6VXX/pdb	Spike glycoprotein	N/A
12	6VYB	SARS-CoV-2 spike ectodomain structure (open state)	10.2210/pdb6VYB/pdb	Spike glycoprotein	N/A
4	6M0J	Crystal structure of SARS-CoV-2 spike receptor-binding domain bound with ACE2	10.2210/pdb6M0J/pdb	Spike protein S1	N/A
5	6M17	The 2019-nCoV RBD/ACE2-B0AT1 complex	10.2210/pdb6M17/pdb	Spike protein S1	N/A
16	6W41	Crystal structure of SARS-CoV-2 receptor binding domain in complex with human antibody CR3022	10.2210/pdb6W41/pdb	Spike protein S1	N/A
2	6LXT	Structure of post fusion core of 2019-nCoV S2 subunit	10.2210/pdb6LXT/pdb	Spike protein S2	BetaCoV/Wuhan/WIV04/2019
1	6LVN	Structure of the 2019-nCoV HR2 Domain	10.2210/pdb6LVN/pdb	Spike protein S2'	N/A
9	6VWW	Crystal Structure of NSP15 Endoribonuclease from SARS CoV-2	10.2210/pdb6VWW/pdb	Uridylate-specific endoribonuclease	N/A
14	6W01	The 1.9 A Crystal Structure of NSP15 Endoribonuclease from SARS CoV-2 in the Complex with a Citrate	10.2210/pdb6W01/pdb	Uridylate-specific endoribonuclease	N/A
