# Supplementary material for: A structural homology approach to identify potential cross-reactive antibody responses following SARS-CoV-2 infection
Source: Sci Rep. 2022 Jul 6;12:11388. doi: 10.1038/s41598-022-15225-3 (PMC9259575; doi:10.1038/s41598-022-15225-3)
Supplement: Supplementary file 6 — Supplementary Table 5. [file 41598_2022_15225_MOESM6_ESM.csv]

Supplementary Table 5: All alignment results from ProBiS; a full record of the matches including alignment lengths, chains and scores.
covid_pdb	covid_chain	human_pdb	human_chain	alignment_number	aligned_vertices	e_value	rmsd	sva	z_score	alignment_score
6LVN	A	5FV8	B	0	26	0	0.2	1.19	2.67	7.86
6LVN	A	2.00E+50	B	0	36	0	0.3	0.41	2.61	7.74
6LVN	A	2.00E+50	B	1	25	0	0.5	1.13	2.2	6.84
6LVN	A	2VM6	A	0	23	0	0.2	0.63	2.61	7.74
6LVN	A	2.00E+50	Q	0	39	0	0.4	0.7	2.54	7.59
6LVN	A	2.00E+50	Q	1	26	0	0.5	1.53	2.26	6.96
6LVN	A	2.00E+50	P	0	37	0	0.4	0.17	2.49	7.47
6LVN	A	3K9K	B	0	18	0.000001	0.1	0.9	2.48	7.45
6LVN	A	4Q5V	A	0	25	0	0.3	0.91	2.43	7.35
6LVN	A	3S9O	B	0	16	0.000007	0.1	1.54	2.41	7.3
6LVN	A	3S9O	B	1	23	0.00001	0.3	1.3	2.16	6.75
6LVN	A	5WHI	A	0	22	0	0.3	0.65	2.4	7.26
6LVN	A	2JIF	B	0	23	0.000001	0.2	1.08	2.37	7.21
6LVN	A	6MI3	B	0	32	0	0.4	1.27	2.37	7.21
6LVN	A	6MI3	B	1	23	0	0.3	0.5	2.29	7.03
6LVN	A	2JIF	C	0	23	0.000001	0.2	1.03	2.37	7.21
6LVN	A	5C9N	B	0	25	0.000002	0.2	1.04	2.37	7.2
6LVN	A	2.00E+50	A	0	45	0	0.7	0.5	2.37	7.2
6LVN	A	4KIK	B	0	13	0.000025	0.1	1.54	2.36	7.18
6LVN	A	6MI3	A	0	23	0	0.3	0.4	2.35	7.16
6LVN	A	6H6T	L	0	29	0.000001	0.3	1.15	2.34	7.13
6LVN	A	2RG8	A	0	22	0.000002	0.2	1.04	2.32	7.09
6LVN	A	5GOU	B	0	32	0.000003	0.3	1.36	2.31	7.08
6LVN	A	6H6T	K	0	34	0	0.4	0.93	2.31	7.07
6LVN	A	6H6T	J	0	33	0.000001	0.4	0.74	2.31	7.07
6LVN	A	3S84	B	0	19	0.000035	0.2	0.79	2.31	7.06
6LVN	A	2R17	D	0	16	0.000022	0.2	1.1	2.28	7
6LVN	A	6ABO	B	0	21	0.000004	0.2	1.27	2.28	7
6LVN	A	1T65	A	0	25	0.000073	0.2	0.87	2.27	6.98
6LVN	A	6F62	B	0	20	0.00006	0.2	0.57	2.27	6.97
6LVN	A	6EC0	A	0	32	0.000004	0.4	0.65	2.26	6.96
6LVN	A	6EC0	A	1	23	0.000483	0.2	0.68	2.13	6.68
6LVN	A	3K9J	B	0	18	0.000001	0.2	1.09	2.26	6.96
6LVN	A	3A2A	D	0	36	0.000017	0.4	0.88	2.25	6.95
6LVN	A	6E2J	A	0	31	0.000004	0.4	0.86	2.25	6.95
6LVN	A	6E2J	A	1	23	0.00068	0.2	1.09	2.09	6.59
6LVN	A	3A2A	B	0	36	0.000017	0.4	1.03	2.25	6.95
6LVN	A	6KE4	A	0	22	0.000012	0.2	1.18	2.25	6.95
6LVN	A	2Q13	A	0	25	0.000005	0.3	0.3	2.25	6.95
6LVN	A	5LTW	B	0	14	0.000523	0.1	0.62	2.25	6.94
6LVN	A	5LV0	A	0	23	0.000002	0.3	1.05	2.25	6.93
6LVN	A	4OYN	A	0	22	0.000013	0.2	1.33	2.24	6.93
6LVN	A	2JIF	D	0	21	0.00001	0.2	1.17	2.23	6.9
6LVN	A	2JIF	A	0	21	0.00001	0.2	1.37	2.23	6.9
6LVN	A	5LTW	I	0	14	0.000527	0.1	0.83	2.23	6.9
6LVN	A	5LTW	A	0	14	0.000527	0.1	0.73	2.23	6.9
6LVN	A	4L3I	A	0	29	0.000008	0.3	0.91	2.23	6.89
6LVN	A	5K9L	C	0	20	0	0.3	0.76	2.22	6.87
6LVN	A	6F62	A	0	20	0.000061	0.2	1.27	2.22	6.87
6LVN	A	5LTW	F	0	14	0.000527	0.1	0.79	2.21	6.86
6LVN	A	4L6Y	A	0	31	0.000016	0.4	0.27	2.21	6.86
6LVN	A	5LTW	J	0	14	0.000527	0.1	0.7	2.21	6.86
6LVN	A	2PIP	L	0	20	0.000072	0.2	1.06	2.21	6.85
6LVN	A	5K9L	B	0	20	0.000001	0.3	0.99	2.21	6.85
6LVN	A	5K9L	B	1	16	0.000007	0.3	0.64	2.08	6.56
6LVN	A	5WJ7	B	0	24	0.000186	0.2	0.58	2.21	6.85
6LVN	A	1RR8	C	0	19	0	0.3	1.25	2.21	6.84
6LVN	A	6IPC	J	0	31	0.000004	0.4	1.13	2.21	6.84
6LVN	A	5ITD	B	0	20	0.000424	0.2	1.03	2.2	6.83
6LVN	A	5LUZ	B	0	21	0.000003	0.3	1.23	2.2	6.83
6LVN	A	3EIJ	B	0	20	0.000004	0.3	1.43	2.19	6.81
6LVN	A	3IWP	A	0	17	0.000002	0.2	1.19	2.19	6.81
6LVN	A	4F9G	A	0	17	0.000014	0.2	1.48	2.19	6.81
6LVN	A	6F63	B	0	29	0.000005	0.4	0.89	2.19	6.8
6LVN	A	5KW1	B	0	19	0.000029	0.2	0.49	2.19	6.8
6LVN	A	5GU6	A	0	17	0	0.3	0.94	2.18	6.8
6LVN	A	6N3F	A	0	34	0.000001	0.5	0.94	2.18	6.79
6LVN	A	3NMD	E	0	23	0.00254	0.2	0.89	2.18	6.79
6LVN	A	3IWP	I	0	24	0.000286	0.2	1.38	2.18	6.79
6LVN	A	3IWP	D	0	17	0.000002	0.2	0.8	2.18	6.79
6LVN	A	3IWP	D	1	24	0.000284	0.3	1.52	2.05	6.5
6LVN	A	5K9L	D	0	19	0.000003	0.3	0.99	2.18	6.79
6LVN	A	3EIJ	A	0	21	0.000004	0.3	1.44	2.18	6.79
6LVN	A	4F9G	C	0	17	0.000014	0.2	1.48	2.18	6.78
6LVN	A	3IBJ	A	0	25	0	0.5	1.1	2.17	6.77
6LVN	A	4L3I	B	0	33	0.000016	0.4	0.73	2.17	6.77
6LVN	A	5GOU	M	0	27	0.000007	0.4	1.14	2.17	6.77
6LVN	A	6E2J	B	0	18	0.00003	0.2	0.68	2.17	6.77
6LVN	A	6HR2	B	0	26	0.000008	0.4	1.34	2.17	6.77
6LVN	A	1OW6	C	0	20	0.00001	0.3	1.32	2.17	6.77
6LVN	A	5K7B	C	0	19	0.000006	0.3	1.54	2.17	6.76
6LVN	A	6UUI	C	0	20	0.000343	0.2	0.81	2.16	6.75
6LVN	A	6UUI	C	1	21	0.000062	0.3	0.32	2.05	6.49
6LVN	A	3FR0	A	0	17	0.000183	0.2	0.62	2.16	6.74
6LVN	A	1K04	A	0	12	0.000082	0.1	0.63	2.16	6.74
6LVN	A	6G6J	D	0	18	0.00176	0.1	1.12	2.16	6.74
6LVN	A	3LS8	B	0	20	0.000332	0.2	1.36	2.16	6.73
6LVN	A	4Y99	B	0	27	0.000043	0.3	0.65	2.16	6.73
6LVN	A	6F5X	A	0	19	0.000044	0.2	0.74	2.15	6.73
6LVN	A	3IDH	A	0	23	0.000185	0.2	0.42	2.15	6.72
6LVN	A	2CN6	A	0	33	0.000003	0.5	1.07	2.15	6.72
6LVN	A	6F63	A	0	32	0.000007	0.5	1.21	2.15	6.72
6LVN	A	3P8C	E	0	19	0.000407	0.2	1.56	2.15	6.72
6LVN	A	1A36	A	0	21	0	0.4	0.77	2.15	6.71
6LVN	A	3UWT	A	0	21	0.000046	0.3	0.93	2.15	6.71
6LVN	A	4QL8	A	0	22	0.000071	0.3	0.84	2.14	6.71
6LVN	A	1K1F	F	0	27	0.000591	0.2	0.86	2.14	6.7
6LVN	A	6IPC	O	0	39	0.000004	0.6	1.39	2.14	6.69
6LVN	A	6F63	C	0	31	0.000007	0.5	0.68	2.13	6.69
6LVN	A	5LSK	A	0	26	0.000321	0.3	1.26	2.13	6.69
6LVN	A	4R32	A	0	25	0.000038	0.3	1.38	2.13	6.68
6LVN	A	1T2K	D	0	19	0.000002	0.3	1.01	2.13	6.68
6LVN	A	6IPP	A	0	25	0.000008	0.4	1.49	2.13	6.68
6LVN	A	6F1V	m	0	25	0.000568	0.2	0.73	2.13	6.67
6LVN	A	6F1V	m	1	16	0.000051	0.2	1.39	2.08	6.56
6LVN	A	2D7C	D	0	16	0.000024	0.2	0.99	2.13	6.67
6LVN	A	2D7C	D	1	20	0.000376	0.2	0.91	2.04	6.47
6LVN	A	5KW6	B	0	22	0.000081	0.3	0.94	2.13	6.67
6LVN	A	4BWN	B	0	21	0.000013	0.3	0.25	2.12	6.66
6LVN	A	1NHL	A	0	25	0.000062	0.3	1.07	2.12	6.66
6LVN	A	5UK8	B	0	21	0.000426	0.2	1.19	2.12	6.66
6LVN	B	2Z6M	D	0	37	0	0.2	1.55	2.66	7.85
6LVN	B	5FV8	A	0	26	0	0.2	0.34	2.65	7.82
6LVN	B	5FV8	A	1	25	0.000167	0.3	1.02	2.09	6.58
6LVN	B	2Z6M	A	0	35	0.000002	0.2	1.1	2.55	7.6
6LVN	B	2Z6M	G	0	35	0.000002	0.2	1.01	2.54	7.59
6LVN	B	3KCZ	B	0	18	0.000001	0.1	1.46	2.54	7.58
6LVN	B	3MUD	A	0	20	0	0.2	0.92	2.53	7.56
6LVN	B	6H6T	L	0	43	0	0.4	1.01	2.53	7.56
6LVN	B	6H6T	G	0	38	0	0.4	1.08	2.52	7.54
6LVN	B	2.00E+50	P	0	34	0	0.4	0.94	2.5	7.49
6LVN	B	6IPP	A	0	32	0.000001	0.3	1.33	2.5	7.48
6LVN	B	3KJD	A	0	18	0.000001	0.2	1.39	2.47	7.44
6LVN	B	2V66	E	0	24	0.000008	0.2	0.89	2.47	7.43
6LVN	B	2V66	E	1	20	0	0.4	1.43	2.17	6.76
6LVN	B	4TVJ	A	0	18	0.000001	0.2	1.36	2.45	7.39
6LVN	B	5MQ4	D	0	25	0.000511	0.1	0.44	2.45	7.38
6LVN	B	3MUD	B	0	20	0	0.2	0.75	2.44	7.37
6LVN	B	3MUD	B	1	21	0.00094	0.2	1.22	2.06	6.52
6LVN	B	2.00E+50	A	0	41	0	0.5	0.27	2.43	7.35
6LVN	B	2.00E+50	A	1	24	0	0.4	0.98	2.14	6.69
6LVN	B	4KIK	B	0	13	0.000025	0.1	1.36	2.43	7.35
6LVN	B	4KIK	B	1	22	0.000001	0.3	1.36	2.29	7.03
6LVN	B	3S9O	B	0	16	0.000008	0.1	1.22	2.43	7.34
6LVN	B	3S9O	B	1	21	0.000011	0.3	1.15	2.14	6.69
6LVN	B	2CN6	A	0	23	0.000013	0.2	1.14	2.43	7.33
6LVN	B	3KJD	B	0	18	0.000001	0.2	1.25	2.43	7.33
6LVN	B	2V66	B	0	23	0.000008	0.2	0.84	2.41	7.29
6LVN	B	2V66	B	1	17	0.000003	0.3	1.11	2.05	6.51
6LVN	B	2JIF	B	0	22	0.000001	0.2	0.73	2.41	7.29
6LVN	B	2JIF	C	0	23	0.000001	0.2	0.85	2.41	7.29
6LVN	B	2IU2	A	0	28	0.000001	0.3	1.3	2.4	7.28
6LVN	B	4DZ0	A	0	29	0.000007	0.2	1.46	2.4	7.28
6LVN	B	2Z6M	B	0	36	0	0.4	1.07	2.39	7.25
6LVN	B	5LU1	F	0	14	0.000547	0.1	1.3	2.38	7.24
6LVN	B	4DYX	A	0	37	0	0.4	1.32	2.38	7.23
6LVN	B	6MI3	B	0	31	0	0.4	0.94	2.38	7.22
6LVN	B	6MI3	B	1	24	0	0.6	0.76	2.09	6.59
6LVN	B	2.00E+50	B	0	27	0	0.4	1.14	2.37	7.22
6LVN	B	2.00E+50	B	1	39	0	0.6	0.68	2.31	7.08
6LVN	B	2.00E+50	B	2	27	0	0.4	1.35	2.31	7.06
6LVN	B	2.00E+50	Q	0	28	0	0.4	1.25	2.37	7.21
6LVN	B	2.00E+50	Q	1	33	0	0.5	1.15	2.35	7.16
6LVN	B	3RAU	B	0	21	0.000038	0.2	1.36	2.37	7.21
6LVN	B	1A36	A	0	21	0	0.3	0.77	2.37	7.2
6LVN	B	3A2A	A	0	36	0.000017	0.3	1.36	2.36	7.18
6LVN	B	6H6T	I	0	34	0	0.4	1.01	2.35	7.17
6LVN	B	1OW6	B	0	24	0.00001	0.2	1.25	2.35	7.16
6LVN	B	1OW6	B	1	15	0.00001	0.2	0.86	2.17	6.77
6LVN	B	2V66	D	0	24	0.000008	0.2	0.44	2.35	7.16
6LVN	B	2V66	D	1	22	0	0.3	1.31	2.27	6.99
6LVN	B	3EDV	B	0	24	0	0.3	1.55	2.33	7.13
6LVN	B	3EDV	B	1	21	0.000001	0.3	1.3	2.21	6.86
6LVN	B	6IPQ	A	0	25	0.000013	0.2	1.46	2.33	7.12
6LVN	B	5K9L	D	0	25	0.000001	0.3	0.68	2.32	7.09
6LVN	B	2D7C	C	0	15	0.000025	0.1	0.91	2.31	7.07
6LVN	B	2Z6M	H	0	34	0	0.5	1.02	2.3	7.05
6LVN	B	2V66	C	0	24	0.000008	0.2	1.49	2.3	7.05
6LVN	B	3Q4F	G	0	20	0	0.3	0.85	2.3	7.04
6LVN	B	4KIK	A	0	22	0.000001	0.3	1.35	2.29	7.04
6LVN	B	5GOU	F	0	26	0.000006	0.3	1.45	2.29	7.03
6LVN	B	5K9L	C	0	23	0.000001	0.3	0.91	2.29	7.03
6LVN	B	4N3X	D	0	20	0.000041	0.2	0.6	2.28	7.01
6LVN	B	5VTD	A	0	24	0.000072	0.2	1.49	2.28	7
6LVN	B	3H1V	X	0	26	0.000188	0.2	1.23	2.28	7
6LVN	B	4YTO	A	0	27	0.000005	0.3	1.33	2.27	6.98
6LVN	B	3A2A	D	0	33	0.000006	0.4	1.56	2.27	6.98
6LVN	B	2JIF	D	0	21	0.00001	0.2	1.01	2.26	6.97
6LVN	B	3NMD	E	0	21	0.00261	0.1	1.27	2.26	6.97
6LVN	B	3NMD	E	1	21	0.000237	0.2	0.58	2.15	6.71
6LVN	B	3NMD	E	2	22	0.000934	0.2	0.63	2.05	6.5
6LVN	B	1IK9	A	0	18	0.000004	0.2	0.77	2.26	6.97
6LVN	B	2Z6M	F	0	25	0.000018	0.3	1.44	2.26	6.96
6LVN	B	2Z6M	L	0	25	0.000018	0.3	1.56	2.26	6.96
6LVN	B	4L6Y	A	0	31	0.000012	0.3	0.29	2.26	6.95
6LVN	B	1OW6	A	0	23	0.00001	0.3	1.54	2.25	6.94
6LVN	B	5Z8U	A	0	27	0.000001	0.4	0.85	2.25	6.94
6LVN	B	3Q4F	C	0	18	0.000003	0.2	0.81	2.25	6.94
6LVN	B	2JIF	A	0	21	0.00001	0.2	1.25	2.25	6.93
6LVN	B	3AJP	A	0	21	0.000102	0.2	0.86	2.24	6.93
6LVN	B	6F62	B	0	20	0.000062	0.2	0.37	2.24	6.92
6LVN	B	1X79	C	0	20	0.000104	0.2	0.91	2.24	6.91
6LVN	B	5N26	A	0	22	0.000073	0.2	1.42	2.24	6.91
6LVN	B	6HK8	A	0	20	0.000009	0.2	1.25	2.24	6.91
6LVN	B	6F62	A	0	20	0.000062	0.2	0.81	2.23	6.91
6LVN	B	6JR0	D	0	15	0.000849	0.1	0.22	2.23	6.9
6LVN	B	6J7G	Q	0	29	0.000001	0.4	1.23	2.23	6.9
6LVN	B	3AJQ	A	0	30	0.000001	0.4	1.11	2.23	6.89
6LVN	B	6B8G	A	0	31	0.000001	0.4	1.44	2.23	6.89
6LVN	B	5WJ7	B	0	25	0.000192	0.2	0.33	2.23	6.89
6LVN	B	5CRU	B	0	22	0.000038	0.2	1.21	2.22	6.88
6LVN	B	3IDH	A	0	23	0.000752	0.2	1.08	2.22	6.88
6LVN	B	6IPC	O	0	38	0.000001	0.6	1.16	2.22	6.88
6LVN	B	5MK2	A	0	19	0.000302	0.2	1.21	2.22	6.87
6LVN	B	2FIC	A	0	21	0.0013	0.1	1	2.21	6.86
6LVN	B	1K05	B	0	16	0.000008	0.2	1.43	2.21	6.85
6LVN	B	1K05	B	1	20	0.000011	0.4	0.76	2.01	6.42
6LVN	B	6H6T	H	0	35	0.000001	0.5	1.34	2.21	6.85
6LVN	B	4L3I	B	0	28	0.000008	0.3	0.86	2.21	6.85
6LVN	B	6E2J	B	0	21	0.00751	0.1	0.99	2.21	6.85
6LVN	B	6UUI	C	0	20	0.000045	0.2	0.38	2.21	6.85
6LVN	B	5X7X	H	0	15	0.00083	0.1	0.33	2.2	6.84
6LVN	B	5LU1	A	0	15	0.000538	0.1	0.75	2.2	6.84
6LVN	B	1NHL	A	0	22	0.000001	0.3	1.17	2.2	6.83
6LVN	B	3S41	A	0	22	0.000755	0.2	1.18	2.2	6.83
6LVN	B	5CRV	B	0	17	0.000302	0.2	1.3	2.2	6.82
6LVN	B	5LTW	F	0	15	0.000543	0.1	0.68	2.19	6.81
6LVN	B	5LTW	E	0	15	0.00054	0.1	0.59	2.19	6.81
6LVN	B	5LU1	B	0	15	0.000547	0.1	0.76	2.19	6.81
6LVN	B	3F9M	A	0	23	0.000755	0.2	0.87	2.19	6.81
6LVN	B	2FIC	B	0	24	0.000167	0.2	1.23	2.19	6.81
6LVN	B	6IPC	I	0	38	0.000001	0.6	1.08	2.19	6.81
6LVN	B	5GOU	P	0	29	0.000006	0.4	1.05	2.19	6.81
6LVN	B	3II6	A	0	18	0.000004	0.2	0.88	2.19	6.8
6LVN	B	6J7G	J	0	27	0.000006	0.4	1.53	2.19	6.8
6LVN	B	6F5X	A	0	20	0.000045	0.2	0.56	2.19	6.8
6LVN	B	4F9G	A	0	17	0.000014	0.2	0.92	2.18	6.79
6LVN	B	5K7B	D	0	25	0.000001	0.4	0.96	2.18	6.79
6LVN	C	2VM6	A	0	22	0	0.2	1.21	2.57	7.65
6LVN	C	4Q5V	E	0	22	0	0.2	0.86	2.57	7.65
6LVN	C	2.00E+50	A	0	41	0	0.5	0.28	2.49	7.47
6LVN	C	2.00E+50	A	1	24	0	0.5	0.7	2.18	6.8
6LVN	C	3MUD	A	0	23	0.000081	0.1	0.93	2.49	7.46
6LVN	C	3MUD	A	1	29	0.00016	0.3	0.8	2.11	6.64
6LVN	C	5LU1	F	0	14	0.000516	0.1	1.11	2.48	7.44
6LVN	C	2.00E+50	B	0	44	0	0.5	0.32	2.47	7.43
6LVN	C	5LTW	J	0	14	0.000512	0.1	0.76	2.46	7.41
6LVN	C	2.00E+50	Q	0	34	0	0.4	0.63	2.46	7.41
6LVN	C	2O36	A	0	16	0.000001	0.1	1.08	2.45	7.39
6LVN	C	2.00E+50	P	0	38	0	0.5	0.17	2.45	7.38
6LVN	C	2.00E+50	P	1	24	0	0.5	0.53	2.19	6.81
6LVN	C	5LTW	A	0	14	0.000512	0.1	0.75	2.45	7.37
6LVN	C	5LTW	F	0	14	0.000512	0.1	0.78	2.43	7.35
6LVN	C	5C9N	B	0	22	0	0.2	0.99	2.43	7.35
6LVN	C	5LTW	I	0	14	0.000512	0.1	0.82	2.43	7.34
6LVN	C	5WHI	A	0	21	0	0.3	0.35	2.43	7.34
6LVN	C	4Q5V	A	0	23	0	0.2	1.13	2.43	7.33
6LVN	C	3A2A	D	0	35	0.000016	0.3	1.51	2.42	7.31
6LVN	C	5LTW	E	0	14	0.00051	0.1	0.69	2.41	7.3
6LVN	C	3A2A	B	0	35	0.000016	0.3	1.55	2.41	7.29
6LVN	C	5LU1	A	0	14	0.000507	0.1	0.89	2.4	7.27
6LVN	C	5LU1	B	0	14	0.000516	0.1	0.86	2.39	7.25
6LVN	C	5LTW	B	0	14	0.000507	0.1	0.68	2.38	7.24
6LVN	C	5K9L	C	0	31	0.000001	0.3	0.95	2.37	7.21
6LVN	C	3K9K	B	0	18	0.000001	0.2	0.95	2.36	7.19
6LVN	C	5MQ4	D	0	28	0.00268	0.1	1.28	2.34	7.15
6LVN	C	6H6T	K	0	26	0.000004	0.3	1.47	2.33	7.13
6LVN	C	1S4B	P	0	16	0.000001	0.2	1.17	2.32	7.09
6LVN	C	2FIC	B	0	31	0.000313	0.2	0.71	2.31	7.07
6LVN	C	6EC0	A	0	30	0.000004	0.3	0.3	2.31	7.07
6LVN	C	6EC0	A	1	23	0.00066	0.2	0.58	2.14	6.69
6LVN	C	4ZZX	A	0	18	0.000001	0.2	1.33	2.31	7.06
6LVN	C	6H6T	L	0	37	0	0.5	1.3	2.3	7.06
6LVN	C	4TVJ	A	0	18	0.000001	0.2	0.9	2.3	7.04
6LVN	C	3S9O	B	0	16	0.000007	0.2	1.49	2.3	7.04
6LVN	C	3IDH	A	0	20	0.00018	0.2	0.71	2.29	7.02
6LVN	C	2D7C	C	0	22	0.000365	0.2	1.54	2.28	7.02
6LVN	C	1T65	A	0	20	0.00007	0.2	1.44	2.27	6.99
6LVN	C	2JIF	B	0	20	0.000001	0.3	0.5	2.27	6.99
6LVN	C	6H6T	H	0	35	0	0.5	1.06	2.27	6.98
6LVN	C	2V66	D	0	23	0.000008	0.3	1.08	2.27	6.98
6LVN	C	4L6Y	A	0	30	0.000016	0.3	0.11	2.26	6.96
6LVN	C	6E2J	A	0	36	0	0.5	0.43	2.25	6.95
6LVN	C	3KJD	A	0	18	0.000001	0.2	1.08	2.25	6.94
6LVN	C	3KCZ	B	0	18	0.000001	0.3	1.06	2.25	6.94
6LVN	C	3P8C	D	0	29	0.000069	0.3	1.23	2.25	6.93
6LVN	C	6ABO	A	0	21	0.00368	0.1	0.75	2.24	6.92
6LVN	C	1RR8	C	0	20	0	0.3	1.54	2.24	6.91
6LVN	C	3S41	A	0	20	0.000181	0.2	1.31	2.23	6.89
6LVN	C	5GU7	C	0	17	0	0.3	1.29	2.22	6.88
6LVN	C	2GD7	B	0	25	0.00006	0.3	1.47	2.22	6.87
6LVN	C	3F2K	A	0	18	0.000001	0.3	1.22	2.21	6.84
6LVN	C	4L3I	A	0	28	0.000008	0.4	1.21	2.2	6.84
6LVN	C	3K9J	B	0	18	0.000001	0.3	0.97	2.2	6.84
6LVN	C	4UF5	A	0	18	0	0.3	1.52	2.2	6.84
6LVN	C	6J7G	H	0	33	0.000004	0.4	1.33	2.2	6.83
6LVN	C	1K05	B	0	20	0.00002	0.2	1.14	2.2	6.82
6LVN	C	1K05	B	1	16	0.000007	0.2	1.47	2.17	6.76
6LVN	C	3KJD	B	0	18	0.000001	0.3	0.83	2.19	6.81
6LVN	C	4QL8	A	0	27	0.000069	0.3	0.59	2.19	6.8
6LVN	C	3S84	B	0	18	0.000034	0.2	0.99	2.18	6.79
6LVN	C	4PH4	B	0	27	0.000164	0.3	0.78	2.18	6.79
6LVN	C	6ABO	B	0	25	0.000004	0.4	1.31	2.18	6.79
6LVN	C	6IPC	A	0	33	0.000004	0.5	1.18	2.18	6.78
6LVN	C	5OKF	A	0	14	0.000534	0.1	1.29	2.18	6.78
6LVN	C	4L3I	B	0	29	0.000011	0.4	0.83	2.18	6.78
6LVN	C	3W03	C	0	20	0.000003	0.3	0.96	2.18	6.78
6LVN	C	3IWP	I	0	24	0.000551	0.2	1.25	2.17	6.77
6LVN	C	2OZ7	A	0	29	0.00007	0.3	0.97	2.17	6.77
6LVN	C	3S84	A	0	18	0.000034	0.2	0.88	2.17	6.77
6LVN	C	5KW6	B	0	20	0.000028	0.2	0.86	2.17	6.77
6LVN	C	1FU1	A	0	20	0.000003	0.3	0.96	2.17	6.77
6LVN	C	3AY5	A	0	21	0.00425	0.1	1.38	2.17	6.76
6LVN	C	6H6T	I	0	28	0.000003	0.4	1.28	2.17	6.75
6LVN	C	4N3X	D	0	18	0.000077	0.2	0.31	2.16	6.75
6LVN	C	6OTN	A	0	18	0.000302	0.2	1.07	2.16	6.74
6LVN	C	3KCZ	A	0	17	0.000001	0.3	1.18	2.16	6.74
6LVN	C	3FR0	A	0	20	0.000178	0.2	1.17	2.16	6.73
6LVN	C	1R29	A	0	16	0.000068	0.2	0.76	2.15	6.73
6LVN	C	4DZ0	A	0	23	0.000009	0.3	0.72	2.15	6.73
6LVN	C	2JIF	D	0	19	0.00001	0.3	0.78	2.15	6.72
6LVN	C	5MQ4	F	0	27	0.00268	0.2	0.73	2.14	6.7
6LVN	C	2Q12	A	0	18	0.00007	0.2	0.81	2.14	6.69
6LVN	C	6HR2	B	0	26	0.000008	0.4	1.24	2.13	6.67
6LVN	C	3UWT	A	0	21	0.000044	0.3	1.05	2.13	6.67
6LVN	C	3IHY	D	0	27	0.000165	0.3	1.21	2.12	6.65
6LVN	C	2XOY	B	0	15	0.000189	0.2	1.29	2.12	6.65
6LVN	C	2Z6M	J	0	24	0.000006	0.4	0.99	2.12	6.64
6LVN	C	3LRA	A	0	22	0.000001	0.4	0.1	2.11	6.63
6LVN	C	5WJ7	B	0	24	0.000181	0.3	0.89	2.11	6.63
6LVN	C	1LT7	A	0	12	0.000051	0.2	0.56	2.11	6.63
6LVN	C	2XOC	B	0	15	0.000188	0.2	1.02	2.11	6.63
6LVN	C	6UUI	C	0	17	0.000333	0.2	0.81	2.11	6.63
6LVN	C	6UUI	C	1	23	0	0.5	1.57	2.11	6.62
6LVN	C	3NMD	E	0	22	0.00246	0.2	0.6	2.1	6.62
6LVN	C	1IK9	B	0	21	0.00347	0.2	0.61	2.1	6.62
6LVN	C	6F63	B	0	31	0.000007	0.5	1.14	2.1	6.62
6LVN	C	1GS4	A	0	19	0.000138	0.2	0.67	2.1	6.61
6LVN	C	6G6J	D	0	17	0.0017	0.1	0.89	2.1	6.61
6LVN	C	5CRV	A	0	17	0.000285	0.2	1.54	2.1	6.61
6LVN	C	6IPC	G	0	31	0.000004	0.5	1.29	2.1	6.6
6LVN	C	3KMC	B	0	31	0.000101	0.4	0.85	2.1	6.6
6LVN	C	2IU2	A	0	25	0.000004	0.4	1.07	2.1	6.6
6LVN	C	5KW1	B	0	19	0.000028	0.3	0.26	2.1	6.6
6LVN	D	2VM6	A	0	23	0	0.2	1.42	2.65	7.83
6LVN	D	2.00E+50	B	0	40	0	0.4	0.31	2.57	7.65
6LVN	D	2.00E+50	B	1	24	0	0.6	1.4	2.12	6.66
6LVN	D	5LU1	F	0	14	0.000532	0.1	1.36	2.52	7.53
6LVN	D	5LU1	A	0	14	0.000523	0.1	1.2	2.51	7.51
6LVN	D	2.00E+50	Q	0	37	0	0.4	0.6	2.49	7.48
6LVN	D	2.00E+50	Q	1	26	0	0.5	0.77	2.2	6.83
6LVN	D	2.00E+50	A	0	39	0	0.4	0.35	2.48	7.45
6LVN	D	2.00E+50	P	0	38	0	0.4	0.31	2.48	7.44
6LVN	D	5LTW	B	0	14	0.000523	0.1	1.09	2.46	7.41
6LVN	D	5LU1	B	0	14	0.000532	0.1	1.02	2.46	7.4
6LVN	D	5LTW	E	0	14	0.000525	0.1	1.08	2.44	7.36
6LVN	D	5LTW	A	0	14	0.000527	0.1	1.11	2.41	7.29
6LVN	D	1T65	A	0	29	0.000073	0.2	1.04	2.4	7.27
6LVN	D	5LTW	F	0	14	0.000527	0.1	1.1	2.4	7.27
6LVN	D	5OKF	A	0	14	0.00055	0.1	1.4	2.39	7.26
6LVN	D	5WHI	A	0	23	0	0.3	0.8	2.39	7.25
6LVN	D	2V66	D	0	23	0.000008	0.2	1.5	2.38	7.23
6LVN	D	5LTW	I	0	14	0.000527	0.1	1.15	2.37	7.22
6LVN	D	5LTW	J	0	14	0.000527	0.1	1.16	2.37	7.21
6LVN	D	5EXR	C	0	22	0	0.3	0.89	2.37	7.2
6LVN	D	5K9L	C	0	31	0.000001	0.3	0.98	2.34	7.15
6LVN	D	6E2J	A	0	30	0.000004	0.3	0.52	2.33	7.11
6LVN	D	6E2J	A	1	22	0.00068	0.3	1.02	2	6.39
6LVN	D	2JIF	C	0	23	0.000001	0.3	0.95	2.28	7.01
6LVN	D	6H6T	L	0	39	0	0.6	0.67	2.28	7.01
6LVN	D	6H6T	L	1	11	0.00109	0.1	0.78	2.09	6.59
6LVN	D	6EC0	A	0	31	0.000004	0.4	0.36	2.27	6.99
6LVN	D	6EC0	A	1	23	0.00068	0.2	0.85	2.13	6.68
6LVN	D	6H6T	H	0	39	0	0.6	1.1	2.27	6.99
6LVN	D	6H6T	H	1	11	0.00109	0.1	0.51	2.14	6.7
6LVN	D	2JIF	B	0	22	0.000001	0.3	0.7	2.25	6.95
6LVN	D	5K9L	B	0	30	0.000003	0.4	0.46	2.25	6.93
6LVN	D	3K9J	B	0	18	0.000001	0.2	1.04	2.24	6.93
6LVN	D	3A2A	D	0	35	0.000017	0.4	1.08	2.24	6.91
6LVN	D	4L6Y	A	0	30	0.000016	0.3	0.11	2.24	6.91
6LVN	D	4L6Y	A	1	24	0.000016	0.4	0.99	2.07	6.55
6LVN	D	3A2A	B	0	35	0.000017	0.4	1.23	2.24	6.91
6LVN	D	6UUI	C	0	25	0	0.4	0.86	2.23	6.9
6LVN	D	6UUI	C	1	19	0.000343	0.2	1.11	2.19	6.81
6LVN	D	3GM3	A	0	15	0.000005	0.2	1.27	2.23	6.89
6LVN	D	4DQY	C	0	15	0.000013	0.2	1.55	2.23	6.89
6LVN	D	4DQY	F	0	15	0.000013	0.2	1.56	2.22	6.87
6LVN	D	6FDY	U	0	19	0.000077	0.2	0.68	2.22	6.86
6LVN	D	5XWM	D	0	15	0.0012	0.1	0.51	2.21	6.86
6LVN	D	6JLB	B	0	18	0.000005	0.2	0.68	2.2	6.83
6LVN	D	4L3I	B	0	28	0.000011	0.3	0.74	2.2	6.82
6LVN	D	5KW6	B	0	20	0.000029	0.2	0.98	2.18	6.79
6LVN	D	6H6T	I	0	35	0	0.6	0.74	2.18	6.78
6LVN	D	6H6T	I	1	12	0.00109	0.1	0.94	2.14	6.7
6LVN	D	4L3I	A	0	27	0.000008	0.4	1.11	2.17	6.77
6LVN	D	3K9K	B	0	19	0.000001	0.3	0.76	2.17	6.76
6LVN	D	6F64	A	0	26	0.000007	0.4	0.77	2.17	6.76
6LVN	D	6H6T	G	0	11	0.00109	0.1	0.55	2.17	6.76
6LVN	D	6H6T	G	1	34	0	0.7	1	2.12	6.65
6LVN	D	3IWP	G	0	16	0.000002	0.2	1.1	2.17	6.76
6LVN	D	5GU7	C	0	17	0	0.3	0.38	2.17	6.75
6LVN	D	3NMD	E	0	22	0.00254	0.2	0.52	2.16	6.75
6LVN	D	3F2K	A	0	20	0.000001	0.3	1.53	2.16	6.75
6LVN	D	6KE4	A	0	12	0.00107	0.1	0.98	2.16	6.73
6LVN	D	2PIP	L	0	22	0.000072	0.3	0.78	2.15	6.73
6LVN	D	5GOU	M	0	32	0.000005	0.5	0.74	2.15	6.73
6LVN	D	2RG8	A	0	21	0	0.4	0.78	2.15	6.71
6LVN	D	2RG8	A	1	20	0.000016	0.3	0.57	2.04	6.48
6LVN	D	6B8G	A	0	12	0.00109	0.1	0.71	2.15	6.71
6LVN	D	2JIF	D	0	21	0.00001	0.3	1.15	2.14	6.71
6LVN	D	3AY5	A	0	23	0.00311	0.2	1.43	2.14	6.7
6LVN	D	3UWT	A	0	21	0.000046	0.3	1.13	2.14	6.7
6LVN	D	3IWP	I	0	25	0.000144	0.3	1.12	2.14	6.7
6LVN	D	6KE2	A	0	12	0.00107	0.1	0.79	2.14	6.69
6LVN	D	6KE2	A	1	31	0.000004	0.6	1	2.02	6.44
6LVN	D	1K1F	E	0	33	0.000002	0.5	0.7	2.14	6.69
6LVN	D	3EDV	A	0	23	0.000001	0.4	1.47	2.14	6.69
6LVN	D	4BPX	D	0	19	0.000294	0.2	1.21	2.13	6.68
6LVN	D	6H6T	K	0	11	0.00109	0.1	0.77	2.13	6.68
6LVN	D	3KMC	B	0	32	0.000104	0.4	0.95	2.13	6.67
6LVN	D	6O1D	D	0	15	0.000842	0.1	0.67	2.12	6.66
6LVN	D	5MQ4	F	0	28	0.00276	0.2	0.95	2.12	6.65
6LVN	D	5VTD	A	0	12	0.00109	0.1	0.8	2.12	6.65
6LVN	D	1R29	A	0	16	0.00007	0.2	0.68	2.12	6.64
6LVN	D	5KW1	B	0	18	0.000029	0.2	0.38	2.11	6.64
6LVN	D	4QL8	A	0	27	0.000071	0.3	0.75	2.11	6.64
6LVN	D	1E7K	A	0	21	0.000284	0.2	0.66	2.11	6.63
6LVN	D	3NMD	C	0	23	0.00264	0.2	0.34	2.11	6.63
6LVN	D	4BPU	B	0	19	0.00005	0.2	0.55	2.11	6.63
6LVN	D	3LS8	A	0	20	0.00034	0.2	1.52	2.11	6.62
6LVN	D	5XF3	D	0	15	0.000851	0.1	0.93	2.11	6.62
6LVN	D	6F63	A	0	31	0.000007	0.5	0.92	2.1	6.62
6LVN	D	5I4Z	B	0	18	0.000168	0.2	0.11	2.1	6.62
6LVN	D	4JXF	A	0	16	0.000007	0.3	1.54	2.1	6.62
6LVN	D	6G6J	D	0	17	0.00176	0.1	0.71	2.1	6.62
6LVN	D	3L0V	B	0	33	0.000052	0.4	0.86	2.1	6.61
6LVN	D	4DYX	A	0	12	0.00109	0.1	0.8	2.1	6.61
6LVN	D	4DYX	A	1	36	0.000005	0.7	1.3	2.04	6.49
6LVN	D	3B65	A	0	24	0.000072	0.3	0.94	2.1	6.61
6LVN	D	5YEW	C	0	18	0	0.4	0.99	2.1	6.61
6LVN	D	4EF5	A	0	16	0.000014	0.2	0.74	2.1	6.6
6LVN	D	1K1F	F	0	26	0.000591	0.3	0.96	2.1	6.6
6LVN	D	2IU2	A	0	30	0.000005	0.5	0.98	2.1	6.6
6LVN	D	4JKQ	A	0	17	0.00001	0.3	1.16	2.1	6.6
6LVN	D	6IPQ	A	0	11	0.00106	0.1	0.49	2.1	6.6
6LVN	D	6IPQ	A	1	26	0.000009	0.5	0.19	2.02	6.44
6LVN	D	1K05	B	0	18	0.000021	0.3	0.96	2.09	6.6
6LVN	D	3IV1	B	0	19	0.00276	0.2	1.12	2.09	6.59
6LVN	D	3IV1	E	0	19	0.00276	0.2	1.13	2.09	6.59
6LVN	D	6J7G	f	0	33	0.000006	0.5	0.63	2.09	6.59
6LVN	D	6F63	C	0	29	0.000007	0.5	0.24	2.09	6.58
6LVN	D	5K7B	D	0	20	0.000002	0.4	0.9	2.09	6.58
6LVN	D	2Z6M	J	0	31	0.000009	0.5	1.18	2.09	6.58
6LVN	D	2Q13	A	0	21	0.000055	0.3	0.45	2.09	6.58
6LVN	D	3IV1	G	0	19	0.00276	0.2	0.71	2.08	6.57
6LVN	D	2Z6M	D	0	31	0.000009	0.5	1.16	2.08	6.57
6LVN	D	1K1F	C	0	28	0.000591	0.3	0.81	2.08	6.57
6LVN	D	5EOF	A	0	16	0.000934	0.2	1.09	2.08	6.56
6LXT	A	6CS2	C	0	93	0	0.4	1.06	3.78	10.33
6LXT	A	6CS2	C	1	80	0	0.6	1.01	3.53	9.77
6LXT	A	6CS2	C	2	105	0	1	1.22	3.46	9.62
6LXT	A	6CS2	C	3	64	0	1.8	1.46	2.96	8.5
6LXT	A	6CS2	C	4	34	0	2.3	0.69	2.04	6.47
6LXT	A	6CS2	A	0	105	0	0.5	0.96	3.73	10.22
6LXT	A	6CS2	A	1	87	0	1	1.08	3.37	9.41
6LXT	A	6CS2	A	2	72	0	1.2	0.28	3.19	9.03
6LXT	A	6CS2	A	3	32	0	1.5	0.6	2.26	6.97
6LXT	A	6CS2	B	0	83	0	0.7	0.62	3.51	9.73
6LXT	A	6CS2	B	1	102	0	1.3	0.64	3.31	9.29
6LXT	A	6CS2	B	2	76	0	1.1	1.53	3.24	9.14
6LXT	A	6CS2	B	3	71	0	2.9	0.86	2.79	8.14
6LXT	A	2.00E+50	P	0	32	0	0.2	1.14	2.68	7.89
6LXT	A	2.00E+50	A	0	33	0	0.2	1.1	2.64	7.8
6LXT	A	6A9P	C	0	28	0	0.3	1.1	2.59	7.69
6LXT	A	3KQG	A	0	26	0	0.3	0.97	2.47	7.44
6LXT	A	6F0X	Z	0	25	0.000001	0.2	0.87	2.46	7.41
6LXT	A	5ME8	B	0	23	0	0.3	0.51	2.41	7.3
6LXT	A	5ME8	A	0	23	0	0.3	0.76	2.41	7.3
6LXT	A	5ME8	A	1	21	0.000048	0.3	1.2	2.02	6.44
6LXT	A	4Q5V	A	0	30	0	0.4	0.92	2.37	7.2
6LXT	A	1XAW	A	0	27	0	0.4	0.59	2.36	7.18
6LXT	A	1XAW	A	1	24	0	0.3	0.19	2.28	7
6LXT	A	1XAW	A	2	24	0.000017	0.3	1.05	2.22	6.88
6LXT	A	3CI9	B	0	33	0.00001	0.3	0.53	2.36	7.18
6LXT	A	3MQ7	B	0	31	0.000008	0.3	0.94	2.34	7.14
6LXT	A	2VFX	D	0	19	0.000001	0.2	0.26	2.33	7.13
6LXT	A	2W83	C	0	26	0.000235	0.2	0.94	2.33	7.12
6LXT	A	3MQ7	E	0	30	0.000008	0.3	1.05	2.33	7.12
6LXT	A	6A9P	A	0	28	0	0.5	0.71	2.33	7.12
6LXT	A	6F0X	B	0	21	0.000047	0.2	1.41	2.31	7.08
6LXT	A	5KIY	B	0	21	0	0.3	0.83	2.3	7.04
6LXT	A	5KIY	B	1	19	0.000058	0.2	1.15	2.21	6.84
6LXT	A	3MQ7	I	0	22	0.000008	0.2	0.57	2.29	7.04
6LXT	A	3L4G	L	0	24	0.000003	0.3	1.08	2.28	7.01
6LXT	A	3MQ7	L	0	32	0.000008	0.3	1.1	2.28	7.01
6LXT	A	1Q0P	A	0	21	0	0.3	0.79	2.28	7
6LXT	A	3MQ7	H	0	31	0.000008	0.3	1.11	2.27	7
6LXT	A	3L4G	D	0	24	0.000003	0.3	1.44	2.27	6.99
6LXT	A	3MQ7	F	0	31	0.000008	0.3	0.97	2.26	6.97
6LXT	A	4DKD	B	0	22	0.000001	0.3	1.45	2.26	6.96
6LXT	A	3II6	D	0	20	0.000016	0.2	1.46	2.26	6.96
6LXT	A	6DEW	C	0	19	0.000042	0.2	0.92	2.24	6.93
6LXT	A	2W8Y	B	0	16	0.000157	0.1	1.05	2.24	6.93
6LXT	A	1K04	A	0	23	0.000045	0.2	0.75	2.24	6.92
6LXT	A	2C74	A	0	23	0.000001	0.3	0.29	2.23	6.9
6LXT	A	5VPB	B	0	22	0.00239	0.1	1.44	2.23	6.9
6LXT	A	2C63	C	0	26	0.000002	0.3	0.3	2.23	6.89
6LXT	A	3MQ7	A	0	22	0.000008	0.3	0.49	2.22	6.87
6LXT	A	1OW6	A	0	23	0.000043	0.2	0.74	2.22	6.86
6LXT	A	5KIU	A	0	20	0.000134	0.2	0.85	2.21	6.85
6LXT	A	1ZUC	A	0	16	0.000158	0.2	1.19	2.2	6.83
6LXT	A	3S4R	B	0	21	0.000002	0.3	1	2.19	6.8
6LXT	A	3S4R	B	1	24	0	0.5	0.59	2.08	6.57
6LXT	A	6DEW	F	0	19	0.000041	0.2	0.72	2.18	6.78
6LXT	A	2VFX	A	0	16	0.000023	0.2	0.76	2.17	6.77
6LXT	A	6A9P	D	0	26	0.000046	0.3	0.75	2.17	6.75
6LXT	A	2C63	D	0	22	0.000002	0.3	0.37	2.16	6.75
6LXT	A	2C63	B	0	21	0.000001	0.4	0.6	2.16	6.75
6LXT	A	3MQ7	C	0	21	0.000008	0.3	1.45	2.16	6.74
6LXT	A	1RTK	A	0	15	0.000014	0.2	0.3	2.14	6.7
6LXT	A	5IUD	G	0	25	0.000001	0.4	1.44	2.14	6.7
6LXT	A	2Q2F	A	0	16	0.000249	0.2	0.37	2.14	6.7
6LXT	A	3CI9	A	0	29	0.000028	0.4	1.32	2.14	6.69
6LXT	A	4Y5O	B	0	27	0.000438	0.3	0.45	2.14	6.69
6LXT	A	1ZAG	C	0	19	0.000031	0.2	1.24	2.13	6.68
6LXT	A	1RS0	A	0	15	0.000014	0.2	0.51	2.13	6.68
6LXT	A	5K9L	C	0	19	0.00001	0.3	1.13	2.13	6.67
6LXT	A	4Q5V	E	0	29	0	0.8	0.82	2.13	6.67
6LXT	A	6DEW	B	0	16	0.000085	0.2	1.01	2.12	6.65
6LXT	A	3W8H	A	0	19	0.000489	0.2	0.57	2.11	6.64
6LXT	A	6EJL	B	0	26	0.000052	0.3	0.46	2.11	6.64
6LXT	A	3A2A	D	0	35	0.000144	0.4	0.8	2.11	6.63
6LXT	A	3A2A	A	0	34	0.000144	0.4	0.38	2.11	6.63
6LXT	A	1MQB	A	0	22	0.00277	0.2	0.79	2.11	6.63
6LXT	A	2C63	A	0	20	0.000002	0.3	0.08	2.11	6.63
6LXT	A	3A2A	C	0	34	0.000144	0.4	0.2	2.11	6.62
6LXT	A	5D39	C	0	21	0.000015	0.3	0.37	2.1	6.61
6LXT	A	6OFP	B	0	27	0.00355	0.2	1.23	2.1	6.61
6LXT	A	2DSB	C	0	25	0.00284	0.2	0.64	2.1	6.6
6LXT	A	4L2W	B	0	23	0.000002	0.4	0.65	2.1	6.6
6LXT	A	4PZG	A	0	18	0.000006	0.3	0.54	2.09	6.6
6LXT	A	5D67	C	0	25	0.00271	0.2	0.98	2.09	6.59
6LXT	A	6BH8	A	0	26	0.000052	0.4	1.15	2.09	6.59
6LXT	A	6BH8	B	0	26	0.000052	0.4	1.15	2.09	6.59
6LXT	A	4ZW9	A	0	19	0.000027	0.3	0.64	2.09	6.59
6LXT	A	2VFX	H	0	20	0.000017	0.3	0.25	2.09	6.59
6LXT	A	5SYT	A	0	26	0.000053	0.4	1.15	2.09	6.59
6LXT	A	4CEM	A	0	17	0.000763	0.2	1.42	2.08	6.57
6LXT	A	4PXJ	B	0	25	0.00151	0.2	1	2.08	6.57
6LXT	A	3RQS	B	0	21	0.000036	0.3	0.26	2.08	6.56
6LXT	A	4DZO	B	0	34	0.000055	0.5	0.63	2.08	6.56
6LXT	A	4RQN	C	0	13	0.000578	0.1	0.72	2.08	6.56
6LXT	A	6DRD	G	0	24	0.000076	0.3	1.11	2.08	6.56
6LXT	A	5K9L	A	0	17	0.00001	0.3	1.19	2.08	6.56
6LXT	A	6AOZ	C	0	24	0.000725	0.2	0.67	2.08	6.56
6LXT	A	6DEW	E	0	15	0.000085	0.2	0.93	2.08	6.55
6LXT	A	5X7X	D	0	29	0.000322	0.3	1.17	2.07	6.55
6LXT	A	4W7Z	B	0	18	0.000224	0.2	1.02	2.07	6.55
6LXT	A	4N7G	A	0	24	0.000204	0.3	0.63	2.06	6.53
6LXT	A	6DEW	D	0	16	0.000084	0.2	1.29	2.06	6.52
6LXT	A	5OI7	A	0	24	0.00011	0.3	1.45	2.06	6.52
6LXT	A	4DNK	B	0	22	0.000037	0.3	0.78	2.06	6.52
6LXT	A	2.00E+50	Q	0	34	0	0.9	1.3	2.06	6.52
6LXT	A	4BKP	C	0	19	0.000007	0.3	0.98	2.05	6.49
6LXT	A	5X7X	H	0	30	0.000315	0.4	0.74	2.05	6.49
6LXT	A	4CZZ	B	0	26	0.00006	0.4	0.65	2.05	6.49
6LXT	A	4L2W	D	0	24	0.000335	0.3	0.95	2.05	6.49
6LXT	A	6A9P	B	0	23	0.000046	0.3	0.54	2.05	6.49
6LXT	A	4DNK	A	0	22	0.000037	0.3	1.11	2.05	6.49
6LXT	A	2BQ0	A	0	22	0.000037	0.3	0.93	2.05	6.49
6LXT	A	3TYY	A	0	25	0.000093	0.4	1.49	2.05	6.49
6LXT	A	4Y5U	A	0	22	0.000008	0.4	1.42	2.04	6.48
6LXT	A	1M7K	A	0	25	0.000009	0.4	0.83	2.04	6.48
6LXT	B	6CS2	C	0	112	0	0.4	0.61	3.88	10.54
6LXT	B	6CS2	C	1	92	0	0.4	1.56	3.74	10.25
6LXT	B	6CS2	C	2	83	0	0.8	1.23	3.43	9.56
6LXT	B	6CS2	B	0	95	0	0.6	0.69	3.59	9.91
6LXT	B	6CS2	B	1	80	0	0.9	0.78	3.39	9.46
6LXT	B	6CS2	B	2	78	0	1.3	1.36	3.19	9.02
6LXT	B	6CS2	A	0	76	0	0.7	1.14	3.44	9.58
6LXT	B	6CS2	A	1	93	0	1.4	0.61	3.23	9.12
6LXT	B	6CS2	A	2	72	0	1.2	0.3	3.19	9.03
6LXT	B	6CS2	A	3	61	0	1.8	1.52	2.93	8.46
6LXT	B	6CS2	A	4	65	0	2.3	1.14	2.85	8.26
6LXT	B	2.00E+50	P	0	39	0	0.3	0.95	2.63	7.79
6LXT	B	2.00E+50	A	0	37	0	0.3	0.8	2.6	7.71
6LXT	B	2.00E+50	Q	0	34	0	0.3	0.53	2.49	7.46
6LXT	B	3KQG	A	0	25	0	0.3	1.21	2.46	7.41
6LXT	B	1K04	A	0	22	0.00035	0.1	1.4	2.41	7.3
6LXT	B	1Q0P	A	0	22	0	0.2	0.59	2.39	7.24
6LXT	B	3MQ7	I	0	28	0.000008	0.2	0.84	2.37	7.22
6LXT	B	2VM6	A	0	23	0	0.3	0.58	2.37	7.22
6LXT	B	5ME8	B	0	23	0	0.3	0.35	2.35	7.15
6LXT	B	3MQ7	B	0	32	0.000008	0.3	0.84	2.35	7.15
6LXT	B	3MQ7	L	0	32	0.000008	0.3	0.84	2.32	7.11
6LXT	B	3MQ7	A	0	30	0.000008	0.3	1.08	2.32	7.09
6LXT	B	2.00E+50	B	0	40	0	0.6	0.55	2.32	7.09
6LXT	B	5FV8	B	0	27	0	0.4	0.63	2.31	7.08
6LXT	B	3L4G	L	0	24	0.000003	0.3	0.23	2.3	7.06
6LXT	B	3MQ7	E	0	28	0.000008	0.3	0.61	2.3	7.05
6LXT	B	3MQ7	E	1	17	0.000011	0.2	0.95	2.21	6.86
6LXT	B	6BC8	A	0	18	0.000046	0.2	0.99	2.29	7.03
6LXT	B	1XAW	A	0	27	0	0.5	1.17	2.28	7.01
6LXT	B	1XAW	A	1	23	0	0.3	1.4	2.25	6.94
6LXT	B	3MQ7	F	0	31	0.000008	0.3	0.72	2.27	6.98
6LXT	B	2Z6M	F	0	19	0.0066	0.1	1.46	2.26	6.97
6LXT	B	1J1D	C	0	25	0.000028	0.3	1.56	2.25	6.95
6LXT	B	3FAY	A	0	25	0.000008	0.3	0.65	2.23	6.9
6LXT	B	4QOT	B	0	22	0.000328	0.2	0.87	2.22	6.88
6LXT	B	5L3Q	C	0	22	0.00266	0.1	1.21	2.22	6.87
6LXT	B	6DEW	C	0	19	0.000042	0.2	0.63	2.21	6.86
6LXT	B	3S4R	B	0	22	0.000002	0.3	1.17	2.21	6.84
6LXT	B	5KIU	A	0	19	0.000133	0.2	0.76	2.2	6.83
6LXT	B	5KIY	B	0	19	0.000058	0.2	1.42	2.2	6.83
6LXT	B	5VPB	B	0	22	0.00238	0.1	0.49	2.2	6.82
6LXT	B	3MQ7	G	0	19	0.000008	0.2	1.21	2.19	6.8
6LXT	B	5C65	A	0	23	0	0.4	0.43	2.18	6.8
6LXT	B	4JZL	C	0	20	0.000304	0.2	1.04	2.18	6.79
6LXT	B	5VPC	D	0	22	0.00226	0.2	0.19	2.18	6.78
6LXT	B	2Q2F	A	0	16	0.000247	0.2	0.72	2.18	6.78
6LXT	B	3J7Y	Y	0	19	0.0034	0.1	1.01	2.17	6.77
6LXT	B	3F1I	H	0	24	0	0.4	1.49	2.17	6.76
6LXT	B	3W8H	A	0	18	0.000486	0.2	1.32	2.15	6.72
6LXT	B	5VPB	D	0	21	0.00238	0.2	0.44	2.15	6.72
6LXT	B	6DEW	F	0	19	0.000041	0.2	0.44	2.15	6.71
6LXT	B	4NVP	A	0	21	0.000011	0.3	1.29	2.14	6.71
6LXT	B	6JR0	H	0	27	0.000905	0.2	0.64	2.14	6.69
6LXT	B	6DEW	B	0	16	0.000085	0.2	0.84	2.13	6.68
6LXT	B	2WH5	E	0	17	0.000156	0.2	1.07	2.12	6.66
6LXT	B	3MQ7	J	0	16	0.000044	0.2	0.98	2.12	6.66
6LXT	B	3MQ7	H	0	22	0.000008	0.3	1.22	2.12	6.66
6LXT	B	6OFP	A	0	23	0.000003	0.4	0.23	2.12	6.65
6LXT	B	1ZAG	C	0	19	0.000031	0.3	1.4	2.12	6.65
6LXT	B	6JR0	D	0	26	0.000895	0.2	0.81	2.12	6.65
6LXT	B	4L2W	B	0	23	0.000002	0.4	0.34	2.12	6.65
6LXT	B	4ZWC	B	0	23	0	0.5	0.58	2.11	6.64
6LXT	B	4GIW	B	0	19	0.000115	0.2	1.09	2.11	6.63
6LXT	B	4ZW9	A	0	19	0.000027	0.3	1	2.11	6.63
6LXT	B	1AX8	A	0	21	0.000023	0.3	0.8	2.1	6.62
6LXT	B	6A70	F	0	25	0.00001	0.4	0.68	2.1	6.61
6LXT	B	3NUN	A	0	26	0.000358	0.3	1.49	2.1	6.61
6LXT	B	5ENH	A	0	24	0.000038	0.3	0.73	2.1	6.6
6LXT	B	6DEW	E	0	15	0.000085	0.2	0.6	2.1	6.6
6LXT	B	4PZG	A	0	18	0.000006	0.3	0.84	2.09	6.59
6LXT	B	5XWM	A	0	12	0.000005	0.2	1.04	2.09	6.59
6LXT	B	2D4C	B	0	19	0.000599	0.2	1.43	2.09	6.58
6LXT	B	6IPC	H	0	16	0.000023	0.2	1.07	2.08	6.57
6LXT	B	1K05	A	0	18	0.00131	0.2	1.29	2.08	6.56
6LXT	B	6AP0	A	0	21	0.000002	0.4	1.36	2.08	6.56
6LXT	B	3RWQ	A	0	24	0.000358	0.3	1.18	2.08	6.55
6LXT	B	6Q6J	A	0	23	0.000035	0.3	0.99	2.07	6.55
6LXT	B	1RTK	A	0	15	0.000014	0.2	0.75	2.07	6.55
6LXT	B	3ZM3	A	0	20	0.000125	0.3	0.68	2.07	6.54
6LXT	B	6IPC	J	0	18	0.000032	0.3	0.56	2.07	6.53
6LXT	B	3ZM2	A	0	18	0.000125	0.2	1.06	2.06	6.53
6LXT	B	5X7X	H	0	26	0.000313	0.3	1.23	2.06	6.52
6LXT	B	2C63	D	0	34	0.000007	0.6	0.43	2.06	6.52
6LXT	B	2O8B	A	0	23	0.000379	0.3	1.27	2.06	6.52
6LXT	B	5OI7	A	0	23	0.000109	0.3	1.14	2.06	6.52
6LXT	B	5OI7	B	0	22	0.000109	0.3	0.86	2.06	6.51
6LXT	B	3A2A	A	0	37	0.000143	0.5	0.8	2.06	6.51
6LXT	B	3A2A	B	0	33	0.000143	0.4	0.94	2.05	6.51
6LXT	B	3A2A	D	0	33	0.000143	0.4	0.79	2.05	6.51
6LXT	B	5X7X	D	0	28	0.000451	0.3	0.98	2.05	6.5
6LXT	B	6NUI	A	0	22	0.000031	0.3	1.32	2.05	6.5
6LXT	B	3A2A	C	0	37	0.000143	0.5	1.04	2.05	6.5
6LXT	B	6N2P	J	0	18	0.000856	0.2	1.42	2.05	6.5
6LXT	B	6N2P	B	0	18	0.000856	0.2	1.42	2.05	6.5
6LXT	B	6N2P	C	0	18	0.000856	0.2	1.42	2.05	6.5
6LXT	B	1M7K	A	0	25	0.000009	0.4	1.41	2.05	6.5
6LXT	B	6MI3	A	0	21	0.000108	0.3	0.58	2.05	6.49
6LXT	B	2WH5	F	0	16	0.000156	0.2	1.57	2.05	6.49
6LXT	B	3ZM1	A	0	18	0.000125	0.2	1	2.05	6.49
6LXT	B	3FEX	A	0	29	0.000011	0.5	1.26	2.04	6.48
6LXT	B	6JT2	B	0	35	0.000068	0.5	0.76	2.04	6.48
6LXT	B	6A70	A	0	26	0.00001	0.5	0.62	2.04	6.48
6LXT	B	4JZL	A	0	21	0.000304	0.3	0.98	2.04	6.48
6LXT	B	5D2D	A	0	24	0.000203	0.3	0.49	2.04	6.47
6LXT	B	6DRD	G	0	23	0.000076	0.3	1.24	2.04	6.47
6LXT	B	2M32	A	0	24	0.000474	0.3	1.08	2.04	6.47
6LXT	B	2BQ0	A	0	23	0.000144	0.3	0.84	2.04	6.47
6LXT	B	4DNK	A	0	23	0.000145	0.3	0.64	2.03	6.46
6LXT	B	6MG3	A	0	19	0.00341	0.2	0.17	2.03	6.46
6LXT	C	6CS2	B	0	109	0	0.8	1.13	3.57	9.87
6LXT	C	6CS2	B	1	80	0	0.7	1.21	3.5	9.71
6LXT	C	6CS2	B	2	102	0	1.4	1.02	3.28	9.23
6LXT	C	6CS2	B	3	59	0	2.8	1.5	2.72	7.99
6LXT	C	6CS2	C	0	80	0	0.6	1.2	3.55	9.81
6LXT	C	6CS2	C	1	102	0	1	1.1	3.45	9.59
6LXT	C	6CS2	A	0	86	0	0.8	0.95	3.47	9.64
6LXT	C	6CS2	A	1	77	0	0.7	1.17	3.45	9.59
6LXT	C	6CS2	A	2	92	0	2.1	0.66	3.05	8.71
6LXT	C	6CS2	A	3	64	0	1.7	0.74	2.98	8.56
6LXT	C	6CS2	A	4	37	0	0.6	1.3	2.78	8.11
6LXT	C	6A9P	C	0	27	0	0.2	0.21	2.64	7.79
6LXT	C	6A9P	A	0	31	0	0.3	0.78	2.63	7.78
6LXT	C	2.00E+50	P	0	35	0	0.3	1.11	2.62	7.76
6LXT	C	6A9P	G	0	27	0	0.3	1.28	2.54	7.58
6LXT	C	2.00E+50	A	0	34	0	0.3	1.01	2.5	7.5
6LXT	C	2.00E+50	B	0	32	0	0.3	1.29	2.49	7.47
6LXT	C	3KQG	A	0	22	0	0.3	0.54	2.44	7.36
6LXT	C	3MQ7	I	0	31	0.000008	0.2	0.87	2.42	7.32
6LXT	C	3MQ7	I	1	19	0.000347	0.3	1.47	2	6.4
6LXT	C	5ME8	B	0	23	0	0.3	1.09	2.37	7.2
6LXT	C	5MTO	B	0	23	0	0.3	0.94	2.34	7.14
6LXT	C	3MQ7	B	0	21	0.000008	0.2	0.68	2.33	7.12
6LXT	C	3MQ7	A	0	21	0.000008	0.2	0.77	2.33	7.11
6LXT	C	4J2C	C	0	23	0.000049	0.2	0.37	2.33	7.11
6LXT	C	3L4G	L	0	26	0.000003	0.3	0.79	2.31	7.07
6LXT	C	5UUL	A	0	25	0	0.4	1.13	2.31	7.07
6LXT	C	2ELB	A	0	20	0.000021	0.2	1.34	2.29	7.02
6LXT	C	6I6F	A	0	22	0.000003	0.3	0.89	2.26	6.95
6LXT	C	1KHM	A	0	20	0.000001	0.3	1.49	2.25	6.95
6LXT	C	2C74	A	0	30	0	0.4	1.46	2.25	6.94
6LXT	C	6A9P	H	0	23	0.000004	0.3	0.81	2.24	6.92
6LXT	C	3L4G	H	0	24	0.000003	0.3	0.36	2.24	6.91
6LXT	C	3G7C	A	0	26	0.000017	0.3	1.34	2.24	6.91
6LXT	C	3MQ7	L	0	21	0.000008	0.2	1.4	2.24	6.91
6LXT	C	3MQ7	F	0	21	0.000008	0.2	1.52	2.23	6.9
6LXT	C	3L4G	D	0	24	0.000003	0.3	1.02	2.23	6.9
6LXT	C	3L4G	B	0	24	0.000003	0.3	0.38	2.23	6.9
6LXT	C	5KIU	A	0	19	0.000134	0.2	0.2	2.22	6.87
6LXT	C	4ZWC	B	0	22	0	0.4	1.37	2.22	6.87
6LXT	C	2C63	C	0	31	0.000001	0.5	0.95	2.21	6.86
6LXT	C	4ZWC	A	0	23	0	0.4	1.51	2.21	6.86
6LXT	C	5KIY	B	0	19	0.000058	0.2	0.74	2.21	6.85
6LXT	C	3CI9	B	0	32	0.000112	0.3	1.34	2.2	6.82
6LXT	C	3CI9	A	0	29	0.000028	0.3	1	2.19	6.82
6LXT	C	6DEW	C	0	19	0.000042	0.2	1.04	2.19	6.81
6LXT	C	6F0X	B	0	23	0.000047	0.3	1.44	2.19	6.81
6LXT	C	2OJQ	A	0	32	0.000007	0.4	1.04	2.19	6.81
6LXT	C	3S4R	A	0	26	0	0.4	1.08	2.19	6.81
6LXT	C	5OI7	A	0	23	0.00011	0.2	1.16	2.18	6.79
6LXT	C	5C65	A	0	23	0	0.4	0.84	2.18	6.79
6LXT	C	3FAY	A	0	23	0.000008	0.3	0.38	2.18	6.79
6LXT	C	6A7U	A	0	28	0.00006	0.3	0.34	2.17	6.75
6LXT	C	3DAD	B	0	27	0.000037	0.3	0.87	2.16	6.75
6LXT	C	4PZG	A	0	18	0.000006	0.3	0.55	2.16	6.75
6LXT	C	5ME8	A	0	19	0.000095	0.2	1.37	2.16	6.74
6LXT	C	2C63	B	0	27	0.000002	0.4	0.28	2.16	6.74
6LXT	C	5VPB	D	0	21	0.00239	0.2	0.7	2.15	6.73
6LXT	C	4QOT	B	0	17	0.00033	0.2	0.89	2.15	6.72
6LXT	C	3S4R	B	0	25	0.000003	0.4	0.3	2.15	6.72
6LXT	C	1WPA	A	0	29	0.000002	0.5	0.59	2.15	6.71
6LXT	C	4E3C	E	0	23	0.000001	0.4	0.71	2.15	6.71
6LXT	C	4L3I	A	0	26	0.00014	0.3	1.32	2.14	6.71
6LXT	C	6DEW	F	0	19	0.000041	0.2	0.86	2.14	6.7
6LXT	C	4E3C	C	0	23	0.000001	0.4	0.6	2.14	6.7
6LXT	C	1ZAG	C	0	19	0.000031	0.2	1.1	2.14	6.7
6LXT	C	4L2W	B	0	23	0.000002	0.4	0.95	2.14	6.7
6LXT	C	6AP0	A	0	22	0.000002	0.4	1.07	2.14	6.69
6LXT	C	6I6P	A	0	21	0.000086	0.2	0.83	2.14	6.69
6LXT	C	4E3C	B	0	23	0.000001	0.4	0.62	2.13	6.68
6LXT	C	4E3C	F	0	22	0.000001	0.4	1.15	2.13	6.68
6LXT	C	3MQ7	H	0	22	0.000008	0.3	0.74	2.13	6.68
6LXT	C	3A2A	A	0	35	0.000144	0.4	1.18	2.13	6.68
6LXT	C	2DSB	C	0	23	0.00284	0.2	1.43	2.13	6.67
6LXT	C	1NLW	E	0	19	0.000006	0.3	1.25	2.13	6.67
6LXT	C	3A2A	C	0	35	0.000144	0.4	0.84	2.13	6.67
6LXT	C	3DAD	A	0	26	0.000037	0.3	1.2	2.13	6.67
6LXT	C	4W7Z	B	0	23	0.000159	0.3	1.13	2.13	6.66
6LXT	C	5XF3	D	0	30	0.000333	0.3	1.39	2.12	6.66
6LXT	C	4E3C	D	0	22	0.000001	0.4	0.96	2.12	6.66
6LXT	C	6AOZ	C	0	24	0.000725	0.2	1.14	2.12	6.66
6LXT	C	2Q2F	A	0	16	0.000249	0.2	1.15	2.12	6.65
6LXT	C	1M7K	A	0	24	0.000007	0.4	1.47	2.11	6.63
6LXT	C	6F64	A	0	26	0.00066	0.3	1.37	2.11	6.63
6LXT	C	5LXN	B	0	27	0.0011	0.2	0.77	2.11	6.63
6LXT	C	6NUI	A	0	21	0.000016	0.3	1.14	2.1	6.62
6LXT	C	5D67	C	0	24	0.00382	0.2	0.39	2.1	6.6
6LXT	C	5N4W	A	0	19	0.000002	0.3	0.43	2.09	6.58
6LXT	C	5VPB	B	0	21	0.00239	0.2	0.93	2.09	6.58
6LXT	C	2M32	A	0	28	0.000121	0.4	1.26	2.09	6.58
6LXT	C	3MQB	A	0	17	0.0015	0.2	0.92	2.09	6.58
6LXT	C	5X7X	D	0	29	0.000322	0.3	0.55	2.08	6.57
6LXT	C	4Y5W	C	0	19	0.000008	0.3	1	2.08	6.56
6LXT	C	4Q5V	A	0	33	0	0.9	0.89	2.08	6.56
6LXT	C	5D39	A	0	19	0.000008	0.3	1.42	2.08	6.56
6LXT	C	6F63	C	0	30	0.000667	0.3	1.12	2.07	6.55
6LXT	C	3IWL	A	0	18	0.000459	0.2	0.9	2.07	6.55
6LXT	C	4CEM	A	0	17	0.000763	0.2	0.99	2.07	6.54
6LXT	C	3A2A	D	0	34	0.000144	0.4	0.94	2.07	6.53
6LXT	C	3A2A	B	0	34	0.000144	0.4	0.9	2.06	6.53
6LXT	C	5VPC	D	0	21	0.00228	0.2	1.46	2.06	6.53
6LXT	C	6F5X	A	0	20	0.000744	0.2	0.97	2.06	6.52
6LXT	C	4CZZ	B	0	26	0.00006	0.4	0.72	2.06	6.52
6LXT	C	4Y5U	B	0	21	0.000011	0.4	0.86	2.06	6.51
6LXT	C	6QB5	B	0	24	0.000007	0.4	1.4	2.06	6.51
6LXT	C	6AOZ	A	0	23	0.000725	0.2	1.36	2.05	6.51
6LXT	C	2XRF	A	0	20	0.000131	0.3	1.11	2.05	6.5
6LXT	C	6DEW	B	0	16	0.000085	0.2	1	2.05	6.5
6LXT	C	5VPE	D	0	20	0.00259	0.2	1.2	2.05	6.5
6LXT	D	6CS2	B	0	92	0	0.3	0.73	3.92	10.64
6LXT	D	6CS2	B	1	107	0	0.6	0.75	3.66	10.07
6LXT	D	6CS2	B	2	97	0	1.2	0.97	3.33	9.34
6LXT	D	6CS2	B	3	70	0	2	0.96	2.94	8.46
6LXT	D	6CS2	A	0	93	0	0.3	1.36	3.86	10.51
6LXT	D	6CS2	A	1	92	0	1.1	0.73	3.34	9.35
6LXT	D	6CS2	A	2	90	0	1.2	0.67	3.31	9.28
6LXT	D	6CS2	A	3	25	0	0.8	1	2.4	7.26
6LXT	D	6CS2	C	0	94	0	0.4	1.29	3.76	10.29
6LXT	D	6CS2	C	1	102	0	1	0.82	3.41	9.52
6LXT	D	6CS2	C	2	85	0	0.9	1.13	3.39	9.46
6LXT	D	2.00E+50	Q	0	37	0	0.4	0.53	2.5	7.49
6LXT	D	2.00E+50	Q	1	23	0.000001	0.4	1.08	2.16	6.73
6LXT	D	2.00E+50	P	0	31	0	0.3	1.26	2.4	7.28
6LXT	D	3MQ7	B	0	31	0.000008	0.3	0.63	2.38	7.22
6LXT	D	3MQ7	A	0	31	0.000008	0.3	0.9	2.37	7.21
6LXT	D	1ZUC	B	0	15	0.000309	0.1	1.06	2.37	7.21
6LXT	D	3MQ7	I	0	30	0.000008	0.3	0.61	2.36	7.18
6LXT	D	2W83	C	0	26	0.000325	0.2	1.3	2.35	7.17
6LXT	D	1XAW	A	0	27	0	0.4	1.35	2.35	7.17
6LXT	D	5KIY	B	0	27	0	0.4	1.37	2.35	7.15
6LXT	D	5KIY	B	1	19	0.000057	0.2	0.95	2.21	6.85
6LXT	D	3KQG	A	0	24	0	0.4	0.7	2.34	7.15
6LXT	D	3MQ7	E	0	30	0.000008	0.3	1.05	2.33	7.11
6LXT	D	3MQ7	K	0	30	0.000008	0.3	0.62	2.31	7.08
6LXT	D	3MQ7	K	1	21	0.000341	0.3	0.88	2.02	6.44
6LXT	D	4NAD	B	0	22	0.000007	0.2	1.08	2.29	7.03
6LXT	D	3MQ7	C	0	29	0.000008	0.3	1.3	2.29	7.03
6LXT	D	2W83	D	0	25	0.000301	0.2	1.14	2.29	7.03
6LXT	D	3MQ7	H	0	31	0.000008	0.3	0.83	2.28	7.01
6LXT	D	4NAD	A	0	23	0.000007	0.2	1.55	2.28	7
6LXT	D	3MQ7	L	0	31	0.000008	0.3	1.37	2.27	6.99
6LXT	D	1ZUC	A	0	15	0.000309	0.1	0.89	2.27	6.98
6LXT	D	3MQ7	F	0	32	0.000008	0.4	0.38	2.26	6.97
6LXT	D	1UII	A	0	22	0.000106	0.2	0.58	2.24	6.93
6LXT	D	3MQ7	G	0	19	0.000008	0.2	0.59	2.23	6.9
6LXT	D	3FEY	A	0	40	0.000006	0.5	0.61	2.21	6.86
6LXT	D	5VPB	B	0	21	0.00235	0.1	1.34	2.2	6.84
6LXT	D	1C4Z	B	0	18	0.000014	0.2	1.45	2.2	6.83
6LXT	D	4DKD	B	0	20	0.000001	0.3	0.82	2.19	6.81
6LXT	D	2WH5	E	0	19	0.000154	0.2	1.3	2.19	6.81
6LXT	D	5KIU	A	0	19	0.000132	0.2	0.16	2.19	6.8
6LXT	D	2.00E+50	B	0	23	0.000001	0.4	1.38	2.18	6.79
6LXT	D	2.00E+50	B	1	38	0.000002	0.7	1.22	2.11	6.64
6LXT	D	1ZAG	C	0	19	0.00003	0.2	0.83	2.17	6.77
6LXT	D	5VPB	D	0	20	0.00235	0.1	1.29	2.17	6.77
6LXT	D	4Y5O	B	0	30	0.00043	0.3	0.74	2.17	6.76
6LXT	D	5VPC	D	0	21	0.00224	0.1	0.95	2.17	6.76
6LXT	D	4JZL	C	0	20	0.000301	0.2	0.82	2.16	6.74
6LXT	D	3DAD	A	0	23	0.000036	0.3	0.69	2.16	6.73
6LXT	D	3D90	B	0	15	0.000305	0.1	1	2.15	6.72
6LXT	D	4PZG	A	0	19	0.000006	0.3	0.58	2.15	6.72
6LXT	D	6DEW	C	0	19	0.000042	0.2	0.49	2.14	6.71
6LXT	D	4ZW9	A	0	19	0.000026	0.2	0.87	2.14	6.69
6LXT	D	6DEW	E	0	16	0.000084	0.2	0.26	2.13	6.67
6LXT	D	6DEW	B	0	16	0.000084	0.2	0.19	2.13	6.67
6LXT	D	3A2A	A	0	35	0.000141	0.4	1.2	2.11	6.64
6LXT	D	6F5X	A	0	23	0.000732	0.2	0.44	2.11	6.64
6LXT	D	4KL1	C	0	20	0.000168	0.2	1.17	2.11	6.63
6LXT	D	3DAD	B	0	24	0.000036	0.3	0.82	2.11	6.63
6LXT	D	4JZL	B	0	20	0.000296	0.2	0.56	2.11	6.62
6LXT	D	2YY0	A	0	26	0.000131	0.3	1.37	2.11	6.62
6LXT	D	5KIW	C	0	18	0.000062	0.2	1.29	2.1	6.62
6LXT	D	6DEW	F	0	19	0.000041	0.3	0.39	2.1	6.61
6LXT	D	4AW6	B	0	23	0.000013	0.3	0.95	2.1	6.61
6LXT	D	2.00E+50	A	0	35	0.000001	0.7	1.19	2.09	6.6
6LXT	D	4L2W	B	0	23	0.000002	0.4	0.4	2.09	6.59
6LXT	D	5OI7	A	0	24	0.000108	0.3	0.5	2.09	6.59
6LXT	D	1HUL	B	0	19	0.000002	0.3	0.88	2.09	6.58
6LXT	D	4JZP	A	0	20	0.000252	0.2	0.43	2.09	6.58
6LXT	D	5VPC	B	0	20	0.00254	0.2	0.61	2.09	6.58
6LXT	D	3FEX	A	0	27	0.000008	0.4	1.35	2.09	6.58
6LXT	D	4AW6	D	0	23	0.000013	0.4	1.12	2.09	6.58
6LXT	D	6C24	P	0	17	0.000154	0.2	0.31	2.08	6.57
6LXT	D	1ZAG	B	0	19	0.000043	0.3	1.38	2.07	6.55
6LXT	D	2YPT	B	0	23	0.000013	0.4	1.09	2.07	6.55
6LXT	D	2YPT	D	0	23	0.000013	0.4	1.17	2.07	6.55
6LXT	D	4Q5V	A	0	28	0	0.7	0.43	2.07	6.55
6LXT	D	3W8H	A	0	19	0.000481	0.2	0.61	2.07	6.55
6LXT	D	4PXJ	A	0	24	0.000262	0.3	0.61	2.07	6.55
6LXT	D	4JZL	D	0	20	0.000296	0.2	0.86	2.07	6.55
6LXT	D	4AW6	E	0	23	0.000013	0.4	1.03	2.07	6.54
6LXT	D	2YPT	E	0	23	0.000013	0.4	1.13	2.06	6.53
6LXT	D	4W7Z	A	0	24	0.000156	0.3	1.04	2.06	6.53
6LXT	D	4E5Y	B	0	19	0.000018	0.3	0.42	2.06	6.53
6LXT	D	2WH5	B	0	18	0.000154	0.2	1.47	2.06	6.52
6LXT	D	1IK9	A	0	18	0.000131	0.2	0.63	2.06	6.52
6LXT	D	2YPT	A	0	23	0.000013	0.4	1.15	2.06	6.52
6LXT	D	4GMJ	D	0	19	0.000015	0.3	1.44	2.05	6.51
6LXT	D	3UVJ	B	0	31	0.00003	0.5	0.6	2.05	6.51
6LXT	D	3B0Q	A	0	17	0.000015	0.3	0.34	2.05	6.51
6LXT	D	3IA6	A	0	17	0.000015	0.3	0.63	2.05	6.5
6LXT	D	2YY0	D	0	22	0.000182	0.3	1.47	2.05	6.5
6LXT	D	4Q5V	E	0	28	0	0.8	0.43	2.05	6.5
6LXT	D	6DRD	G	0	23	0.000075	0.3	1.28	2.05	6.49
6LXT	D	3W8I	A	0	23	0.000043	0.4	0.68	2.05	6.49
6LXT	D	5KIW	D	0	18	0.000114	0.2	1.29	2.05	6.49
6LXT	D	5OI7	B	0	23	0.000108	0.3	0.81	2.05	6.49
6LXT	D	3VJH	B	0	17	0.000015	0.3	0.55	2.04	6.48
6LXT	D	5C5B	C	0	18	0.000021	0.3	0.69	2.04	6.47
6LXT	D	2V66	C	0	20	0.00151	0.2	1.4	2.04	6.47
6LXT	D	2EWP	D	0	38	0	1	0.79	2.03	6.46
6LXT	D	4JZL	A	0	20	0.000301	0.3	0.84	2.03	6.46
6LXT	D	3MQ7	D	0	21	0.000242	0.3	0.56	2.03	6.46
6LXT	D	2XRF	A	0	20	0.000129	0.3	1.4	2.03	6.45
6LXT	D	4B7W	C	0	16	0.000023	0.3	0.76	2.03	6.45
6LXT	D	2POB	A	0	19	0.000015	0.3	0.71	2.03	6.45
6LXT	D	5OO6	V	0	29	0.000004	0.6	0.41	2.03	6.44
6LXT	D	3WMH	A	0	16	0.000015	0.3	0.22	2.02	6.44
6LXT	D	3UVJ	D	0	30	0.00003	0.5	0.79	2.02	6.44
6LXT	D	5ME8	A	0	27	0.000003	0.6	0.86	2.02	6.43
6LXT	D	6AP0	A	0	21	0.000019	0.4	0.86	2.02	6.42
6LXT	E	6CS2	B	0	101	0	0.5	0.98	3.76	10.28
6LXT	E	6CS2	C	0	79	0	0.7	1.55	3.5	9.72
6LXT	E	6CS2	C	1	106	0	1	0.51	3.47	9.64
6LXT	E	6CS2	A	0	118	0	1.1	0.68	3.44	9.57
6LXT	E	6CS2	A	1	87	0	1.1	0.96	3.31	9.29
6LXT	E	6CS2	A	2	61	0	1.9	1.14	2.91	8.4
6LXT	E	6CS2	A	3	28	0	0.8	0.97	2.37	7.2
6LXT	E	2.00E+50	B	0	35	0	0.2	1.06	2.63	7.79
6LXT	E	2.00E+50	A	0	33	0	0.3	0.85	2.57	7.66
6LXT	E	6A9P	E	0	29	0	0.3	1.12	2.57	7.66
6LXT	E	2.00E+50	P	0	33	0	0.3	0.75	2.55	7.6
6LXT	E	6A9P	A	0	33	0	0.4	0.71	2.51	7.52
6LXT	E	2.00E+50	Q	0	30	0	0.3	0.22	2.5	7.5
6LXT	E	3KQG	A	0	30	0	0.3	0.59	2.5	7.5
6LXT	E	6A9P	C	0	28	0	0.3	0.87	2.5	7.49
6LXT	E	6A9P	G	0	27	0	0.3	1.19	2.48	7.44
6LXT	E	6A9P	G	1	23	0.000128	0.3	1.28	2.09	6.58
6LXT	E	1TL5	A	0	20	0	0.2	1.48	2.38	7.22
6LXT	E	1TL5	A	1	20	0.000332	0.3	1.48	2.03	6.46
6LXT	E	6F0X	B	0	23	0.000046	0.2	1.34	2.36	7.19
6LXT	E	4PXJ	A	0	26	0.000133	0.2	0.99	2.36	7.18
6LXT	E	2W83	D	0	26	0.000152	0.2	1.5	2.34	7.14
6LXT	E	1K04	A	0	23	0.000045	0.2	1.22	2.32	7.09
6LXT	E	6Q6J	B	0	27	0.000048	0.2	0.93	2.3	7.05
6LXT	E	1KHM	A	0	20	0.000001	0.2	1.56	2.3	7.05
6LXT	E	2C63	D	0	22	0.000002	0.3	0.4	2.27	6.98
6LXT	E	4Y5U	B	0	20	0.00001	0.2	1.55	2.26	6.96
6LXT	E	2C63	C	0	23	0.000001	0.3	0.23	2.26	6.96
6LXT	E	4Y5U	A	0	22	0.00001	0.2	1.07	2.25	6.94
6LXT	E	3FAY	A	0	27	0.000008	0.3	0.12	2.23	6.89
6LXT	E	3MQ7	E	0	19	0.000343	0.2	0.78	2.22	6.87
6LXT	E	1OW6	A	0	23	0.000042	0.2	1.16	2.21	6.86
6LXT	E	5XF3	D	0	27	0.00003	0.3	1.08	2.2	6.83
6LXT	E	5C65	A	0	20	0.000002	0.3	0.66	2.2	6.83
6LXT	E	4AW6	B	0	24	0.000013	0.3	0.62	2.2	6.82
6LXT	E	2W83	C	0	27	0.000232	0.2	0.78	2.2	6.82
6LXT	E	2C63	A	0	21	0.000002	0.3	0.32	2.19	6.81
6LXT	E	6OTN	D	0	19	0.000088	0.2	1.12	2.19	6.81
6LXT	E	3S4R	B	0	25	0.000003	0.4	0.76	2.18	6.79
6LXT	E	3S4R	B	1	24	0	0.5	1.15	2.09	6.58
6LXT	E	2C74	A	0	32	0	0.5	0.5	2.18	6.78
6LXT	E	4AW6	D	0	24	0.000013	0.3	0.6	2.17	6.77
6LXT	E	3S4R	A	0	27	0.000001	0.4	1.32	2.17	6.76
6LXT	E	3S4R	A	1	22	0.000216	0.3	0.71	2	6.39
6LXT	E	2YPT	B	0	24	0.000013	0.3	0.62	2.17	6.76
6LXT	E	3MQ7	D	0	19	0.000343	0.2	0.84	2.17	6.76
6LXT	E	3MQ7	D	1	25	0.000011	0.3	1.3	2.16	6.75
6LXT	E	4Y5O	B	0	28	0.000433	0.3	1.13	2.17	6.76
6LXT	E	6A9P	F	0	30	0.000003	0.4	0.81	2.17	6.76
6LXT	E	4AW6	E	0	24	0.000013	0.3	0.64	2.17	6.76
6LXT	E	1NNL	A	0	25	0.000048	0.3	1.33	2.16	6.75
6LXT	E	3CI9	B	0	38	0.000111	0.4	0.83	2.16	6.74
6LXT	E	2YPT	E	0	24	0.000013	0.3	0.66	2.16	6.74
6LXT	E	6AP0	A	0	24	0.000007	0.3	1.36	2.15	6.73
6LXT	E	2YPT	D	0	24	0.000013	0.3	0.59	2.15	6.73
6LXT	E	6BH8	A	0	24	0.000013	0.3	0.76	2.15	6.72
6LXT	E	6BH8	B	0	24	0.000013	0.3	0.76	2.15	6.72
6LXT	E	5SYT	A	0	24	0.000013	0.3	0.77	2.15	6.72
6LXT	E	6DEW	C	0	19	0.000042	0.2	0.79	2.15	6.71
6LXT	E	2XRF	A	0	20	0.000046	0.2	0.38	2.14	6.71
6LXT	E	5L6P	A	0	20	0.00188	0.2	0.72	2.14	6.7
6LXT	E	4AW6	A	0	24	0.000013	0.3	0.68	2.14	6.69
6LXT	E	5L3Q	C	0	21	0.00265	0.2	1.04	2.13	6.68
6LXT	E	4PZG	A	0	18	0.000006	0.3	0.79	2.13	6.67
6LXT	E	6Q6J	A	0	26	0.000049	0.3	1.04	2.13	6.67
6LXT	E	4L2W	B	0	23	0.000002	0.4	1.21	2.12	6.66
6LXT	E	6DEW	F	0	19	0.000041	0.2	0.6	2.12	6.66
6LXT	E	3UVJ	D	0	34	0.000031	0.5	0.76	2.12	6.66
6LXT	E	3W8H	A	0	18	0.000484	0.2	1.56	2.12	6.66
6LXT	E	6JT0	B	0	37	0.000096	0.4	0.41	2.12	6.65
6LXT	E	1RTK	A	0	15	0.000014	0.2	0.7	2.12	6.65
6LXT	E	5D39	A	0	21	0.000059	0.3	1.41	2.12	6.65
6LXT	E	3NWH	B	0	19	0.000364	0.2	0.5	2.12	6.65
6LXT	E	5VPC	D	0	21	0.00226	0.2	0.49	2.12	6.64
6LXT	E	2DSB	C	0	22	0.00281	0.2	0.78	2.11	6.64
6LXT	E	6NUI	A	0	22	0.000031	0.3	1.24	2.11	6.64
6LXT	E	3KUL	B	0	21	0.000121	0.2	0.84	2.11	6.63
6LXT	E	4H22	A	0	22	0.000009	0.3	1.37	2.11	6.63
6LXT	E	3A2A	B	0	32	0.000142	0.4	1.54	2.1	6.6
6LXT	E	3A2A	D	0	32	0.000142	0.4	1.34	2.1	6.6
6LXT	E	5ENC	A	0	20	0.000107	0.2	0.58	2.09	6.6
6LXT	E	5VPB	B	0	21	0.00237	0.2	0.47	2.09	6.6
6LXT	E	2IHC	A	0	20	0.000416	0.2	1.28	2.09	6.59
6LXT	E	6OTN	A	0	19	0.000085	0.2	1.54	2.09	6.59
6LXT	E	3P8C	A	0	25	0.000099	0.3	0.68	2.09	6.59
6LXT	E	6F64	A	0	25	0.000654	0.3	1.14	2.09	6.59
6LXT	E	5D67	B	0	24	0.00268	0.2	0.74	2.09	6.59
6LXT	E	3MQ7	F	0	18	0.000343	0.2	0.55	2.09	6.58
6LXT	E	4JZP	A	0	21	0.000254	0.2	0.44	2.08	6.57
6LXT	E	4DNK	B	0	23	0.000145	0.3	0.3	2.08	6.57
6LXT	E	5ENH	A	0	21	0.000107	0.3	0.6	2.08	6.57
6LXT	E	2DNX	A	0	18	0.000029	0.3	0.57	2.08	6.57
6LXT	E	5KIY	B	0	19	0.000058	0.3	0.91	2.08	6.56
6LXT	E	3MQ7	B	0	19	0.000343	0.2	0.83	2.07	6.54
6LXT	E	6DEW	B	0	16	0.000084	0.2	0.98	2.07	6.54
6LXT	E	3IA6	A	0	17	0.000015	0.3	0.22	2.07	6.54
6LXT	E	3B0Q	A	0	17	0.000015	0.3	0.66	2.07	6.53
6LXT	E	4PXJ	C	0	26	0.00163	0.2	1.16	2.07	6.53
6LXT	E	5X7X	D	0	28	0.000319	0.3	0.59	2.06	6.53
6LXT	E	6EJL	B	0	27	0.000201	0.3	0.64	2.06	6.52
6LXT	E	4DNK	A	0	23	0.000145	0.3	0.85	2.06	6.52
6LXT	E	4JZL	C	0	21	0.000303	0.3	0.92	2.06	6.52
6LXT	E	6AOZ	C	0	22	0.00101	0.2	0.66	2.06	6.51
6LXT	E	5E7D	A	0	23	0.000001	0.5	0.54	2.05	6.5
6LXT	E	5X7X	H	0	27	0.000312	0.3	0.52	2.05	6.5
6LXT	E	2WZ1	A	0	34	0.000022	0.6	0.84	2.05	6.49
6LXT	E	4Y5W	C	0	19	0.000059	0.3	0.1	2.05	6.49
6LXT	E	4AQ3	C	0	18	0.000024	0.3	0.6	2.04	6.49
6LXT	E	6DEW	E	0	15	0.000084	0.2	0.8	2.04	6.49
6LXT	F	6CS2	B	0	98	0	0.8	0.72	3.54	9.79
6LXT	F	6CS2	B	1	97	0	2	0.75	3.09	8.79
6LXT	F	6CS2	B	2	62	0	2	1.56	2.9	8.39
6LXT	F	6CS2	B	3	61	0	2.5	0.71	2.78	8.12
6LXT	F	6CS2	B	4	30	0	0.6	0.84	2.11	6.64
6LXT	F	6CS2	C	0	101	0	1	0.85	3.42	9.54
6LXT	F	6CS2	C	1	67	0	0.7	0.67	3.42	9.53
6LXT	F	6CS2	C	2	64	0	2.2	0.72	2.86	8.29
6LXT	F	6CS2	A	0	105	0	1.2	0.96	3.37	9.42
6LXT	F	6CS2	A	1	78	0	1	1.03	3.32	9.31
6LXT	F	6CS2	A	2	72	0	1.2	0.63	3.19	9.02
6LXT	F	6CS2	A	3	95	0	2	0.81	3.09	8.81
6LXT	F	6CS2	A	4	27	0	0.5	0.2	2.17	6.76
6LXT	F	6A9P	C	0	27	0	0.2	0.9	2.78	8.1
6LXT	F	6A9P	A	0	30	0	0.2	0.39	2.73	8.01
6LXT	F	6A9P	E	0	28	0	0.2	0.43	2.66	7.86
6LXT	F	6A9P	F	0	31	0	0.3	0.32	2.65	7.82
6LXT	F	2.00E+50	P	0	33	0	0.3	0.43	2.59	7.69
6LXT	F	3KQG	A	0	33	0	0.3	0.62	2.57	7.64
6LXT	F	2.00E+50	A	0	35	0	0.3	0.52	2.54	7.58
6LXT	F	2.00E+50	Q	0	35	0	0.4	0.5	2.48	7.45
6LXT	F	2.00E+50	B	0	31	0	0.4	1.05	2.42	7.33
6LXT	F	3L4G	L	0	27	0	0.3	1.07	2.42	7.31
6LXT	F	1Q0P	A	0	22	0	0.2	1.1	2.4	7.27
6LXT	F	3L4G	B	0	27	0	0.3	0.97	2.4	7.27
6LXT	F	1XAW	A	0	28	0	0.4	1.07	2.36	7.19
6LXT	F	1XAW	A	1	21	0	0.4	0.47	2.2	6.83
6LXT	F	4AW6	B	0	23	0.000005	0.2	0.45	2.34	7.13
6LXT	F	3MQ7	E	0	16	0.000011	0.1	0.47	2.33	7.13
6LXT	F	2W83	D	0	21	0.000305	0.1	1.28	2.32	7.1
6LXT	F	3L4G	D	0	26	0.000003	0.3	0.74	2.31	7.08
6LXT	F	6F0X	B	0	25	0.000046	0.2	1.06	2.31	7.08
6LXT	F	2MKH	A	0	35	0	0.4	1.4	2.31	7.08
6LXT	F	5ME8	B	0	23	0	0.3	1.36	2.31	7.07
6LXT	F	3S4R	B	0	25	0.000004	0.3	1.35	2.31	7.07
6LXT	F	3L4G	H	0	26	0.000003	0.3	0.61	2.3	7.06
6LXT	F	5XF3	D	0	34	0.000021	0.3	1.23	2.3	7.06
6LXT	F	4PXJ	A	0	27	0.00148	0.2	1	2.29	7.04
6LXT	F	4AW6	A	0	23	0.000005	0.2	0.64	2.29	7.04
6LXT	F	1WPA	A	0	20	0.000009	0.2	1.07	2.29	7.03
6LXT	F	1WPA	A	1	24	0.000017	0.3	1.23	2.25	6.94
6LXT	F	1WPA	A	2	20	0.000001	0.5	1.49	2	6.4
6LXT	F	2YPT	B	0	23	0.000005	0.3	0.52	2.28	7.02
6LXT	F	6QB5	B	0	24	0.000007	0.3	1.16	2.28	7.01
6LXT	F	4AW6	E	0	23	0.000005	0.3	0.52	2.28	7
6LXT	F	6A9P	D	0	30	0.000006	0.3	0.74	2.27	6.99
6LXT	F	2YPT	D	0	23	0.000005	0.3	0.54	2.27	6.99
6LXT	F	3CI9	B	0	29	0.000028	0.3	0.95	2.26	6.97
6LXT	F	5FV8	B	0	23	0	0.4	1.4	2.26	6.97
6LXT	F	2YPT	E	0	23	0.000005	0.3	0.54	2.26	6.96
6LXT	F	6A9P	B	0	25	0.000046	0.2	0.42	2.26	6.96
6LXT	F	2YPT	A	0	23	0.000005	0.3	0.56	2.25	6.93
6LXT	F	2W83	C	0	27	0.000464	0.2	0.35	2.24	6.92
6LXT	F	6I79	B	0	23	0.000003	0.3	1.17	2.23	6.89
6LXT	F	5X7X	D	0	32	0.000321	0.3	0.86	2.21	6.85
6LXT	F	6I6T	B	0	22	0.000003	0.3	0.75	2.2	6.82
6LXT	F	5VPB	D	0	22	0.00239	0.1	0.39	2.19	6.81
6LXT	F	4NVP	A	0	25	0.000011	0.3	0.38	2.19	6.81
6LXT	F	2W8Y	B	0	16	0.000156	0.2	0.8	2.19	6.81
6LXT	F	3NMD	E	0	19	0.000498	0.2	0.83	2.19	6.8
6LXT	F	4JZL	C	0	20	0.000305	0.2	0.87	2.19	6.8
6LXT	F	1Z6Z	D	0	22	0.000003	0.3	1.1	2.18	6.79
6LXT	F	1Z6Z	E	0	22	0.000003	0.3	1.21	2.18	6.79
6LXT	F	6DEW	C	0	19	0.000042	0.2	0.96	2.18	6.79
6LXT	F	1Z6Z	A	0	22	0.000003	0.3	1.09	2.18	6.78
6LXT	F	1Z6Z	B	0	22	0.000003	0.3	0.88	2.18	6.78
6LXT	F	1Z6Z	F	0	22	0.000003	0.3	1.04	2.17	6.77
6LXT	F	4BWN	A	0	23	0.000076	0.3	0.63	2.17	6.77
6LXT	F	5KIU	A	0	19	0.000134	0.2	0.45	2.17	6.76
6LXT	F	1Z6Z	C	0	22	0.000003	0.3	0.99	2.17	6.76
6LXT	F	5HNG	A	0	23	0.00036	0.2	1.13	2.16	6.75
6LXT	F	2MKK	A	0	30	0	0.5	0.3	2.16	6.75
6LXT	F	2Q2F	A	0	16	0.000248	0.2	0.58	2.16	6.74
6LXT	F	6CMS	A	0	17	0.00512	0.1	1.07	2.16	6.73
6LXT	F	1ZUC	A	0	16	0.000158	0.2	0.94	2.15	6.72
6LXT	F	3VU7	C	0	18	0.000045	0.2	1.01	2.15	6.72
6LXT	F	5D67	B	0	23	0.0027	0.2	0.7	2.15	6.72
6LXT	F	1M7K	A	0	24	0.000006	0.3	1.22	2.15	6.72
6LXT	F	3U10	A	0	23	0.000003	0.4	0.39	2.13	6.68
6LXT	F	6DEW	F	0	19	0.000041	0.2	0.76	2.13	6.68
6LXT	F	5KIW	C	0	18	0.000063	0.2	1.51	2.13	6.67
6LXT	F	4Y99	C	0	23	0.00133	0.2	1.25	2.12	6.66
6LXT	F	4R6S	A	0	18	0.000016	0.3	0.57	2.12	6.66
6LXT	F	6JT0	B	0	31	0.000097	0.4	0.8	2.12	6.65
6LXT	F	4L2W	A	0	19	0.000011	0.3	0.96	2.12	6.64
6LXT	F	4H22	A	0	20	0.000009	0.3	1.1	2.12	6.64
6LXT	F	5ME8	A	0	20	0.000095	0.2	1.45	2.11	6.63
6LXT	F	1ZAG	C	0	19	0.000031	0.3	0.73	2.1	6.62
6LXT	F	2XKW	A	0	18	0.000016	0.3	1.23	2.1	6.61
6LXT	F	5LXN	B	0	33	0.00155	0.3	1.06	2.1	6.61
6LXT	F	5VPB	B	0	22	0.00239	0.2	0.38	2.1	6.6
6LXT	F	5D67	C	0	24	0.0027	0.2	0.97	2.09	6.6
6LXT	F	3SWK	B	0	21	0.000106	0.3	1.53	2.09	6.59
6LXT	F	1J1E	F	0	25	0.000034	0.4	1.25	2.09	6.59
6LXT	F	5VPC	D	0	22	0.00227	0.2	0.65	2.09	6.58
6LXT	F	5IUD	G	0	32	0.000001	0.6	0.99	2.09	6.58
6LXT	F	5X7X	H	0	30	0.000314	0.3	1.46	2.09	6.58
6LXT	F	2V40	A	0	32	0	0.7	1.18	2.09	6.58
6LXT	F	3U11	A	0	26	0.000011	0.4	0.45	2.08	6.57
6LXT	F	6I6T	A	0	21	0.000082	0.3	0.76	2.08	6.57
6LXT	F	4E5Y	B	0	27	0.000006	0.5	1.25	2.08	6.57
6LXT	F	3WJ5	A	0	18	0.000016	0.3	1.01	2.08	6.57
6LXT	F	5XAU	E	0	21	0.000251	0.2	0.75	2.08	6.57
6LXT	F	4CEM	A	0	17	0.00076	0.2	1	2.08	6.56
6LXT	F	5KIY	B	0	20	0.000058	0.3	1.07	2.08	6.56
6LXT	F	3A2A	A	0	35	0.000143	0.4	0.88	2.07	6.55
6LXT	F	4O9B	B	0	22	0.00122	0.2	1.06	2.07	6.55
6LXT	F	2PNU	A	0	25	0.00344	0.2	0.52	2.07	6.55
6LXT	F	3AN4	A	0	17	0.000016	0.3	1.08	2.07	6.55
6LXT	F	5KIW	D	0	18	0.000116	0.2	1.5	2.07	6.54
6LXT	F	3A2A	C	0	35	0.000143	0.4	1.14	2.07	6.54
6LXT	F	4Y5U	B	0	20	0.000011	0.3	0.94	2.07	6.54
6LXT	F	3IA6	A	0	17	0.000015	0.3	0.92	2.07	6.54
6M03	A	3P0C	B	0	14	0.000142	0.1	0.41	2.37	7.22
6M03	A	4DEP	C	0	18	0.000001	0.3	1.5	2.22	6.88
6M03	A	5FBQ	A	0	25	0	0.4	0.85	2.17	6.76
6M03	A	4J1Y	A	0	34	0.000004	0.6	0.5	2.09	6.59
6M03	A	1SA4	A	0	17	0	0.4	1.38	2.08	6.57
6M03	A	4OQV	A	0	21	0.000086	0.3	0.72	2.08	6.55
6M03	A	6D31	A	0	24	0	0.6	1.05	2.07	6.54
6M03	A	3P0C	A	0	14	0.000146	0.2	0.61	2.06	6.53
6M03	A	1WSS	T	0	18	0	0.5	0.48	2.05	6.51
6M03	A	4MXV	X	0	22	0.000002	0.4	0.96	2.04	6.48
6M03	A	6JID	A	0	21	0.000099	0.3	0.71	2.04	6.47
6M03	A	2CS2	A	0	17	0.000001	0.4	0.57	2.03	6.45
6M03	A	5KZX	A	0	28	0	1.1	1.38	2	6.39
6M03	A	3UMI	A	0	23	0.000022	0.4	0.6	2	6.39
6M0J	E	6CS2	B	0	354	0	0.6	0.75	4.24	11.34
6M0J	E	6CS2	B	1	225	0	1	0.88	3.77	10.31
6M0J	E	6CS2	B	2	101	0	1.1	1.27	3.38	9.44
6M0J	E	6CS2	B	3	164	0	2.4	1.04	3.25	9.16
6M0J	E	6CS2	B	4	29	0	2.5	0.81	2.02	6.43
6M0J	E	1ITU	A	0	17	0.000001	0.2	1.51	2.39	7.26
6M0J	E	4AKV	A	0	17	0	0.4	0.23	2.08	6.56
6M0J	E	2ITW	A	0	17	0	0.5	0.56	2.07	6.54
6M0J	E	4JOB	A	0	17	0.00008	0.2	1.38	2.04	6.47
6M17	E	6CS2	B	0	476	0	0.8	1.05	4.24	11.34
6M17	E	6CS2	B	1	105	0	1.3	1.48	3.33	9.34
6M17	E	6CS2	B	2	58	0	1.4	0.73	3.03	8.66
6M17	E	2AOW	B	0	24	0	0.4	0.33	2.19	6.82
6M17	F	6CS2	B	0	476	0	0.8	1.02	4.23	11.32
6M17	F	6CS2	B	1	105	0	1.3	1.48	3.33	9.34
6M17	F	6CS2	B	2	58	0	1.4	0.73	3.03	8.66
6M17	F	2AOW	B	0	24	0	0.4	0.33	2.19	6.82
6M3M	A	2FG8	E	0	23	0.000093	0.3	1	2.11	6.63
6M3M	A	3PVN	K	0	19	0.000014	0.3	1.09	2.05	6.5
6M3M	C	4O0D	B	0	17	0	0.2	0.46	2.36	7.19
6M3M	C	4OSX	B	0	16	0	0.2	1.49	2.27	6.99
6M3M	C	4OBZ	D	0	17	0.000033	0.2	1.54	2.11	6.63
6M3M	C	4PVP	B	0	18	0	0.4	1.49	2.09	6.58
6M3M	C	4NUS	A	0	20	0.000931	0.2	0.53	2.05	6.5
6M3M	C	4OSX	A	0	18	0	0.4	0.78	2.05	6.49
6M3M	C	4O0D	A	0	17	0	0.5	1.14	2	6.39
6M3M	D	3PVN	R	0	19	0.000014	0.2	1.47	2.37	7.21
6M3M	D	2DYB	B	0	24	0	0.7	0.82	2.23	6.9
6M71	A	5JD0	A	0	30	0	0.2	0.8	2.61	7.74
6M71	A	4LIK	A	0	21	0	0.2	0.78	2.53	7.57
6M71	A	3W5O	A	0	21	0	0.3	1.01	2.5	7.51
6M71	A	5F19	B	0	15	0.000006	0.1	1.34	2.45	7.38
6M71	A	4HTP	A	0	22	0	0.4	0.7	2.44	7.35
6M71	A	3W1B	A	0	22	0	0.4	0.77	2.39	7.26
6M71	A	1H45	A	0	20	0	0.3	1.06	2.39	7.26
6M71	A	4RR2	C	0	22	0	0.4	0.51	2.35	7.17
6M71	A	4KLU	A	0	21	0	0.3	0.59	2.34	7.15
6M71	A	3F07	B	0	24	0	0.4	0.56	2.33	7.11
6M71	A	3W5O	B	0	19	0	0.3	0.97	2.32	7.09
6M71	A	4UWH	A	0	27	0.000013	0.3	0.56	2.29	7.03
6M71	A	5UQ9	G	0	19	0	0.3	0.9	2.29	7.02
6M71	A	3ODX	A	0	24	0	0.4	0.83	2.28	7.01
6M71	A	5UQ9	F	0	19	0	0.3	0.92	2.27	6.99
6M71	A	6DJB	A	0	23	0.000034	0.2	0.29	2.26	6.96
6M71	A	6DJB	C	0	23	0.000034	0.2	0.29	2.26	6.96
6M71	A	6DJB	E	0	23	0.000034	0.2	0.29	2.26	6.96
6M71	A	1GK4	D	0	17	0.000038	0.2	0.36	2.24	6.92
6M71	A	5KAE	A	0	18	0	0.3	1.08	2.24	6.92
6M71	A	6OD3	E	0	18	0.000117	0.2	1.17	2.23	6.89
6M71	A	5E4E	A	0	21	0.000014	0.2	1.09	2.23	6.89
6M71	A	6K1E	A	0	24	0.00001	0.3	1.11	2.22	6.89
6M71	A	3S97	C	0	20	0	0.8	1.3	2.22	6.87
6M71	A	2II0	A	0	21	0.000001	0.3	1.48	2.21	6.85
6M71	A	1GK4	A	0	16	0.000039	0.2	0.58	2.21	6.84
6M71	A	6K1E	B	0	24	0.00001	0.3	1.42	2.2	6.83
6M71	A	3ODX	B	0	23	0	0.4	0.51	2.19	6.81
6M71	A	3P6A	B	0	22	0	0.4	0.45	2.19	6.8
6M71	A	4OYS	A	0	29	0.000013	0.4	0.36	2.18	6.78
6M71	A	5JLE	A	0	19	0	0.5	0.87	2.16	6.74
6M71	A	2VZ6	B	0	25	0	0.7	0.49	2.15	6.72
6M71	A	5MHL	A	0	21	0	0.5	0.96	2.15	6.72
6M71	A	4OTD	A	0	15	0.000002	0.2	0.52	2.14	6.7
6M71	A	4UWF	A	0	28	0.000013	0.4	1.06	2.12	6.66
6M71	A	5C37	C	0	18	0	0.4	0.32	2.12	6.65
6M71	A	4RVT	A	0	16	0.000103	0.2	0.29	2.12	6.65
6M71	A	2WVJ	H	0	28	0	0.8	0.5	2.12	6.65
6M71	A	4K33	A	0	19	0.000005	0.3	0.56	2.12	6.64
6M71	A	6CFU	A	0	19	0.000015	0.3	0.63	2.11	6.64
6M71	A	3IHY	E	0	24	0.000019	0.3	0.06	2.11	6.63
6M71	A	6JFL	D	0	26	0	0.6	1.36	2.11	6.63
6M71	A	1J1D	B	0	25	0.00105	0.2	0.31	2.11	6.63
6M71	A	6SNZ	B	0	18	0.00166	0.2	0.19	2.11	6.63
6M71	A	3ZLR	B	0	16	0.000273	0.2	1.48	2.11	6.63
6M71	A	6AGX	A	0	15	0.000145	0.2	0.39	2.11	6.62
6M71	A	4L3T	B	0	34	0	1	0.39	2.1	6.62
6M71	A	2H4Z	A	0	16	0.000006	0.3	1.51	2.1	6.61
6M71	A	3ODW	B	0	19	0	0.4	0.8	2.1	6.61
6M71	A	2YXJ	B	0	16	0.000266	0.2	0.73	2.1	6.6
6M71	A	2FST	X	0	15	0.00067	0.1	1.17	2.1	6.6
6M71	A	6K1Z	A	0	18	0.00225	0.1	0.56	2.1	6.6
6M71	A	4RPU	B	0	35	0	1	0.43	2.09	6.59
6M71	A	5IJF	A	0	15	0.000071	0.2	0.7	2.09	6.58
6M71	A	4HNM	A	0	15	0.000015	0.2	0.28	2.08	6.57
6M71	A	6A9P	F	0	31	0.000539	0.3	1.37	2.08	6.56
6M71	A	6CFV	A	0	19	0.000015	0.3	0.76	2.07	6.55
6M71	A	1W4R	B	0	28	0	0.9	0.8	2.07	6.55
6M71	A	4FMU	A	0	17	0	0.5	0.49	2.07	6.54
6M71	A	4Y99	B	0	24	0.00112	0.2	0.68	2.07	6.54
6M71	A	2A9U	A	0	26	0.000012	0.4	0.97	2.07	6.53
6M71	A	3P6A	A	0	20	0	0.5	0.7	2.06	6.53
6M71	A	4HJ2	A	0	17	0.000106	0.2	1.06	2.06	6.52
6M71	A	6A9P	C	0	26	0.00056	0.3	0.77	2.06	6.52
6M71	A	2G3Y	A	0	19	0.000042	0.3	0.8	2.05	6.5
6M71	A	6FZF	A	0	20	0.00037	0.2	0.32	2.05	6.49
6M71	A	4NGM	A	0	21	0.000339	0.3	1.03	2.05	6.49
6M71	A	3ODW	A	0	21	0	0.5	1.07	2.05	6.49
6M71	A	2WJU	C	0	26	0	0.6	0.75	2.04	6.49
6M71	A	1W4R	G	0	29	0	0.8	0.63	2.04	6.48
6M71	A	6FUY	A	0	25	0.00103	0.3	0.24	2.04	6.48
6M71	A	6JFL	C	0	25	0	0.7	0.91	2.04	6.47
6M71	A	4CGB	F	0	15	0.000119	0.2	1.38	2.04	6.47
6M71	A	3R5N	A	0	20	0.00104	0.2	0.77	2.04	6.47
6M71	A	2PY3	A	0	15	0.000146	0.2	0.74	2.04	6.47
6M71	A	6S4N	B	0	15	0.000008	0.3	1.22	2.03	6.46
6M71	A	6FZF	B	0	19	0.000376	0.2	0.4	2.03	6.45
6M71	A	6FE5	A	0	21	0.00034	0.3	0.87	2.03	6.45
6M71	A	2WVJ	D	0	26	0	0.8	1.12	2.03	6.45
6M71	A	4OME	A	0	20	0.00034	0.3	1.1	2.03	6.44
6M71	A	6HZZ	A	0	19	0.000008	0.4	0.15	2.02	6.44
6M71	A	2A9U	B	0	28	0.000062	0.4	0.58	2.02	6.44
6M71	A	4NGR	A	0	20	0.000339	0.3	1.1	2.02	6.44
6M71	A	4X3R	A	0	20	0.000339	0.3	1.42	2.02	6.44
6M71	A	6A1G	A	0	28	0	0.7	0.45	2.02	6.43
6M71	A	3L0H	A	0	18	0.000108	0.3	0.9	2.02	6.43
6M71	A	6JFL	A	0	24	0	0.7	0.74	2.02	6.43
6M71	A	4P4I	A	0	20	0.00034	0.3	1.44	2.02	6.43
6M71	A	4GJ2	A	0	19	0.00434	0.2	0.97	2.02	6.43
6M71	A	5D29	A	0	20	0.000339	0.3	1.37	2.02	6.42
6M71	A	2C6G	A	0	18	0.000339	0.2	1.49	2.02	6.42
6M71	A	6ATO	A	0	17	0.000108	0.3	0.2	2.02	6.42
6M71	A	4HE2	A	0	19	0.00004	0.3	0.53	2.01	6.42
6M71	A	4NGP	A	0	20	0.000339	0.3	1.08	2.01	6.41
6M71	A	4P45	A	0	20	0.00034	0.3	1.12	2.01	6.41
6M71	A	1J1E	B	0	32	0.000524	0.4	0.35	2.01	6.41
6M71	A	3SJX	A	0	20	0.00034	0.3	1.41	2.01	6.41
6M71	A	6CFR	A	0	18	0.000015	0.3	0.94	2.01	6.41
6M71	A	4MCQ	A	0	20	0.000339	0.3	1.46	2.01	6.41
6M71	A	2CIJ	A	0	18	0.000339	0.2	1.29	2.01	6.4
6M71	B	2ZK1	B	0	23	0.000001	0.3	1.08	2.28	7
6M71	B	6ODD	B	0	21	0.000036	0.2	0.74	2.27	6.98
6M71	B	4FTG	B	0	23	0.000004	0.3	0.74	2.25	6.94
6M71	B	4EM9	B	0	23	0.000008	0.3	0.68	2.17	6.76
6M71	B	1K04	A	0	23	0.000002	0.4	0.87	2.17	6.75
6M71	B	5CXY	B	0	14	0.000036	0.2	0.53	2.16	6.73
6M71	B	2VV1	B	0	20	0.000008	0.3	1.3	2.15	6.73
6M71	B	3VJH	B	0	19	0.000008	0.3	1.15	2.12	6.64
6M71	B	6O67	B	0	18	0.000008	0.3	0.86	2.11	6.64
6M71	B	5BSK	B	0	22	0.000145	0.3	0.73	2.1	6.61
6M71	B	4HRH	B	0	19	0.000007	0.3	0.84	2.1	6.61
6M71	B	6F02	A	0	17	0.000001	0.3	0.82	2.09	6.58
6M71	B	6ENQ	B	0	19	0.000008	0.3	1.47	2.08	6.57
6M71	B	4L9U	B	0	17	0.000001	0.3	0.56	2.08	6.56
6M71	B	4HRH	A	0	18	0.000007	0.3	0.62	2.06	6.53
6M71	B	6C5Q	A	0	21	0.000009	0.4	1.1	2.06	6.53
6M71	B	5UZR	A	0	14	0.000209	0.2	1.15	2.05	6.5
6M71	B	3R8A	A	0	20	0.000001	0.4	1.54	2.01	6.42
6M71	B	3GEP	A	0	21	0.000145	0.3	0.58	2	6.4
6M71	C	5SVN	A	0	18	0	0.2	0.28	2.65	7.82
6M71	C	5I95	A	0	20	0	0.2	0.55	2.5	7.49
6M71	C	1T08	A	0	27	0	0.3	0.7	2.48	7.44
6M71	C	3CEG	B	0	21	0.000006	0.2	0.54	2.41	7.3
6M71	C	6ADI	B	0	19	0	0.3	0.5	2.4	7.26
6M71	C	1JDH	A	0	27	0	0.4	0.64	2.32	7.09
6M71	C	4JA8	A	0	19	0	0.3	0.61	2.31	7.07
6M71	C	2ZEJ	A	0	16	0.000415	0.1	1.35	2.3	7.05
6M71	C	2FXO	D	0	24	0.000052	0.2	0.86	2.23	6.9
6M71	C	1H2U	A	0	21	0.000041	0.2	0.31	2.2	6.84
6M71	C	1JPW	C	0	24	0	0.5	0.73	2.19	6.81
6M71	C	1H6K	B	0	23	0.000082	0.2	0.38	2.19	6.81
6M71	C	1JPW	B	0	24	0	0.5	0.73	2.19	6.8
6M71	C	1H2U	B	0	21	0.000041	0.2	0.61	2.18	6.78
6M71	C	1H2V	C	0	22	0.000082	0.2	0.16	2.18	6.78
6M71	C	3SLA	B	0	28	0	0.7	1.15	2.17	6.76
6M71	C	1H2T	C	0	21	0.000041	0.2	0.44	2.16	6.75
6M71	C	2CFH	C	0	22	0.00204	0.2	1.41	2.16	6.75
6M71	C	3TX7	A	0	28	0	0.6	0.61	2.16	6.74
6M71	C	4KSL	G	0	18	0.0139	0.1	0.62	2.13	6.68
6M71	C	1H6K	A	0	22	0.000082	0.3	0.45	2.13	6.67
6M71	C	3SLA	E	0	28	0	0.8	0.97	2.12	6.66
6M71	C	4I5K	A	0	17	0.000455	0.2	1.55	2.12	6.65
6M71	C	2GL7	D	0	31	0	0.7	0.56	2.09	6.59
6M71	C	4KSL	B	0	18	0.0139	0.1	0.47	2.08	6.57
6M71	C	2O4H	A	0	11	0.000253	0.1	1.05	2.08	6.57
6M71	C	5UFL	B	0	20	0	0.5	1.08	2.07	6.54
6M71	C	3II6	B	0	21	0.000667	0.2	1.15	2.05	6.5
6M71	C	5U74	A	0	15	0.000551	0.2	1.02	2.04	6.48
6M71	C	3L3N	A	0	15	0.000174	0.2	0.2	2.03	6.46
6M71	C	5SVN	B	0	18	0.000016	0.3	0.69	2.03	6.46
6M71	C	6H4J	B	0	22	0	0.6	0.85	2.03	6.45
6M71	C	1H6K	C	0	22	0.00254	0.2	0.42	2.03	6.45
6M71	C	2Z6H	A	0	27	0	0.9	0.85	2.03	6.45
6M71	C	5UFL	A	0	19	0	0.5	0.48	2.02	6.43
6M71	C	4NKV	C	0	21	0.0123	0.2	1.08	2.01	6.42
6M71	C	4COS	A	0	16	0.00206	0.2	1.06	2.01	6.41
6M71	C	2BJN	B	0	27	0.00207	0.3	0.9	2.01	6.4
6M71	C	2N9Y	B	0	16	0.000284	0.2	0.66	2	6.4
6M71	D	5KXI	A	0	22	0.00238	0.1	0.52	2.31	7.08
6M71	D	5KXI	D	0	22	0.00238	0.1	0.7	2.21	6.85
6M71	D	1JOC	B	0	17	0.000003	0.2	0.64	2.19	6.81
6M71	D	5FCN	A	0	16	0.000011	0.2	0.38	2.15	6.72
6M71	D	5NG4	A	0	16	0.000011	0.2	0.36	2.15	6.72
6M71	D	1JOC	A	0	19	0.000071	0.2	0.72	2.12	6.65
6M71	D	4Y5O	B	0	24	0.00112	0.2	1.49	2.09	6.6
6M71	D	5C5B	B	0	16	0.000007	0.3	0.93	2.06	6.52
6M71	D	5FCN	B	0	16	0.000011	0.3	1.13	2.03	6.46
6M71	D	1VR2	A	0	13	0.000018	0.2	0.57	2.02	6.43
6M71	D	5VCS	A	0	23	0.000299	0.3	1.42	2	6.39
6VW1	E	6CS2	B	0	520	0	0.6	0.74	4.39	11.69
6VW1	E	6CS2	B	1	155	0	1.9	1.34	3.34	9.35
6VW1	E	6CS2	B	2	112	0	2	0.73	3.16	8.97
6VW1	E	6CS2	B	3	118	0	2.6	1.24	3.06	8.72
6VW1	E	6CS2	B	4	55	0	2.4	1.05	2.75	8.05
6VW1	E	3AJB	A	0	18	0.000004	0.2	1.31	2.21	6.85
6VW1	E	4LMQ	H	0	28	0	0.8	0.71	2.1	6.61
6VW1	E	4LMQ	E	0	27	0	0.7	1.2	2.08	6.57
6VW1	E	6OU2	A	0	18	0	0.5	1.35	2.01	6.41
6VW1	F	6CS2	B	0	513	0	0.6	0.64	4.37	11.64
6VW1	F	6CS2	B	1	174	0	2.7	0.7	3.22	9.08
6VW1	F	6CS2	B	2	105	0	1.9	0.84	3.15	8.95
6VW1	F	6CS2	B	3	124	0	2.5	0.99	3.1	8.83
6VW1	F	6CS2	B	4	65	0	2.8	0.27	2.76	8.06
6VW1	F	4LMQ	E	0	26	0	0.7	0.86	2.06	6.52
6VWW	A	2JKV	E	0	23	0	0.3	0.61	2.38	7.23
6VWW	A	5YF4	A	0	18	0.000002	0.2	0.59	2.31	7.07
6VWW	A	4P5W	A	0	17	0.000001	0.2	1.53	2.29	7.03
6VWW	A	3OX5	B	0	21	0.000454	0.1	0.37	2.28	7
6VWW	A	4P5W	B	0	16	0.000001	0.2	1.43	2.25	6.94
6VWW	A	6MEV	H	0	44	0	0.8	1.07	2.22	6.88
6VWW	A	2P64	A	0	19	0.00001	0.2	1.32	2.22	6.87
6VWW	A	4Q2N	F	0	22	0	0.4	1.31	2.21	6.85
6VWW	A	3OX6	B	0	19	0.000454	0.2	0.5	2.21	6.84
6VWW	A	6MEV	F	0	47	0	1	1.11	2.19	6.82
6VWW	A	6MEV	B	0	48	0	1	0.96	2.18	6.78
6VWW	A	3VP6	A	0	20	0.000001	0.3	1.25	2.17	6.76
6VWW	A	5D6D	A	0	19	0.000007	0.3	0.27	2.16	6.74
6VWW	A	3SGJ	A	0	19	0.000008	0.3	0.52	2.15	6.73
6VWW	A	2O06	B	0	18	0.000005	0.3	0.69	2.15	6.73
6VWW	A	3IU3	L	0	21	0.000005	0.3	0.4	2.15	6.72
6VWW	A	6MEV	D	0	45	0	0.8	1.13	2.15	6.71
6VWW	A	2JIN	A	0	26	0.000014	0.4	1.43	2.14	6.69
6VWW	A	2O05	A	0	18	0.000005	0.3	0.77	2.13	6.68
6VWW	A	6MEV	C	0	45	0	1	0.86	2.13	6.67
6VWW	A	4ZCV	C	0	23	0.000007	0.3	0.9	2.12	6.66
6VWW	A	2P64	B	0	20	0.00001	0.3	0.5	2.12	6.65
6VWW	A	6MEV	E	0	42	0	1	1.14	2.11	6.64
6VWW	A	5O4E	A	0	19	0.000007	0.3	0.3	2.11	6.62
6VWW	A	6MEV	A	0	42	0	1.1	0.87	2.09	6.58
6VWW	A	6EAQ	B	0	19	0.000007	0.3	0.33	2.08	6.57
6VWW	A	2N03	A	0	27	0.000015	0.4	0.24	2.07	6.54
6VWW	A	1ZD9	A	0	22	0.000004	0.4	0.82	2.07	6.53
6VWW	A	3WJJ	B	0	20	0.000007	0.3	0.71	2.06	6.53
6VWW	A	2GWF	C	0	5	0.0485	0	1.16	2.05	6.5
6VWW	A	3SGJ	B	0	19	0.000007	0.3	0.4	2.05	6.5
6VWW	A	3PGL	B	0	21	0.00419	0.2	0.13	2.05	6.49
6VWW	A	1CN4	B	0	21	0	0.6	1.21	2.04	6.48
6VWW	A	3WJJ	A	0	20	0.000007	0.4	0.63	2.04	6.48
6VWW	A	4ZG6	B	0	17	0.000109	0.2	1.32	2.04	6.47
6VWW	A	2FJH	L	0	19	0.000003	0.4	0.35	2.03	6.46
6VWW	A	6MEV	G	0	41	0	1.2	1.24	2.02	6.43
6VWW	A	6EOS	C	0	18	0.000021	0.3	0.63	2.01	6.42
6VWW	A	3U11	A	0	17	0.00021	0.2	0.42	2.01	6.4
6VWW	A	6I4S	A	0	20	0.000995	0.2	1.49	2.01	6.4
6VWW	A	3RNM	E	0	17	0.000151	0.2	0.3	2.01	6.4
6VWW	A	6I4Z	G	0	19	0.000995	0.2	0.57	2	6.4
6VWW	A	3P08	A	0	23	0.000071	0.4	0.76	2	6.4
6VWW	B	4ZDP	C	0	15	0	0.2	1.06	2.31	7.06
6VWW	B	5UQ9	C	0	29	0	0.4	0.91	2.28	7
6VWW	B	5UQ9	A	0	29	0	0.4	0.38	2.26	6.95
6VWW	B	2QMR	C	0	16	0.000004	0.2	0.65	2.24	6.92
6VWW	B	4P5W	B	0	16	0.000001	0.2	1.37	2.23	6.89
6VWW	B	5UQ9	B	0	27	0	0.4	0.24	2.22	6.87
6VWW	B	2H4M	A	0	16	0.000004	0.2	0.83	2.21	6.85
6VWW	B	5UQ9	D	0	26	0	0.4	0.18	2.21	6.84
6VWW	B	2Z5M	A	0	16	0.000004	0.2	0.18	2.19	6.81
6VWW	B	2JKV	F	0	24	0	0.4	0.43	2.19	6.8
6VWW	B	2JKV	D	0	26	0	0.4	0.35	2.18	6.78
6VWW	B	2JKV	A	0	26	0	0.5	0.5	2.16	6.74
6VWW	B	3SGJ	A	0	19	0.000008	0.3	0.56	2.13	6.67
6VWW	B	4XVL	A	0	22	0.000001	0.4	0.65	2.12	6.66
6VWW	B	4FR8	D	0	22	0.00146	0.2	0.47	2.12	6.65
6VWW	B	3OX5	D	0	22	0.000454	0.2	0.73	2.1	6.62
6VWW	B	3NUX	A	0	16	0	0.4	0.99	2.09	6.59
6VWW	B	5O4E	A	0	19	0.000007	0.3	0.43	2.09	6.59
6VWW	B	3OX5	F	0	21	0.000454	0.2	0.37	2.09	6.59
6VWW	B	6HP8	B	0	17	0.000021	0.3	0.59	2.08	6.57
6VWW	B	5UQ9	F	0	27	0	0.6	0.35	2.08	6.57
6VWW	B	5TTO	A	0	22	0.000001	0.4	0.65	2.08	6.56
6VWW	B	2JIN	A	0	31	0.000005	0.5	1.11	2.07	6.55
6VWW	B	3OX5	C	0	21	0.000454	0.2	0.4	2.07	6.54
6VWW	B	3OX5	B	0	21	0.000454	0.2	0.31	2.07	6.53
6VWW	B	5A9J	A	0	31	0	0.7	1	2.07	6.53
6VWW	B	2JKV	C	0	26	0.000001	0.6	0.25	2.06	6.52
6VWW	B	3WJJ	B	0	20	0.000007	0.4	0.87	2.06	6.51
6VWW	B	2O0L	B	0	21	0.000005	0.4	0.67	2.05	6.5
6VWW	B	1RD4	A	0	16	0.000013	0.3	1.05	2.04	6.48
6VWW	B	3SGJ	B	0	19	0.000007	0.4	0.48	2.03	6.46
6VWW	B	6BXF	A	0	19	0.000032	0.3	0.78	2.03	6.45
6VWW	B	6GHD	E	0	20	0.000017	0.3	0.87	2.03	6.45
6VWW	B	2ONM	I	0	22	0.00147	0.2	0.59	2.03	6.45
6VWW	B	1ZUM	A	0	23	0.00147	0.2	0.25	2.03	6.45
6VWW	B	2ONM	J	0	22	0.00147	0.2	0.15	2.02	6.44
6VWW	B	6HP8	C	0	16	0.000021	0.3	0.73	2.02	6.44
6VWW	B	5UFI	A	0	28	0	0.8	0.45	2.02	6.42
6VWW	B	6EOS	C	0	18	0.000021	0.3	0.68	2.01	6.42
6VWW	B	2ONN	G	0	22	0.00147	0.2	0.08	2.01	6.41
6VWW	B	2ONM	C	0	22	0.00147	0.2	0.61	2.01	6.4
6VWW	B	1ZUM	H	0	22	0.00147	0.2	0.29	2	6.4
6VWW	B	3OX5	A	0	22	0.000454	0.3	0.44	2	6.39
6VWW	B	1ZUM	D	0	21	0.00147	0.2	0.24	2	6.39
6VXS	A	4D86	A	0	59	0	0.4	0.75	3.25	9.15
6VXS	A	3Q6Z	A	0	53	0	0.5	0.61	2.98	8.57
6VXS	A	2X47	A	0	32	0	0.5	0.48	2.53	7.55
6VXS	A	4IQY	A	0	41	0	1.1	0.42	2.44	7.35
6VXS	A	3VFQ	A	0	53	0	1.5	0.73	2.4	7.27
6VXS	A	4IQY	B	0	41	0	1.2	0.55	2.36	7.19
6VXS	B	3Q6Z	A	0	71	0	0.5	0.4	3.28	9.21
6VXS	B	4D86	A	0	69	0	0.5	0.69	3.23	9.12
6VXS	B	4D86	A	1	17	0	0.4	0.24	2.26	6.96
6VXS	B	3VFQ	A	0	65	0	0.7	0.81	3.01	8.62
6VXS	B	3VFQ	A	1	19	0	0.7	0.53	2.1	6.6
6VXS	B	4IQY	A	0	46	0	0.5	0.64	2.87	8.32
6VXS	B	4IQY	A	1	24	0	0.8	0.44	2.09	6.6
6VXS	B	4IQY	B	0	51	0	1	0.7	2.64	7.8
6VXS	B	4ABL	A	0	28	0	0.7	0.87	2.07	6.55
6VXS	B	4UML	A	0	26	0	0.7	1.32	2.05	6.5
6VXX	A	6CS2	A	0	1766	0	0.7	0.65	4.88	12.76
6VXX	A	6CS2	A	1	1042	0	0.5	0.55	4.76	12.51
6VXX	A	6CS2	A	2	768	0	0.6	0.61	4.56	12.06
6VXX	A	6CS2	A	3	932	0	0.9	0.83	4.47	11.86
6VXX	A	6CS2	A	4	456	0	2.2	0.08	3.75	10.27
6VXX	A	6CS2	B	0	1827	0	0.8	0.71	4.84	12.68
6VXX	A	6CS2	B	1	1037	0	0.6	0.56	4.7	12.38
6VXX	A	6CS2	B	2	802	0	0.6	0.81	4.6	12.15
6VXX	A	6CS2	B	3	933	0	0.7	0.75	4.58	12.11
6VXX	A	6CS2	B	4	479	0	0.8	0.96	4.21	11.27
6VXX	A	6CS2	C	0	1797	0	0.8	0.75	4.84	12.67
6VXX	A	6CS2	C	1	773	0	0.5	0.73	4.63	12.21
6VXX	A	6CS2	C	2	912	0	0.6	0.95	4.62	12.19
6VXX	A	6CS2	C	3	921	0	0.8	0.85	4.54	12.02
6VXX	A	6CS2	C	4	510	0	0.8	0.94	4.28	11.44
6VXX	A	2P8Q	A	0	19	0	0.2	1.21	2.55	7.62
6VXX	A	5UJI	B	0	32	0	0.3	0.54	2.52	7.53
6VXX	A	3H0Z	A	0	14	0.000003	0.1	0.73	2.4	7.28
6VXX	A	1QGK	A	0	22	0	0.3	0.93	2.36	7.18
6VXX	A	3MQ7	K	0	19	0.000031	0.2	1.1	2.34	7.13
6VXX	A	5ORO	A	0	17	0.000002	0.2	0.47	2.31	7.08
6VXX	A	4JOD	A	0	19	0	0.3	1.21	2.3	7.05
6VXX	A	5OO6	V	0	23	0	0.4	0.51	2.3	7.04
6VXX	A	6MO6	C	0	25	0	0.6	1.15	2.29	7.02
6VXX	A	3MQ7	A	0	21	0.000031	0.2	0.62	2.28	7.01
6VXX	A	5J1F	A	0	26	0.000111	0.2	1.18	2.28	7
6VXX	A	4UF0	B	0	19	0	0.3	1.01	2.26	6.96
6VXX	A	5XTS	A	0	20	0.000002	0.3	1.49	2.25	6.95
6VXX	A	3MQ7	I	0	30	0.000031	0.3	0.86	2.25	6.94
6VXX	A	6MUE	A	0	26	0.000002	0.3	1.23	2.25	6.94
6VXX	A	6Q8F	B	0	23	0.000004	0.3	0.19	2.25	6.94
6VXX	A	3MQ7	D	0	21	0.000031	0.2	0.51	2.24	6.93
6VXX	A	3UO5	A	0	14	0.000003	0.2	0.58	2.24	6.92
6VXX	A	1RKE	A	0	21	0.00178	0.1	1.04	2.24	6.92
6VXX	A	3MQ7	B	0	21	0.000031	0.2	0.71	2.23	6.91
6VXX	A	3R21	A	0	16	0.000002	0.2	0.31	2.22	6.88
6VXX	A	4EHP	A	0	21	0.00121	0.1	0.36	2.22	6.87
6VXX	A	3COH	A	0	13	0.000003	0.2	0.37	2.22	6.86
6VXX	A	5M4P	A	0	21	0.00001	0.3	0.49	2.21	6.85
6VXX	A	3MQ7	G	0	19	0.000031	0.2	1.35	2.21	6.85
6VXX	A	3COH	B	0	13	0.000003	0.2	0.44	2.2	6.83
6VXX	A	4ZTS	A	0	13	0.000058	0.1	0.41	2.2	6.82
6VXX	A	3UO4	A	0	11	0.000003	0.2	1	2.19	6.82
6VXX	A	2HAM	A	0	23	0.000009	0.3	0.47	2.19	6.82
6VXX	A	3MQ7	F	0	21	0.000031	0.2	1.1	2.18	6.79
6VXX	A	6Q8J	A	0	22	0.000004	0.3	0.32	2.18	6.78
6VXX	A	6IN4	A	0	24	0.000002	0.4	0.38	2.17	6.77
6VXX	A	4BN1	A	0	12	0.000003	0.2	0.64	2.17	6.76
6VXX	A	4APJ	A	0	24	0	0.5	0.77	2.17	6.76
6VXX	A	4J8M	A	0	14	0.000007	0.2	0.82	2.16	6.74
6VXX	A	3W16	A	0	18	0.000002	0.3	0.63	2.16	6.74
6VXX	A	3H10	D	0	14	0.000007	0.2	0.49	2.16	6.74
6VXX	A	3EH2	C	0	23	0.000008	0.3	0.72	2.16	6.74
6VXX	A	3E5A	A	0	14	0.000003	0.2	0.69	2.15	6.72
6VXX	A	3ZGC	B	0	21	0.000016	0.3	1.52	2.15	6.71
6VXX	A	3L3N	A	0	24	0	0.5	0.34	2.15	6.71
6VXX	A	3W18	A	0	13	0.000003	0.2	0.31	2.14	6.7
6VXX	A	3J7Y	X	0	27	0.000075	0.3	0.73	2.14	6.7
6VXX	A	6CVH	A	0	20	0.000013	0.3	1.41	2.13	6.69
6VXX	A	2IUL	A	0	24	0	0.5	0.36	2.13	6.68
6VXX	A	6G2D	D	0	27	0	1.2	1.53	2.13	6.68
6VXX	A	5DR6	A	0	13	0.000003	0.2	0.3	2.13	6.68
6VXX	A	4B0G	A	0	12	0.000058	0.1	0.34	2.13	6.67
6VXX	A	4V06	A	0	23	0.000077	0.3	0.79	2.12	6.65
6VXX	A	2F3Y	A	0	25	0.000499	0.2	0.67	2.12	6.65
6VXX	A	2C6D	A	0	13	0.000003	0.2	0.5	2.11	6.64
6VXX	A	1KNU	A	0	26	0.000003	0.4	0.18	2.11	6.64
6VXX	A	3MQ7	C	0	21	0.000031	0.3	0.43	2.11	6.64
6VXX	A	4V26	A	0	21	0.00001	0.3	0.49	2.11	6.63
6VXX	A	3EC8	A	0	18	0.000718	0.2	1.02	2.11	6.63
6VXX	A	6BN8	C	0	19	0.00171	0.2	0.42	2.11	6.63
6VXX	A	6DEW	E	0	17	0.000329	0.2	0.08	2.11	6.63
6VXX	A	4CZZ	B	0	25	0.000229	0.3	1.16	2.1	6.61
6VXX	A	2Z0N	A	0	16	0.00059	0.2	0.6	2.1	6.6
6VXX	A	6DEW	B	0	16	0.000329	0.2	0.15	2.1	6.6
6VXX	A	5AAF	A	0	14	0.000007	0.2	0.23	2.09	6.6
6VXX	A	5OKL	A	0	24	0	0.6	1.36	2.09	6.59
6VXX	A	4PRJ	A	0	13	0.000003	0.2	0.39	2.09	6.58
6VXX	A	6B9E	A	0	19	0.000032	0.3	0.64	2.08	6.57
6VXX	A	6CSD	B	0	24	0	0.7	0.92	2.08	6.57
6VXX	A	3R8A	B	0	25	0.000003	0.5	0.56	2.08	6.56
6VXX	A	4L7B	A	0	20	0.000016	0.3	0.82	2.08	6.56
6VXX	A	2IUX	A	0	23	0	0.5	0.34	2.08	6.56
6VXX	A	2D7C	D	0	22	0.000026	0.3	1.48	2.07	6.55
6VXX	A	4RMA	A	0	17	0	0.4	0.47	2.07	6.55
6VXX	A	3B0Q	A	0	26	0.000003	0.5	0.45	2.07	6.55
6VXX	A	6O68	A	0	26	0.000003	0.5	0.51	2.07	6.55
6VXX	A	4DEE	A	0	13	0.000003	0.2	0.23	2.07	6.55
6VXX	A	2P8V	A	0	19	0	0.5	0.29	2.07	6.54
6VXX	A	6FLN	E	0	30	0	0.7	1.12	2.07	6.54
6VXX	A	6QVC	B	0	23	0.00006	0.3	1	2.07	6.54
6VXX	A	6QVC	A	0	23	0.00006	0.3	1.05	2.07	6.54
6VXX	A	3R22	A	0	19	0.000115	0.3	1.16	2.07	6.53
6VXX	A	5X54	B	0	22	0.000016	0.4	0.95	2.07	6.53
6VXX	A	5A8L	Q	0	19	0.000024	0.3	1.45	2.06	6.53
6VXX	A	4LZX	A	0	26	0.00547	0.2	0.44	2.06	6.52
6VXX	A	4DEB	A	0	14	0.000007	0.2	0.55	2.06	6.52
6VXX	A	2W83	C	0	21	0.000229	0.3	1.01	2.06	6.52
6VXX	A	3Q0K	D	0	26	0.000008	0.5	1.2	2.06	6.52
6VXX	A	5KC8	A	0	22	0	0.5	0.49	2.06	6.51
6VXX	A	4L98	B	0	26	0.000003	0.5	0.14	2.05	6.51
6VXX	A	4BSM	A	0	18	0.000005	0.3	1.49	2.05	6.51
6VXX	A	2Q5P	A	0	28	0.000004	0.5	0.28	2.05	6.51
6VXX	A	2VV4	A	0	26	0.000003	0.5	0.28	2.05	6.49
6VXX	A	5IN3	A	0	16	0.000148	0.2	0.18	2.05	6.49
6VXX	A	5KIW	C	0	21	0.000022	0.3	1.03	2.05	6.49
6VXX	A	3VSO	A	0	28	0.000003	0.5	0.31	2.05	6.49
6VXX	A	4UZD	B	0	14	0.000007	0.3	0.61	2.05	6.49
6VXX	A	3MQ7	H	0	22	0.000031	0.3	0.56	2.04	6.49
6VXX	A	6R7I	B	0	19	0	0.5	0.58	2.04	6.49
6VXX	A	5Y2O	A	0	29	0.000003	0.6	0.26	2.04	6.47
6VXX	A	1TU3	G	0	20	0.000031	0.3	1.32	2.04	6.47
6VXX	B	6CS2	A	0	1767	0	0.7	0.65	4.86	12.72
6VXX	B	6CS2	A	1	1051	0	0.5	0.61	4.76	12.51
6VXX	B	6CS2	A	2	787	0	0.6	0.59	4.57	12.09
6VXX	B	6CS2	A	3	932	0	0.9	0.86	4.45	11.82
6VXX	B	6CS2	A	4	456	0	2.2	0.15	3.75	10.27
6VXX	B	6CS2	C	0	1767	0	0.8	0.77	4.83	12.65
6VXX	B	6CS2	C	1	910	0	0.6	1.09	4.68	12.33
6VXX	B	6CS2	C	2	772	0	0.5	0.72	4.63	12.21
6VXX	B	6CS2	C	3	915	0	0.8	0.88	4.53	11.99
6VXX	B	6CS2	C	4	512	0	0.8	0.93	4.27	11.41
6VXX	B	6CS2	B	0	1794	0	0.8	0.7	4.82	12.63
6VXX	B	6CS2	B	1	1275	0	0.6	0.64	4.79	12.56
6VXX	B	6CS2	B	2	803	0	0.6	0.87	4.59	12.13
6VXX	B	6CS2	B	3	473	0	0.8	0.97	4.2	11.26
6VXX	B	6CS2	B	4	362	0	1.1	0.86	3.96	10.72
6VXX	B	2P8Q	A	0	19	0	0.2	1.21	2.55	7.62
6VXX	B	5UJI	B	0	32	0	0.3	0.54	2.52	7.53
6VXX	B	3H0Z	A	0	14	0.000003	0.1	0.73	2.4	7.28
6VXX	B	1QGK	A	0	22	0	0.3	0.93	2.34	7.15
6VXX	B	3MQ7	K	0	19	0.000031	0.2	1.1	2.34	7.13
6VXX	B	5ORO	A	0	17	0.000002	0.2	0.47	2.31	7.08
6VXX	B	4JOD	A	0	19	0	0.3	1.18	2.3	7.05
6VXX	B	5OO6	V	0	23	0	0.4	0.51	2.3	7.04
6VXX	B	6MO6	C	0	25	0	0.6	1.05	2.29	7.02
6VXX	B	3MQ7	A	0	21	0.000031	0.2	0.62	2.28	7.01
6VXX	B	5J1F	A	0	26	0.000111	0.2	1.18	2.28	7
6VXX	B	4UF0	B	0	19	0	0.3	1.01	2.26	6.96
6VXX	B	3MQ7	I	0	30	0.000031	0.3	0.86	2.25	6.94
6VXX	B	3MQ7	D	0	21	0.000031	0.2	0.51	2.24	6.93
6VXX	B	6MUE	A	0	22	0.000086	0.2	1.25	2.24	6.93
6VXX	B	3UO5	A	0	14	0.000003	0.2	0.58	2.24	6.92
6VXX	B	1RKE	A	0	21	0.00178	0.1	1.04	2.24	6.92
6VXX	B	3MQ7	B	0	21	0.000031	0.2	0.71	2.23	6.91
6VXX	B	3R21	A	0	16	0.000002	0.2	0.31	2.22	6.88
6VXX	B	5XTS	A	0	19	0.000002	0.3	1.27	2.22	6.88
6VXX	B	4EHP	A	0	21	0.00121	0.1	0.36	2.22	6.87
6VXX	B	3COH	A	0	13	0.000003	0.2	0.37	2.21	6.86
6VXX	B	5M4P	A	0	21	0.00001	0.3	0.49	2.21	6.85
6VXX	B	3MQ7	G	0	19	0.000031	0.2	1.35	2.21	6.85
6VXX	B	3F2A	A	0	16	0.00024	0.1	1.09	2.21	6.85
6VXX	B	3COH	B	0	13	0.000003	0.2	0.44	2.2	6.83
6VXX	B	4ZTS	A	0	13	0.000058	0.1	0.41	2.2	6.82
6VXX	B	3UO4	A	0	11	0.000003	0.2	1	2.19	6.82
6VXX	B	3MQ7	F	0	21	0.000031	0.2	1.1	2.18	6.79
6VXX	B	6IN4	A	0	24	0.000002	0.4	0.38	2.17	6.77
6VXX	B	5XTW	D	0	18	0.000002	0.3	1.56	2.17	6.77
6VXX	B	4X21	B	0	33	0	0.7	0.23	2.17	6.77
6VXX	B	4BN1	A	0	12	0.000003	0.2	0.64	2.17	6.76
6VXX	B	4APJ	A	0	24	0	0.5	0.77	2.17	6.76
6VXX	B	4J8M	A	0	14	0.000007	0.2	0.82	2.16	6.74
6VXX	B	3W16	A	0	18	0.000002	0.3	0.63	2.16	6.74
6VXX	B	3H10	D	0	14	0.000007	0.2	0.49	2.16	6.74
6VXX	B	3EH2	C	0	23	0.000008	0.3	0.71	2.16	6.74
6VXX	B	3E5A	A	0	14	0.000003	0.2	0.69	2.15	6.72
6VXX	B	3ZGC	B	0	21	0.000016	0.3	1.52	2.15	6.71
6VXX	B	3L3N	A	0	24	0	0.5	0.34	2.15	6.71
6VXX	B	3W18	A	0	13	0.000003	0.2	0.31	2.14	6.7
6VXX	B	3J7Y	X	0	27	0.000075	0.3	0.9	2.14	6.7
6VXX	B	2IUL	A	0	24	0	0.5	0.36	2.13	6.68
6VXX	B	6G2D	D	0	27	0	1.2	1.54	2.13	6.68
6VXX	B	5DR6	A	0	13	0.000003	0.2	0.3	2.13	6.68
6VXX	B	4B0G	A	0	12	0.000058	0.1	0.34	2.13	6.67
6VXX	B	4V06	A	0	23	0.000077	0.3	0.79	2.12	6.65
6VXX	B	2F3Y	A	0	25	0.000499	0.2	0.67	2.12	6.65
6VXX	B	2C6D	A	0	13	0.000003	0.2	0.5	2.12	6.64
6VXX	B	1KNU	A	0	26	0.000003	0.4	0.27	2.11	6.64
6VXX	B	3MQ7	C	0	21	0.000031	0.3	0.43	2.11	6.64
6VXX	B	4V26	A	0	21	0.00001	0.3	0.49	2.11	6.63
6VXX	B	6BN8	C	0	19	0.00171	0.2	0.42	2.11	6.63
6VXX	B	6DEW	E	0	17	0.000329	0.2	0.08	2.11	6.63
6VXX	B	3EC8	A	0	18	0.000718	0.2	1.02	2.11	6.63
6VXX	B	4CZZ	B	0	25	0.000229	0.3	1.16	2.1	6.6
6VXX	B	2Z0N	A	0	16	0.00059	0.2	0.58	2.1	6.6
6VXX	B	6DEW	B	0	16	0.000329	0.2	0.15	2.1	6.6
6VXX	B	5AAF	A	0	14	0.000007	0.2	0.23	2.09	6.6
6VXX	B	5OKL	A	0	24	0	0.6	1.33	2.09	6.59
6VXX	B	4PRJ	A	0	13	0.000003	0.2	0.38	2.09	6.58
6VXX	B	2R9S	A	0	27	0	0.7	0.75	2.09	6.58
6VXX	B	6B9E	A	0	19	0.000032	0.3	0.64	2.08	6.57
6VXX	B	6CSD	B	0	24	0	0.7	0.92	2.08	6.57
6VXX	B	3R8A	B	0	25	0.000003	0.5	0.56	2.08	6.56
6VXX	B	4L7B	A	0	20	0.000016	0.3	0.81	2.08	6.56
6VXX	B	2IUX	A	0	23	0	0.5	0.34	2.08	6.56
6VXX	B	5O13	A	0	14	0.000236	0.2	1.18	2.08	6.55
6VXX	B	4RMA	A	0	17	0	0.4	0.47	2.07	6.55
6VXX	B	3B0Q	A	0	26	0.000003	0.5	0.38	2.07	6.55
6VXX	B	6O68	A	0	26	0.000003	0.5	0.6	2.07	6.55
6VXX	B	4DEE	A	0	13	0.000003	0.2	0.22	2.07	6.55
6VXX	B	2P8V	A	0	19	0	0.5	0.29	2.07	6.54
6VXX	B	4WY4	C	0	28	0.000048	0.4	0.7	2.07	6.54
6VXX	B	6FLN	E	0	30	0	0.7	1.12	2.07	6.54
6VXX	B	3R22	A	0	19	0.000115	0.3	1.16	2.07	6.53
6VXX	B	5X54	B	0	22	0.000016	0.4	0.95	2.07	6.53
6VXX	B	4LZX	A	0	26	0.00547	0.2	0.44	2.06	6.52
6VXX	B	4DEB	A	0	14	0.000007	0.2	0.55	2.06	6.52
6VXX	B	2W83	C	0	21	0.000229	0.3	1.01	2.06	6.52
6VXX	B	3Q0K	D	0	26	0.000008	0.5	1.2	2.06	6.52
6VXX	B	5KC8	A	0	22	0	0.5	0.49	2.06	6.51
6VXX	B	4L98	B	0	26	0.000003	0.5	0.09	2.05	6.51
6VXX	B	2Q5P	A	0	28	0.000004	0.5	0.28	2.05	6.51
6VXX	B	6QVC	B	0	22	0.00006	0.3	1.26	2.05	6.5
6VXX	B	6QVC	A	0	22	0.00006	0.3	1.31	2.05	6.5
6VXX	B	5IN3	A	0	16	0.000148	0.2	0.18	2.05	6.49
6VXX	B	2VV4	A	0	26	0.000003	0.5	0.28	2.05	6.49
6VXX	B	5KIW	C	0	21	0.000022	0.3	1.03	2.05	6.49
6VXX	B	3VSO	A	0	28	0.000003	0.5	0.34	2.05	6.49
6VXX	B	4UZD	B	0	14	0.000007	0.3	0.61	2.05	6.49
6VXX	B	3MQ7	H	0	22	0.000031	0.3	0.56	2.04	6.49
6VXX	B	6R7I	B	0	19	0	0.5	0.58	2.04	6.49
6VXX	B	4DCK	B	0	41	0.000248	0.5	0.71	2.04	6.49
6VXX	B	1KV2	A	0	32	0.000001	0.7	0.83	2.04	6.48
6VXX	B	5Y2O	A	0	29	0.000003	0.6	0.29	2.04	6.47
6VXX	C	6CS2	A	0	1716	0	0.7	0.66	4.86	12.72
6VXX	C	6CS2	A	1	1041	0	0.6	0.54	4.75	12.47
6VXX	C	6CS2	A	2	767	0	0.6	0.57	4.57	12.07
6VXX	C	6CS2	A	3	930	0	0.9	0.84	4.48	11.88
6VXX	C	6CS2	A	4	725	0	0.9	0.71	4.37	11.64
6VXX	C	6CS2	C	0	1785	0	0.8	0.75	4.84	12.68
6VXX	C	6CS2	C	1	909	0	0.6	0.99	4.63	12.22
6VXX	C	6CS2	C	2	773	0	0.5	0.73	4.63	12.2
6VXX	C	6CS2	C	3	913	0	0.8	0.89	4.53	11.99
6VXX	C	6CS2	C	4	501	0	0.8	0.97	4.25	11.37
6VXX	C	6CS2	B	0	1821	0	0.8	0.72	4.83	12.65
6VXX	C	6CS2	B	1	1276	0	0.6	0.58	4.78	12.54
6VXX	C	6CS2	B	2	796	0	0.6	0.89	4.59	12.13
6VXX	C	6CS2	B	3	483	0	0.8	0.96	4.21	11.28
6VXX	C	6CS2	B	4	362	0	1.1	0.86	3.96	10.72
6VXX	C	2P8Q	A	0	19	0	0.2	1.21	2.55	7.62
6VXX	C	5UJI	B	0	32	0	0.3	0.57	2.52	7.53
6VXX	C	3H0Z	A	0	14	0.000003	0.1	0.73	2.4	7.28
6VXX	C	1QGK	A	0	22	0	0.3	0.93	2.36	7.18
6VXX	C	3MQ7	K	0	19	0.000031	0.2	1.1	2.34	7.13
6VXX	C	5ORO	A	0	17	0.000002	0.2	0.47	2.31	7.08
6VXX	C	4JOD	A	0	19	0	0.3	1.21	2.3	7.05
6VXX	C	5OO6	V	0	23	0	0.4	0.51	2.3	7.04
6VXX	C	3MQ7	A	0	21	0.000031	0.2	0.62	2.28	7.01
6VXX	C	5J1F	A	0	26	0.000111	0.2	1.18	2.28	7
6VXX	C	4UF0	B	0	19	0	0.3	1.01	2.26	6.96
6VXX	C	6MO6	C	0	25	0	0.6	1.1	2.26	6.96
6VXX	C	5XTS	A	0	20	0.000002	0.3	1.49	2.25	6.95
6VXX	C	3MQ7	I	0	30	0.000031	0.3	0.86	2.25	6.94
6VXX	C	6MUE	A	0	26	0.000002	0.3	1.23	2.25	6.94
6VXX	C	6Q8F	B	0	23	0.000004	0.3	0.19	2.25	6.94
6VXX	C	3MQ7	D	0	21	0.000031	0.2	0.51	2.24	6.93
6VXX	C	3UO5	A	0	14	0.000003	0.2	0.58	2.24	6.92
6VXX	C	1RKE	A	0	21	0.00178	0.1	1.04	2.24	6.92
6VXX	C	3MQ7	B	0	21	0.000031	0.2	0.71	2.23	6.91
6VXX	C	3R21	A	0	16	0.000002	0.2	0.31	2.22	6.88
6VXX	C	4EHP	A	0	21	0.00121	0.1	0.36	2.22	6.87
6VXX	C	3COH	A	0	13	0.000003	0.2	0.37	2.21	6.86
6VXX	C	5M4P	A	0	21	0.00001	0.3	0.49	2.21	6.85
6VXX	C	3MQ7	G	0	19	0.000031	0.2	1.35	2.21	6.85
6VXX	C	3COH	B	0	13	0.000003	0.2	0.44	2.2	6.83
6VXX	C	4ZTS	A	0	13	0.000058	0.1	0.41	2.2	6.82
6VXX	C	2HAM	A	0	23	0.000009	0.3	0.47	2.19	6.82
6VXX	C	3UO4	A	0	11	0.000003	0.2	1	2.19	6.82
6VXX	C	3MQ7	F	0	21	0.000031	0.2	1.1	2.18	6.79
6VXX	C	6Q8J	A	0	22	0.000004	0.3	0.32	2.18	6.78
6VXX	C	6IN4	A	0	24	0.000002	0.4	0.38	2.17	6.77
6VXX	C	4BN1	A	0	12	0.000003	0.2	0.64	2.17	6.76
6VXX	C	4APJ	A	0	24	0	0.5	0.77	2.17	6.76
6VXX	C	4J8M	A	0	14	0.000007	0.2	0.82	2.16	6.74
6VXX	C	3H10	D	0	14	0.000007	0.2	0.49	2.16	6.74
6VXX	C	3EH2	C	0	23	0.000008	0.3	0.72	2.16	6.74
6VXX	C	3E5A	A	0	14	0.000003	0.2	0.69	2.15	6.72
6VXX	C	3ZGC	B	0	21	0.000016	0.3	1.52	2.15	6.71
6VXX	C	3L3N	A	0	24	0	0.5	0.34	2.15	6.71
6VXX	C	3W16	A	0	18	0.000002	0.3	0.64	2.15	6.71
6VXX	C	3J7Y	X	0	27	0.000075	0.3	0.73	2.14	6.7
6VXX	C	3W18	A	0	13	0.000003	0.2	0.31	2.14	6.7
6VXX	C	4ASK	B	0	17	0.000397	0.2	0.43	2.14	6.69
6VXX	C	6CVH	A	0	20	0.000013	0.3	1.41	2.13	6.68
6VXX	C	2IUL	A	0	24	0	0.5	0.36	2.13	6.68
6VXX	C	6G2D	D	0	27	0	1.2	1.53	2.13	6.68
6VXX	C	5DR6	A	0	13	0.000003	0.2	0.3	2.13	6.68
6VXX	C	4B0G	A	0	12	0.000058	0.1	0.34	2.13	6.67
6VXX	C	4V06	A	0	23	0.000077	0.3	0.79	2.12	6.65
6VXX	C	2F3Y	A	0	25	0.000499	0.2	0.68	2.12	6.65
6VXX	C	1KNU	A	0	26	0.000003	0.4	0.18	2.11	6.64
6VXX	C	2C6D	A	0	13	0.000003	0.2	0.5	2.11	6.64
6VXX	C	3MQ7	C	0	21	0.000031	0.3	0.43	2.11	6.64
6VXX	C	4V26	A	0	21	0.00001	0.3	0.49	2.11	6.63
6VXX	C	6BN8	C	0	19	0.00171	0.2	0.42	2.11	6.63
6VXX	C	3EC8	A	0	18	0.000718	0.2	1.02	2.11	6.63
6VXX	C	6DEW	E	0	17	0.000329	0.2	0.08	2.11	6.63
6VXX	C	4CZZ	B	0	25	0.000229	0.3	1.16	2.1	6.6
6VXX	C	2Z0N	A	0	16	0.00059	0.2	0.6	2.1	6.6
6VXX	C	6DEW	B	0	16	0.000329	0.2	0.15	2.09	6.6
6VXX	C	5AAF	A	0	14	0.000007	0.2	0.23	2.09	6.6
6VXX	C	5OKL	A	0	24	0	0.6	1.36	2.09	6.59
6VXX	C	4PRJ	A	0	13	0.000003	0.2	0.38	2.09	6.58
6VXX	C	6B9E	A	0	19	0.000032	0.3	0.64	2.08	6.57
6VXX	C	6CSD	B	0	24	0	0.7	0.92	2.08	6.57
6VXX	C	3R8A	B	0	25	0.000003	0.5	0.56	2.08	6.56
6VXX	C	4L7B	A	0	20	0.000016	0.3	0.82	2.08	6.56
6VXX	C	2IUX	A	0	23	0	0.5	0.34	2.08	6.56
6VXX	C	2D7C	D	0	22	0.000026	0.3	1.48	2.07	6.55
6VXX	C	3B0Q	A	0	26	0.000003	0.5	0.45	2.07	6.55
6VXX	C	4RMA	A	0	17	0	0.4	0.47	2.07	6.55
6VXX	C	6O68	A	0	26	0.000003	0.5	0.51	2.07	6.55
6VXX	C	4DEE	A	0	13	0.000003	0.2	0.23	2.07	6.54
6VXX	C	2P8V	A	0	19	0	0.5	0.29	2.07	6.54
6VXX	C	6FLN	E	0	30	0	0.7	1.12	2.07	6.54
6VXX	C	6QVC	B	0	23	0.00006	0.3	1	2.07	6.54
6VXX	C	6QVC	A	0	23	0.00006	0.3	1.05	2.07	6.54
6VXX	C	3R22	A	0	19	0.000115	0.3	1.16	2.07	6.53
6VXX	C	5X54	B	0	22	0.000016	0.4	0.95	2.07	6.53
6VXX	C	5A8L	Q	0	19	0.000024	0.3	1.45	2.06	6.53
6VXX	C	4LZX	A	0	26	0.00547	0.2	0.45	2.06	6.52
6VXX	C	4DEB	A	0	14	0.000007	0.2	0.55	2.06	6.52
6VXX	C	2W83	C	0	21	0.000229	0.3	1.01	2.06	6.52
6VXX	C	3Q0K	D	0	26	0.000008	0.5	1.2	2.06	6.52
6VXX	C	5KC8	A	0	22	0	0.5	0.49	2.06	6.51
6VXX	C	4L98	B	0	26	0.000003	0.5	0.14	2.05	6.51
6VXX	C	4BSM	A	0	18	0.000005	0.3	1.49	2.05	6.51
6VXX	C	2Q5P	A	0	28	0.000004	0.5	0.28	2.05	6.51
6VXX	C	5IN3	A	0	16	0.000148	0.2	0.18	2.05	6.49
6VXX	C	2VV4	A	0	26	0.000003	0.5	0.28	2.05	6.49
6VXX	C	5KIW	C	0	21	0.000022	0.3	1.03	2.05	6.49
6VXX	C	3VSO	A	0	28	0.000003	0.5	0.31	2.05	6.49
6VXX	C	3MQ7	H	0	22	0.000031	0.3	0.56	2.04	6.49
6VXX	C	6R7I	B	0	19	0	0.5	0.58	2.04	6.49
6VXX	C	4UZD	B	0	14	0.000007	0.3	0.61	2.04	6.49
6VXX	C	4DCK	B	0	41	0.000248	0.5	0.71	2.04	6.49
6VYB	A	6CS2	B	0	1657	0	0.7	0.78	4.88	12.77
6VYB	A	6CS2	B	1	1107	0	0.6	0.67	4.73	12.44
6VYB	A	6CS2	B	2	669	0	0.7	0.65	4.44	11.79
6VYB	A	6CS2	B	3	354	0	0.5	0.55	4.34	11.57
6VYB	A	6CS2	B	4	373	0	0.8	1.03	4.1	11.05
6VYB	A	6CS2	A	0	1704	0	0.7	0.73	4.86	12.73
6VYB	A	6CS2	A	1	817	0	0.6	0.54	4.63	12.21
6VYB	A	6CS2	A	2	692	0	0.5	0.29	4.62	12.19
6VYB	A	6CS2	A	3	676	0	0.7	0.97	4.45	11.81
6VYB	A	6CS2	A	4	550	0	0.6	0.64	4.44	11.8
6VYB	A	6CS2	C	0	1611	0	0.7	0.74	4.81	12.61
6VYB	A	6CS2	C	1	945	0	0.6	0.97	4.67	12.3
6VYB	A	6CS2	C	2	667	0	0.5	0.91	4.58	12.1
6VYB	A	6CS2	C	3	688	0	0.7	0.98	4.44	11.78
6VYB	A	6CS2	C	4	308	0	0.6	1.55	4.19	11.24
6VYB	A	6FLN	A	0	25	0.000002	0.2	1.29	2.44	7.37
6VYB	A	5UJI	B	0	35	0	0.4	0.8	2.41	7.3
6VYB	A	3H0Z	A	0	14	0.000003	0.1	0.91	2.41	7.3
6VYB	A	2XTO	B	0	15	0.000018	0.1	1.17	2.33	7.11
6VYB	A	5ORO	A	0	17	0.000002	0.2	0.51	2.3	7.06
6VYB	A	3KQG	A	0	25	0	0.4	0.85	2.29	7.02
6VYB	A	5UQ9	E	0	13	0.000406	0.1	0.71	2.28	7.02
6VYB	A	3MQ7	K	0	19	0.000031	0.2	1.11	2.25	6.93
6VYB	A	5BRR	I	0	15	0.000015	0.2	0.75	2.23	6.91
6VYB	A	3MQ7	A	0	21	0.000031	0.2	0.78	2.23	6.9
6VYB	A	5G1X	A	0	13	0.000003	0.2	0.4	2.23	6.89
6VYB	A	3UO5	A	0	14	0.000003	0.2	0.62	2.23	6.89
6VYB	A	3MQ7	B	0	21	0.000031	0.2	0.89	2.21	6.85
6VYB	A	3COH	A	0	13	0.000003	0.2	0.32	2.21	6.85
6VYB	A	3R21	A	0	16	0.000002	0.2	0.24	2.21	6.85
6VYB	A	6QV6	B	0	20	0.000037	0.2	0.44	2.19	6.81
6VYB	A	6QV6	A	0	20	0.000037	0.2	0.44	2.19	6.81
6VYB	A	4FK3	B	0	17	0.000335	0.2	0.61	2.19	6.81
6VYB	A	2W83	C	0	21	0.000323	0.2	0.95	2.19	6.8
6VYB	A	5ODT	A	0	14	0.000003	0.2	0.17	2.19	6.8
6VYB	A	6NN8	H	0	17	0.000005	0.2	1.51	2.18	6.8
6VYB	A	3MQ7	D	0	21	0.000031	0.2	0.32	2.18	6.79
6VYB	A	3UO4	A	0	11	0.000003	0.2	0.91	2.18	6.79
6VYB	A	4X21	B	0	28	0	0.6	0.22	2.18	6.79
6VYB	A	5J1F	A	0	24	0.000111	0.2	0.9	2.18	6.78
6VYB	A	3MQ7	I	0	29	0.000031	0.3	0.75	2.17	6.77
6VYB	A	6DEW	C	0	18	0.000163	0.2	0.25	2.17	6.77
6VYB	A	3FY7	B	0	18	0.000001	0.3	1.2	2.16	6.74
6VYB	A	3MQ7	F	0	21	0.000031	0.3	1.08	2.16	6.73
6VYB	A	4J8M	A	0	14	0.000007	0.2	1.28	2.16	6.73
6VYB	A	3MQ7	G	0	19	0.000031	0.2	1.38	2.15	6.73
6VYB	A	2W83	D	0	21	0.000299	0.2	0.53	2.15	6.73
6VYB	A	5LVP	D	0	31	0	0.6	0.57	2.15	6.73
6VYB	A	4LMQ	E	0	26	0	0.6	0.91	2.15	6.72
6VYB	A	3W16	A	0	18	0.000002	0.3	0.73	2.15	6.71
6VYB	A	3H10	D	0	14	0.000007	0.2	0.92	2.15	6.71
6VYB	A	6GRA	A	0	14	0.000007	0.2	0.86	2.14	6.69
6VYB	A	4BW7	C	0	30	0.0109	0.2	0.51	2.14	6.69
6VYB	A	3E5A	A	0	14	0.000003	0.2	0.34	2.13	6.68
6VYB	A	2C6D	A	0	13	0.000003	0.2	0.42	2.13	6.68
6VYB	A	5I6V	B	0	12	0.0279	0.1	0.91	2.13	6.68
6VYB	A	4B0G	A	0	12	0.000058	0.1	0.53	2.13	6.68
6VYB	A	4LDQ	B	0	14	0	0.3	1.29	2.13	6.67
6VYB	A	3W18	A	0	13	0.000003	0.2	0.23	2.13	6.67
6VYB	A	6MUE	A	0	20	0.000086	0.2	1.38	2.13	6.67
6VYB	A	6MUE	A	1	30	0.0105	0.2	0.41	2.07	6.55
6VYB	A	4G8O	C	0	16	0.000001	0.3	0.7	2.12	6.66
6VYB	A	5UQ9	D	0	13	0.000407	0.1	0.86	2.12	6.65
6VYB	A	4LDQ	A	0	14	0	0.3	1.45	2.11	6.64
6VYB	A	5EX3	A	0	18	0	0.4	0.8	2.11	6.63
6VYB	A	3UMH	A	0	25	0.00022	0.3	0.83	2.11	6.63
6VYB	A	5UQ9	A	0	13	0.000407	0.1	0.69	2.11	6.63
6VYB	A	5KIW	C	0	21	0.000022	0.3	1.16	2.11	6.62
6VYB	A	2F3Y	A	0	24	0.000499	0.2	0.97	2.1	6.62
6VYB	A	4DHF	A	0	18	0.000002	0.3	0.55	2.1	6.61
6VYB	A	5KIW	D	0	22	0.000041	0.3	1.42	2.1	6.6
6VYB	A	4H36	A	0	26	0	0.7	0.73	2.09	6.59
6VYB	A	3MQ7	C	0	21	0.000031	0.3	0.24	2.09	6.59
6VYB	A	3II6	D	0	21	0.000016	0.3	1.43	2.09	6.59
6VYB	A	4CZZ	B	0	25	0.000229	0.3	0.75	2.09	6.59
6VYB	A	2IUL	A	0	20	0.000091	0.3	1.15	2.09	6.58
6VYB	A	5UJI	A	0	36	0	0.8	0.98	2.08	6.57
6VYB	A	6MUD	A	0	28	0.000503	0.3	0.69	2.08	6.57
6VYB	A	5I6V	A	0	12	0.0278	0.1	1.04	2.08	6.56
6VYB	A	6QVC	B	0	22	0.00006	0.3	1	2.07	6.55
6VYB	A	6QVC	A	0	22	0.00006	0.3	1.07	2.07	6.55
6VYB	A	4C2O	A	0	18	0.000092	0.2	0.81	2.07	6.55
6VYB	A	5AAF	A	0	14	0.000007	0.2	0.45	2.07	6.55
6VYB	A	4BW8	A	0	27	0.0103	0.2	0.65	2.07	6.55
6VYB	A	6DEW	B	0	16	0.000329	0.2	0.33	2.07	6.54
6VYB	A	6B9E	A	0	19	0.000032	0.3	1.08	2.07	6.53
6VYB	A	5LVP	C	0	34	0	0.8	0.76	2.06	6.53
6VYB	A	3ORX	B	0	33	0	0.8	0.83	2.06	6.52
6VYB	A	5IA1	A	0	25	0	0.9	0.98	2.06	6.52
6VYB	A	4WY4	C	0	21	0.000746	0.2	0.42	2.06	6.52
6VYB	A	6DEW	E	0	16	0.000329	0.2	0.33	2.05	6.5
6VYB	A	1TU3	G	0	19	0.000011	0.3	0.96	2.05	6.5
6VYB	A	6DED	B	0	20	0	0.5	0.22	2.05	6.49
6VYB	A	3O8P	A	0	29	0.000001	0.6	0.22	2.04	6.49
6VYB	A	5VOM	A	0	18	0.0017	0.2	0.46	2.04	6.48
6VYB	A	4BW8	B	0	32	0.000032	0.5	0.85	2.04	6.47
6VYB	A	6Q3W	A	0	19	0.00134	0.2	0.9	2.04	6.47
6VYB	A	4UZD	B	0	14	0.000007	0.3	1.06	2.04	6.47
6VYB	A	2BAQ	A	0	29	0	0.7	0.67	2.03	6.46
6VYB	A	4GV2	A	0	20	0.000866	0.2	0.72	2.02	6.44
6VYB	A	2Z0N	A	0	15	0.00059	0.2	0.62	2.02	6.43
6VYB	A	4JAI	A	0	18	0.000002	0.4	0.21	2.02	6.43
6VYB	A	5MTO	B	0	19	0.000093	0.3	0.69	2.02	6.43
6VYB	A	5POP	B	0	22	0.000027	0.4	0.5	2.01	6.41
6VYB	A	4BW5	C	0	17	0.000112	0.3	0.72	2.01	6.41
6VYB	A	2XRU	A	0	16	0.000003	0.3	0.66	2.01	6.41
6VYB	A	3MQ7	H	0	22	0.000031	0.4	0.52	2.01	6.4
6VYB	A	6EEB	A	0	30	0.0106	0.2	0.45	2	6.4
6VYB	A	4XDL	A	0	17	0.000443	0.2	0.93	2	6.4
6VYB	A	2QD3	B	0	22	0.00123	0.2	0.69	2	6.4
6VYB	A	4WYK	B	0	25	0.000015	0.5	1.27	2	6.4
6VYB	A	2XNE	A	0	14	0.000007	0.3	0.93	2	6.39
6VYB	A	3H10	B	0	14	0.000008	0.3	1	2	6.39
6VYB	B	6CS2	B	0	1652	0	0.7	0.83	4.87	12.75
6VYB	B	6CS2	B	1	1104	0	0.6	0.69	4.72	12.42
6VYB	B	6CS2	B	2	746	0	0.6	0.72	4.54	12.02
6VYB	B	6CS2	B	3	537	0	1	0.79	4.16	11.17
6VYB	B	6CS2	B	4	192	0	0.9	0.4	3.79	10.34
6VYB	B	6CS2	A	0	1633	0	0.7	0.78	4.85	12.69
6VYB	B	6CS2	A	1	1134	0	0.5	0.48	4.8	12.6
6VYB	B	6CS2	A	2	597	0	0.6	0.47	4.46	11.83
6VYB	B	6CS2	A	3	816	0	0.9	1.02	4.42	11.75
6VYB	B	6CS2	A	4	630	0	1.3	1.17	4.14	11.12
6VYB	B	6CS2	C	0	1573	0	0.7	0.67	4.81	12.61
6VYB	B	6CS2	C	1	841	0	0.6	0.74	4.63	12.22
6VYB	B	6CS2	C	2	690	0	0.5	0.74	4.63	12.22
6VYB	B	6CS2	C	3	699	0	0.5	0.68	4.59	12.12
6VYB	B	6CS2	C	4	630	0	0.5	0.63	4.54	12.01
6VYB	B	1QGK	A	0	21	0	0.2	1.24	2.46	7.42
6VYB	B	5UJI	B	0	34	0	0.4	0.68	2.36	7.18
6VYB	B	3K5T	A	0	16	0.000317	0.1	1.1	2.3	7.06
6VYB	B	5LVP	D	0	30	0	0.5	1.15	2.27	6.98
6VYB	B	5J1F	A	0	26	0.000111	0.2	1.08	2.26	6.97
6VYB	B	4QIA	B	0	19	0.000001	0.2	0.35	2.26	6.97
6VYB	B	5A7H	A	0	25	0.000001	0.3	1.44	2.26	6.96
6VYB	B	1OL5	A	0	14	0.000003	0.2	0.9	2.21	6.85
6VYB	B	5G1X	A	0	13	0.000003	0.2	0.36	2.19	6.82
6VYB	B	3MQ7	I	0	21	0.000031	0.2	0.73	2.19	6.81
6VYB	B	3MQ7	D	0	30	0.000031	0.3	0.91	2.19	6.8
6VYB	B	3COH	A	0	13	0.000003	0.2	0.28	2.18	6.79
6VYB	B	3MQ7	K	0	30	0.000003	0.4	1.09	2.18	6.78
6VYB	B	3MQ7	F	0	30	0.000031	0.4	1.15	2.17	6.77
6VYB	B	6QV6	A	0	22	0.000037	0.3	0.79	2.17	6.77
6VYB	B	6QV6	B	0	22	0.000037	0.3	0.79	2.17	6.77
6VYB	B	3MQ7	C	0	29	0.000031	0.3	0.79	2.17	6.77
6VYB	B	2J4Z	A	0	13	0.000003	0.2	0.32	2.17	6.76
6VYB	B	3COH	B	0	13	0.000003	0.2	0.31	2.17	6.76
6VYB	B	3J7Y	X	0	27	0.000075	0.3	1.14	2.17	6.76
6VYB	B	3UO5	A	0	13	0.000003	0.2	0.65	2.16	6.75
6VYB	B	3UO4	A	0	11	0.000003	0.2	0.9	2.16	6.74
6VYB	B	6MUE	A	0	21	0.000086	0.2	1.55	2.15	6.73
6VYB	B	1K1F	H	0	21	0.000077	0.2	1.23	2.15	6.72
6VYB	B	3MQ7	B	0	21	0.000031	0.3	0.65	2.15	6.71
6VYB	B	3MQ7	A	0	28	0.000031	0.4	1.04	2.14	6.69
6VYB	B	3H10	D	0	14	0.000007	0.2	0.29	2.14	6.69
6VYB	B	6F9T	A	0	19	0.000129	0.2	0.44	2.13	6.69
6VYB	B	1EF1	A	0	19	0	0.4	1.01	2.13	6.68
6VYB	B	6ERQ	B	0	20	0.000022	0.3	0.95	2.12	6.66
6VYB	B	6CVH	A	0	19	0.000013	0.3	1.52	2.12	6.65
6VYB	B	3MQ7	G	0	19	0.000031	0.3	1.16	2.12	6.65
6VYB	B	2IUL	A	0	18	0.000091	0.2	0.81	2.12	6.64
6VYB	B	3MQ7	L	0	18	0.00133	0.2	0.82	2.12	6.64
6VYB	B	3CWW	A	0	19	0.000001	0.3	0.56	2.11	6.64
6VYB	B	4DHF	B	0	18	0.000002	0.3	0.39	2.11	6.63
6VYB	B	2F3Y	A	0	25	0.000499	0.3	0.99	2.11	6.63
6VYB	B	5DPV	A	0	13	0.000003	0.2	0.41	2.11	6.63
6VYB	B	3W18	A	0	13	0.000003	0.2	0.18	2.11	6.63
6VYB	B	5DR6	A	0	13	0.000003	0.2	0.54	2.11	6.62
6VYB	B	4B0G	A	0	12	0.000058	0.2	0.47	2.11	6.62
6VYB	B	6HYC	B	0	25	0	0.7	0.78	2.1	6.62
6VYB	B	3UMH	A	0	26	0.00022	0.3	0.77	2.1	6.6
6VYB	B	4DHF	A	0	18	0.000002	0.3	0.4	2.09	6.58
6VYB	B	6QVC	B	0	23	0.00006	0.3	1.34	2.09	6.58
6VYB	B	6QVC	A	0	23	0.00006	0.3	1.39	2.09	6.58
6VYB	B	5POP	B	0	27	0.000076	0.4	0.6	2.09	6.58
6VYB	B	5IA1	A	0	25	0	0.8	0.76	2.08	6.58
6VYB	B	3GV5	D	0	13	0.00526	0.1	1.11	2.08	6.57
6VYB	B	1YB1	A	0	19	0.000592	0.2	0.94	2.08	6.57
6VYB	B	5OKL	A	0	23	0	0.6	1.26	2.08	6.56
6VYB	B	4CZZ	B	0	25	0.000229	0.3	1.07	2.08	6.56
6VYB	B	4WY4	C	0	28	0.000048	0.4	0.54	2.08	6.56
6VYB	B	5N49	A	0	24	0.000053	0.3	1.48	2.07	6.54
6VYB	B	3R22	A	0	19	0.000115	0.2	0.88	2.07	6.54
6VYB	B	3II6	D	0	18	0.000016	0.3	1.29	2.06	6.53
6VYB	B	5AAF	A	0	14	0.000007	0.2	0.42	2.06	6.53
6VYB	B	5UJI	A	0	32	0	0.8	0.44	2.06	6.53
6VYB	B	6DEW	E	0	16	0.000329	0.2	0.22	2.06	6.53
6VYB	B	4LZX	A	0	23	0.00547	0.2	0.42	2.06	6.52
6VYB	B	3QZ2	A	0	20	0.000001	0.4	0.36	2.06	6.52
6VYB	B	5POG	B	0	26	0.000076	0.4	0.99	2.06	6.52
6VYB	B	5KIW	C	0	21	0.000022	0.3	1.24	2.05	6.5
6VYB	B	6B9E	A	0	19	0.000032	0.3	0.96	2.05	6.5
6VYB	B	3H10	A	0	13	0.000003	0.3	0.3	2.05	6.5
6VYB	B	4FXX	D	0	17	0.000012	0.3	0.9	2.04	6.49
6VYB	B	6DEW	B	0	15	0.000329	0.2	0.25	2.04	6.47
6VYB	B	3T3Z	C	0	21	0.000144	0.3	0.93	2.04	6.47
6VYB	B	4G8O	C	0	17	0.000001	0.4	0.57	2.04	6.47
6VYB	B	4FLC	C	0	27	0.000013	0.5	1.4	2.03	6.46
6VYB	B	4UZD	B	0	14	0.000007	0.3	0.39	2.03	6.46
6VYB	B	5KIW	D	0	21	0.000041	0.3	1.09	2.03	6.45
6VYB	B	3JQZ	A	0	21	0	0.7	1.56	2.03	6.45
6VYB	B	6AOZ	C	0	23	0.00198	0.2	0.77	2.03	6.45
6VYB	B	1W2D	B	0	20	0.000015	0.4	1.34	2.03	6.44
6VYB	B	2PN8	B	0	17	0.000021	0.3	1.56	2.02	6.44
6VYB	B	4BW5	C	0	18	0.000112	0.3	1.09	2.02	6.44
6VYB	B	1W2D	A	0	21	0.000015	0.4	0.97	2.02	6.43
6VYB	B	2V01	A	0	25	0.0106	0.2	0.46	2.02	6.43
6VYB	B	5NTQ	B	0	20	0.000012	0.4	1.21	2.02	6.43
6VYB	B	4XDJ	B	0	18	0.000446	0.2	1.23	2.02	6.43
6VYB	B	2L5G	B	0	20	0.000003	0.4	0.29	2.02	6.43
6VYB	B	4XDJ	A	0	18	0.000443	0.2	1.2	2.02	6.43
6VYB	B	6DEW	C	0	16	0.000324	0.2	0.33	2.02	6.43
6VYB	B	5N0M	A	0	19	0.000145	0.3	0.72	2.02	6.42
6VYB	B	4XDL	A	0	18	0.000443	0.2	1.23	2.02	6.42
6VYB	B	2E1Q	C	0	14	0.00229	0.1	0.55	2.01	6.42
6VYB	B	4JAI	A	0	18	0.000002	0.4	0.29	2.01	6.42
6VYB	B	4IC0	A	0	17	0.000001	0.4	1.19	2.01	6.42
[truncated: 749 more rows]
